# Supplementary material for: The interplay between stack pressure, mechanical expansion and degradation pathways in lithium-ion batteries
Source: Nat Energy. 2026 Jun 29;11(7):1032–42. doi: 10.1038/s41560-026-02087-6 (PMC13391380; doi:10.1038/s41560-026-02087-6)
Supplement: Supplementary file 2 — Statistical source data. [file 41560_2026_2087_MOESM2_ESM.xlsx]

## Sheet: Fig1b
Cycle	mode	ox/red	Ns	time/s	Ecell/V	Q discharge/mA.h	Q charge/mA.h	Capacity/mA.h	<I>/mA	Expansions/Âµm	Expansion_Dil/Âµm
3	1	1	1	170763	3.17574	0	1.16669e-06	1.16669e-06	21.0004	-1.88	-1.595
3	1	1	1	170763	3.1759	0	2.33405e-06	2.33405e-06	21.0125	-1.88	-1.595
3	1	1	1	170763	3.19593	0	0.00226698	0.00226698	21.0122	-1.881	-1.596
3	1	1	1	170764	3.21594	0	0.00637015	0.00637015	21.012	-1.883	-1.598
3	1	1	1	170765	3.23595	0	0.0135481	0.0135481	21.0121	-1.884	-1.599
3	1	1	1	170768	3.25596	0	0.0272564	0.0272564	21.0124	-1.883	-1.598
3	1	1	1	170772	3.27597	0	0.0525797	0.0525797	21.0123	-1.881	-1.596
3	1	1	1	170779	3.29605	0	0.0931866	0.0931866	21.012	-1.88	-1.595
3	1	1	1	170789	3.31608	0	0.153207	0.153207	21.0119	-1.878	-1.593
3	1	1	1	170804	3.33609	0	0.241601	0.241601	21.0119	-1.875	-1.59
3	1	1	1	170827	3.35609	0	0.373545	0.373545	21.0118	-1.869	-1.584
3	1	1	1	170862	3.3761	0	0.579016	0.579016	21.0117	-1.815	-1.53
3	1	1	1	170917	3.39613	0	0.901206	0.901206	21.0117	-1.722	-1.437
3	1	1	1	171006	3.41616	0	1.41727	1.41727	21.0118	-1.658	-1.373
3	1	1	1	171126	3.4334	0	2.11766	2.11766	21.0117	-1.452	-1.167
3	1	1	1	171246	3.44548	0	2.81805	2.81805	21.0119	-1.224	-0.939
3	1	1	1	171366	3.45436	0	3.51845	3.51845	21.0118	-1.081	-0.796
3	1	1	1	171486	3.461	0	4.21884	4.21884	21.0118	-0.854	-0.569
3	1	1	1	171606	3.46595	0	4.91922	4.91922	21.0115	-0.603	-0.318
3	1	1	1	171726	3.46994	0	5.61961	5.61961	21.0115	-0.405	-0.12
3	1	1	1	171846	3.47299	0	6.31999	6.31999	21.0116	-0.177	0.108
3	1	1	1	171966	3.47561	0	7.02038	7.02038	21.0115	0.091	0.376
3	1	1	1	172086	3.47809	0	7.72075	7.72075	21.0113	0.352	0.637
3	1	1	1	172206	3.4805	0	8.42113	8.42113	21.0114	0.569	0.854
3	1	1	1	172326	3.48286	0	9.12151	9.12151	21.0112	0.868	1.153
3	1	1	1	172446	3.48519	0	9.82189	9.82189	21.0114	1.192	1.477
3	1	1	1	172566	3.48752	0	10.5223	10.5223	21.0113	1.398	1.683
3	1	1	1	172686	3.49008	0	11.2226	11.2226	21.0113	1.691	1.976
3	1	1	1	172806	3.49252	0	11.923	11.923	21.0112	2.018	2.303
3	1	1	1	172926	3.4952	0	12.6234	12.6234	21.0114	2.229	2.514
3	1	1	1	173046	3.49785	0	13.3238	13.3238	21.0115	2.494	2.779
3	1	1	1	173166	3.50066	0	14.0242	14.0242	21.0116	2.804	3.089
3	1	1	1	173286	3.50335	0	14.7246	14.7246	21.0115	3.043	3.328
3	1	1	1	173406	3.50627	0	15.4249	15.4249	21.0114	3.265	3.55
3	1	1	1	173526	3.50915	0	16.1253	16.1253	21.0113	3.553	3.838
3	1	1	1	173646	3.51188	0	16.8257	16.8257	21.0114	3.811	4.096
3	1	1	1	173766	3.51494	0	17.5261	17.5261	21.0113	3.991	4.276
3	1	1	1	173886	3.51788	0	18.2264	18.2264	21.0112	4.271	4.556
3	1	1	1	174006	3.52074	0	18.9268	18.9268	21.0113	4.549	4.834
3	1	1	1	174126	3.52361	0	19.6272	19.6272	21.011	4.709	4.994
3	1	1	1	174246	3.52656	0	20.3275	20.3275	21.011	4.975	5.26
3	1	1	1	174366	3.52952	0	21.0279	21.0279	21.0111	5.237	5.522
3	1	1	1	174486	3.53239	0	21.7283	21.7283	21.011	5.448	5.733
3	1	1	1	174606	3.53535	0	22.4286	22.4286	21.0111	5.671	5.956
3	1	1	1	174726	3.5381	0	23.129	23.129	21.0111	5.93	6.215
3	1	1	1	174846	3.541	0	23.8294	23.8294	21.0111	6.16	6.445
3	1	1	1	174966	3.54388	0	24.5298	24.5298	21.0111	6.346	6.631
3	1	1	1	175086	3.54667	0	25.2301	25.2301	21.0112	6.598	6.883
3	1	1	1	175206	3.54946	0	25.9305	25.9305	21.0112	6.876	7.161
3	1	1	1	175326	3.55232	0	26.6309	26.6309	21.011	7.019	7.304
3	1	1	1	175446	3.55501	0	27.3312	27.3312	21.011	7.271	7.556
3	1	1	1	175566	3.55776	0	28.0316	28.0316	21.0109	7.553	7.838
3	1	1	1	175686	3.56038	0	28.732	28.732	21.0111	7.725	8.01
3	1	1	1	175806	3.56309	0	29.4323	29.4323	21.0112	7.955	8.24
3	1	1	1	175926	3.56576	0	30.1327	30.1327	21.011	8.236	8.521
3	1	1	1	176046	3.56826	0	30.8331	30.8331	21.011	8.461	8.746
3	1	1	1	176166	3.57093	0	31.5334	31.5334	21.011	8.67	8.955
3	1	1	1	176286	3.57357	0	32.2338	32.2338	21.0109	8.958	9.243
3	1	1	1	176406	3.57624	0	32.9342	32.9342	21.0112	9.22	9.505
3	1	1	1	176526	3.57893	0	33.6346	33.6346	21.0115	9.404	9.689
3	1	1	1	176646	3.58155	0	34.3349	34.3349	21.0113	9.689	9.974
3	1	1	1	176766	3.58413	0	35.0353	35.0353	21.0116	9.965	10.25
3	1	1	1	176886	3.58674	0	35.7357	35.7357	21.0115	10.145	10.43
3	1	1	1	177006	3.58949	0	36.4361	36.4361	21.0116	10.4	10.685
3	1	1	1	177126	3.59207	0	37.1365	37.1365	21.0114	10.66	10.945
3	1	1	1	177246	3.59476	0	37.8369	37.8369	21.0111	10.865	11.15
3	1	1	1	177366	3.59745	0	38.5372	38.5372	21.0112	11.072	11.357
3	1	1	1	177486	3.59999	0	39.2376	39.2376	21.0113	11.329	11.614
3	1	1	1	177606	3.60257	0	39.938	39.938	21.0111	11.558	11.843
3	1	1	1	177726	3.60507	0	40.6383	40.6383	21.0112	11.728	12.013
3	1	1	1	177846	3.60769	0	41.3387	41.3387	21.0112	11.941	12.226
3	1	1	1	177966	3.60984	0	42.0391	42.0391	21.0111	12.235	12.52
3	1	1	1	178086	3.61215	0	42.7395	42.7395	21.011	12.371	12.656
3	1	1	1	178206	3.61443	0	43.4398	43.4398	21.011	12.614	12.899
3	1	1	1	178326	3.61649	0	44.1402	44.1402	21.011	12.876	13.161
3	1	1	1	178446	3.61868	0	44.8406	44.8406	21.0112	13.067	13.352
3	1	1	1	178566	3.62076	0	45.5409	45.5409	21.011	13.292	13.577
3	1	1	1	178686	3.62284	0	46.2413	46.2413	21.011	13.544	13.829
3	1	1	1	178806	3.62474	0	46.9417	46.9417	21.0109	13.746	14.031
3	1	1	1	178926	3.62666	0	47.642	47.642	21.0109	13.912	14.197
3	1	1	1	179046	3.62844	0	48.3424	48.3424	21.0108	14.16	14.445
3	1	1	1	179166	3.63018	0	49.0427	49.0427	21.0108	14.371	14.656
3	1	1	1	179286	3.63218	0	49.7431	49.7431	21.011	14.482	14.767
3	1	1	1	179406	3.63369	0	50.4435	50.4435	21.0106	14.692	14.977
3	1	1	1	179526	3.63546	0	51.1438	51.1438	21.0107	14.88	15.165
3	1	1	1	179646	3.63724	0	51.8442	51.8442	21.0108	14.969	15.254
3	1	1	1	179766	3.63892	0	52.5445	52.5445	21.0109	15.123	15.408
3	1	1	1	179886	3.64035	0	53.2449	53.2449	21.011	15.284	15.569
3	1	1	1	180006	3.64205	0	53.9453	53.9453	21.0108	15.386	15.671
3	1	1	1	180126	3.6436	0	54.6456	54.6456	21.0108	15.485	15.77
3	1	1	1	180246	3.64507	0	55.346	55.346	21.0108	15.61	15.895
3	1	1	1	180366	3.6466	0	56.0464	56.0464	21.0108	15.726	16.011
3	1	1	1	180486	3.64797	0	56.7467	56.7467	21.0109	15.765	16.05
3	1	1	1	180606	3.6495	0	57.4471	57.4471	21.0109	15.876	16.161
3	1	1	1	180726	3.65091	0	58.1474	58.1474	21.0109	16.007	16.292
3	1	1	1	180846	3.65242	0	58.8478	58.8478	21.0107	16.018	16.303
3	1	1	1	180966	3.65383	0	59.5482	59.5482	21.0108	16.122	16.407
3	1	1	1	181086	3.65522	0	60.2485	60.2485	21.0106	16.244	16.529
3	1	1	1	181206	3.65664	0	60.9489	60.9489	21.0108	16.272	16.557
3	1	1	1	181326	3.65809	0	61.6492	61.6492	21.0107	16.333	16.618
3	1	1	1	181446	3.65952	0	62.3496	62.3496	21.0106	16.465	16.75
3	1	1	1	181566	3.66091	0	63.0499	63.0499	21.0107	16.533	16.818
3	1	1	1	181686	3.66225	0	63.7503	63.7503	21.0106	16.563	16.848
3	1	1	1	181806	3.66368	0	64.4506	64.4506	21.0106	16.674	16.959
3	1	1	1	181926	3.66498	0	65.151	65.151	21.0108	16.772	17.057
3	1	1	1	182046	3.66645	0	65.8514	65.8514	21.0109	16.775	17.06
3	1	1	1	182166	3.66788	0	66.5517	66.5517	21.011	16.869	17.154
3	1	1	1	182286	3.66907	0	67.2521	67.2521	21.011	16.979	17.264
3	1	1	1	182406	3.67042	0	67.9525	67.9525	21.011	16.998	17.283
3	1	1	1	182526	3.67176	0	68.6528	68.6528	21.011	17.065	17.35
3	1	1	1	182646	3.67315	0	69.3532	69.3532	21.0112	17.166	17.451
3	1	1	1	182766	3.67443	0	70.0536	70.0536	21.0109	17.226	17.511
3	1	1	1	182886	3.67577	0	70.7539	70.7539	21.0108	17.259	17.544
3	1	1	1	183006	3.67705	0	71.4543	71.4543	21.011	17.363	17.648
3	1	1	1	183126	3.67854	0	72.1547	72.1547	21.011	17.462	17.747
3	1	1	1	183246	3.67991	0	72.855	72.855	21.0112	17.472	17.757
3	1	1	1	183366	3.68115	0	73.5554	73.5554	21.011	17.569	17.854
3	1	1	1	183486	3.68258	0	74.2558	74.2558	21.0109	17.684	17.969
3	1	1	1	183606	3.68405	0	74.9561	74.9561	21.0109	17.682	17.967
3	1	1	1	183726	3.68537	0	75.6565	75.6565	21.0111	17.756	18.041
3	1	1	1	183846	3.68665	0	76.3569	76.3569	21.0111	17.875	18.16
3	1	1	1	183966	3.68797	0	77.0572	77.0572	21.011	17.91	18.195
3	1	1	1	184086	3.68934	0	77.7576	77.7576	21.011	17.948	18.233
3	1	1	1	184206	3.69077	0	78.458	78.458	21.0109	18.062	18.347
3	1	1	1	184326	3.69213	0	79.1583	79.1583	21.0107	18.14	18.425
3	1	1	1	184446	3.69358	0	79.8587	79.8587	21.0109	18.158	18.443
3	1	1	1	184566	3.69515	0	80.5591	80.5591	21.0111	18.265	18.55
3	1	1	1	184686	3.69637	0	81.2594	81.2594	21.0111	18.367	18.652
3	1	1	1	184806	3.69774	0	81.9598	81.9598	21.0112	18.361	18.646
3	1	1	1	184926	3.69946	0	82.6602	82.6602	21.0112	18.462	18.747
3	1	1	1	185046	3.7008	0	83.3605	83.3605	21.0111	18.548	18.833
3	1	1	1	185166	3.70225	0	84.0609	84.0609	21.0113	18.568	18.853
3	1	1	1	185286	3.7037	0	84.7613	84.7613	21.0112	18.643	18.928
3	1	1	1	185406	3.70525	0	85.4617	85.4617	21.0109	18.74	19.025
3	1	1	1	185526	3.70672	0	86.162	86.162	21.0109	18.789	19.074
3	1	1	1	185646	3.7082	0	86.8624	86.8624	21.0111	18.838	19.123
3	1	1	1	185766	3.70979	0	87.5628	87.5628	21.0113	18.926	19.211
3	1	1	1	185886	3.71141	0	88.2632	88.2632	21.0113	19.015	19.3
3	1	1	1	186006	3.7129	0	88.9635	88.9635	21.0113	19.021	19.306
3	1	1	1	186126	3.71458	0	89.6639	89.6639	21.0111	19.108	19.393
3	1	1	1	186246	3.71622	0	90.3643	90.3643	21.0112	19.224	19.509
3	1	1	1	186366	3.71785	0	91.0647	91.0647	21.0114	19.204	19.489
3	1	1	1	186486	3.71962	0	91.765	91.765	21.0113	19.282	19.567
3	1	1	1	186606	3.7213	0	92.4654	92.4654	21.0112	19.399	19.684
3	1	1	1	186726	3.72302	0	93.1658	93.1658	21.0113	19.415	19.7
3	1	1	1	186846	3.72474	0	93.8662	93.8662	21.0113	19.465	19.75
3	1	1	1	186966	3.72676	0	94.5665	94.5665	21.0111	19.574	19.859
3	1	1	1	187086	3.7285	0	95.2669	95.2669	21.0111	19.626	19.911
3	1	1	1	187206	3.73029	0	95.9673	95.9673	21.0112	19.65	19.935
3	1	1	1	187326	3.73228	0	96.6676	96.6676	21.0113	19.763	20.048
3	1	1	1	187446	3.73417	0	97.368	97.368	21.0112	19.852	20.137
3	1	1	1	187566	3.7361	0	98.0684	98.0684	21.011	19.847	20.132
3	1	1	1	187686	3.7382	0	98.7688	98.7688	21.0111	19.946	20.231
3	1	1	1	187806	3.74018	0	99.4691	99.4691	21.0111	20.041	20.326
3	1	1	1	187926	3.74217	0	100.17	100.17	21.0114	20.042	20.327
3	1	1	1	188046	3.74444	0	100.87	100.87	21.0113	20.124	20.409
3	1	1	1	188166	3.74656	0	101.57	101.57	21.0113	20.217	20.502
3	1	1	1	188286	3.74868	0	102.271	102.271	21.0112	20.267	20.552
3	1	1	1	188406	3.75099	0	102.971	102.971	21.0112	20.304	20.589
3	1	1	1	188526	3.75315	0	103.671	103.671	21.0113	20.388	20.673
3	1	1	1	188646	3.75555	0	104.372	104.372	21.0111	20.48	20.765
3	1	1	1	188766	3.75782	0	105.072	105.072	21.0114	20.484	20.769
3	1	1	1	188886	3.76044	0	105.773	105.773	21.0111	20.574	20.859
3	1	1	1	189006	3.76285	0	106.473	106.473	21.0113	20.69	20.975
3	1	1	1	189126	3.76525	0	107.173	107.173	21.0114	20.682	20.967
3	1	1	1	189246	3.76777	0	107.874	107.874	21.0113	20.762	21.047
3	1	1	1	189366	3.77063	0	108.574	108.574	21.0114	20.88	21.165
3	1	1	1	189486	3.77312	0	109.274	109.274	21.0114	20.909	21.194
3	1	1	1	189606	3.77594	0	109.975	109.975	21.0112	20.959	21.244
3	1	1	1	189726	3.77877	0	110.675	110.675	21.0113	21.073	21.358
3	1	1	1	189846	3.78142	0	111.376	111.376	21.0114	21.142	21.427
3	1	1	1	189966	3.78429	0	112.076	112.076	21.0113	21.162	21.447
3	1	1	1	190086	3.78694	0	112.776	112.776	21.0114	21.276	21.561
3	1	1	1	190206	3.7899	0	113.477	113.477	21.0114	21.384	21.669
3	1	1	1	190326	3.79276	0	114.177	114.177	21.0112	21.387	21.672
3	1	1	1	190446	3.79585	0	114.877	114.877	21.0114	21.488	21.773
3	1	1	1	190566	3.79887	0	115.578	115.578	21.0114	21.6	21.885
3	1	1	1	190686	3.80191	0	116.278	116.278	21.0113	21.623	21.908
3	1	1	1	190806	3.80508	0	116.979	116.979	21.0115	21.709	21.994
3	1	1	1	190926	3.8083	0	117.679	117.679	21.0115	21.822	22.107
3	1	1	1	191046	3.81145	0	118.379	118.379	21.0117	21.89	22.175
3	1	1	1	191166	3.81464	0	119.08	119.08	21.0116	21.946	22.231
3	1	1	1	191286	3.81802	0	119.78	119.78	21.0117	22.057	22.342
3	1	1	1	191406	3.82148	0	120.48	120.48	21.0114	22.169	22.454
3	1	1	1	191526	3.8248	0	121.181	121.181	21.0113	22.202	22.487
3	1	1	1	191646	3.82812	0	121.881	121.881	21.0113	22.311	22.596
3	1	1	1	191766	3.83159	0	122.582	122.582	21.0113	22.444	22.729
3	1	1	1	191886	3.83509	0	123.282	123.282	21.0114	22.456	22.741
3	1	1	1	192006	3.8387	0	123.982	123.982	21.0112	22.564	22.849
3	1	1	1	192126	3.84202	0	124.683	124.683	21.0112	22.707	22.992
3	1	1	1	192246	3.8458	0	125.383	125.383	21.0114	22.756	23.041
3	1	1	1	192366	3.84929	0	126.084	126.084	21.0112	22.833	23.118
3	1	1	1	192486	3.85288	0	126.784	126.784	21.0113	22.979	23.264
3	1	1	1	192606	3.8564	0	127.484	127.484	21.0112	23.073	23.358
3	1	1	1	192726	3.85991	0	128.185	128.185	21.0112	23.12	23.405
3	1	1	1	192846	3.86352	0	128.885	128.885	21.0112	23.258	23.543
3	1	1	1	192966	3.86691	0	129.585	129.585	21.0112	23.391	23.676
3	1	1	1	193086	3.87039	0	130.286	130.286	21.0112	23.416	23.701
3	1	1	1	193206	3.87373	0	130.986	130.986	21.011	23.537	23.822
3	1	1	1	193326	3.87705	0	131.686	131.686	21.0111	23.67	23.955
3	1	1	1	193446	3.8803	0	132.387	132.387	21.0112	23.713	23.998
3	1	1	1	193566	3.8836	0	133.087	133.087	21.0114	23.815	24.1
3	1	1	1	193686	3.88666	0	133.788	133.788	21.0114	23.945	24.23
3	1	1	1	193806	3.88977	0	134.488	134.488	21.0115	24.028	24.313
3	1	1	1	193926	3.89303	0	135.188	135.188	21.0115	24.093	24.378
3	1	1	1	194046	3.89607	0	135.889	135.889	21.0117	24.216	24.501
3	1	1	1	194166	3.89918	0	136.589	136.589	21.0116	24.342	24.627
3	1	1	1	194286	3.9021	0	137.29	137.29	21.0113	24.365	24.65
3	1	1	1	194406	3.90506	0	137.99	137.99	21.0112	24.5	24.785
3	1	1	1	194526	3.90791	0	138.69	138.69	21.0112	24.64	24.925
3	1	1	1	194646	3.91085	0	139.391	139.391	21.0113	24.668	24.953
3	1	1	1	194766	3.91365	0	140.091	140.091	21.0113	24.779	25.064
3	1	1	1	194886	3.91646	0	140.791	140.791	21.0114	24.931	25.216
3	1	1	1	195006	3.91923	0	141.492	141.492	21.0115	24.993	25.278
3	1	1	1	195126	3.92226	0	142.192	142.192	21.0114	25.079	25.364
3	1	1	1	195246	3.92497	0	142.893	142.893	21.0111	25.231	25.516
3	1	1	1	195366	3.92763	0	143.593	143.593	21.0111	25.33	25.615
3	1	1	1	195486	3.93045	0	144.293	144.293	21.0111	25.389	25.674
3	1	1	1	195606	3.93313	0	144.994	144.994	21.0112	25.54	25.825
3	1	1	1	195726	3.93586	0	145.694	145.694	21.011	25.677	25.962
3	1	1	1	195846	3.93855	0	146.394	146.394	21.0111	25.72	26.005
3	1	1	1	195966	3.94139	0	147.095	147.095	21.011	25.849	26.134
3	1	1	1	196086	3.94399	0	147.795	147.795	21.0111	26.008	26.293
3	1	1	1	196206	3.94662	0	148.496	148.496	21.011	26.056	26.341
3	1	1	1	196326	3.94933	0	149.196	149.196	21.011	26.182	26.467
3	1	1	1	196446	3.95218	0	149.896	149.896	21.011	26.333	26.618
3	1	1	1	196566	3.95478	0	150.597	150.597	21.011	26.429	26.714
3	1	1	1	196686	3.95741	0	151.297	151.297	21.011	26.522	26.807
3	1	1	1	196806	3.96024	0	151.997	151.997	21.0111	26.652	26.937
3	1	1	1	196926	3.96285	0	152.698	152.698	21.0111	26.799	27.084
3	1	1	1	197046	3.96558	0	153.398	153.398	21.011	26.862	27.147
3	1	1	1	197166	3.96835	0	154.098	154.098	21.011	27.011	27.296
3	1	1	1	197286	3.971	0	154.799	154.799	21.0108	27.182	27.467
3	1	1	1	197406	3.97381	0	155.499	155.499	21.0108	27.228	27.513
3	1	1	1	197526	3.97648	0	156.2	156.2	21.0108	27.365	27.65
3	1	1	1	197646	3.97938	0	156.9	156.9	21.011	27.535	27.82
3	1	1	1	197766	3.98215	0	157.6	157.6	21.011	27.606	27.891
3	1	1	1	197886	3.98488	0	158.301	158.301	21.0112	27.723	28.008
3	1	1	1	198006	3.98767	0	159.001	159.001	21.011	27.896	28.181
3	1	1	1	198126	3.99059	0	159.701	159.701	21.0111	28.004	28.289
3	1	1	1	198246	3.9934	0	160.402	160.402	21.0111	28.087	28.372
3	1	1	1	198366	3.99634	0	161.102	161.102	21.0109	28.259	28.544
3	1	1	1	198486	3.99926	0	161.802	161.802	21.011	28.405	28.69
3	1	1	1	198606	4.00218	0	162.503	162.503	21.0107	28.469	28.754
3	1	1	1	198726	4.00518	0	163.203	163.203	21.0105	28.627	28.912
3	1	1	1	198846	4.00806	0	163.904	163.904	21.0105	28.79	29.075
3	1	1	1	198966	4.01129	0	164.604	164.604	21.0106	28.854	29.139
3	1	1	1	199086	4.01423	0	165.304	165.304	21.0107	28.976	29.261
3	1	1	1	199206	4.01742	0	166.005	166.005	21.0109	29.15	29.435
3	1	1	1	199326	4.02041	0	166.705	166.705	21.011	29.245	29.53
3	1	1	1	199446	4.02366	0	167.405	167.405	21.0109	29.348	29.633
3	1	1	1	199566	4.02675	0	168.106	168.106	21.0107	29.515	29.8
3	1	1	1	199686	4.03005	0	168.806	168.806	21.0107	29.65	29.935
3	1	1	1	199806	4.0333	0	169.506	169.506	21.0108	29.724	30.009
3	1	1	1	199926	4.03645	0	170.207	170.207	21.0105	29.875	30.16
3	1	1	1	200046	4.03983	0	170.907	170.907	21.0104	30.041	30.326
3	1	1	1	200166	4.043	0	171.607	171.607	21.0105	30.085	30.37
3	1	1	1	200286	4.04647	0	172.308	172.308	21.0104	30.22	30.505
3	1	1	1	200406	4.0497	0	173.008	173.008	21.0106	30.386	30.671
3	1	1	1	200526	4.05308	0	173.709	173.709	21.0108	30.447	30.732
3	1	1	1	200646	4.05655	0	174.409	174.409	21.0108	30.545	30.83
3	1	1	1	200766	4.05988	0	175.109	175.109	21.0113	30.718	31.003
3	1	1	1	200886	4.06314	0	175.81	175.81	21.0113	30.809	31.094
3	1	1	1	201006	4.06656	0	176.51	176.51	21.0111	30.88	31.165
3	1	1	1	201126	4.07009	0	177.21	177.21	21.011	31.031	31.316
3	1	1	1	201246	4.07351	0	177.911	177.911	21.0109	31.14	31.425
3	1	1	1	201366	4.07681	0	178.611	178.611	21.0107	31.175	31.46
3	1	1	1	201486	4.08025	0	179.311	179.311	21.0104	31.3	31.585
3	1	1	1	201606	4.08345	0	180.012	180.012	21.0106	31.425	31.71
3	1	1	1	201726	4.08683	0	180.712	180.712	21.0105	31.436	31.721
3	1	1	1	201846	4.09019	0	181.412	181.412	21.0106	31.534	31.819
3	1	1	1	201966	4.09332	0	182.113	182.113	21.0107	31.644	31.929
3	1	1	1	202086	4.09646	0	182.813	182.813	21.0107	31.672	31.957
3	1	1	1	202206	4.09972	0	183.514	183.514	21.0106	31.73	32.015
3	1	1	1	202326	4.10308	0	184.214	184.214	21.0106	31.82	32.105
3	1	1	1	202446	4.10606	0	184.914	184.914	21.0107	31.874	32.159
3	1	1	1	202566	4.10911	0	185.615	185.615	21.0103	31.883	32.168
3	1	1	1	202686	4.11207	0	186.315	186.315	21.0103	31.958	32.243
3	1	1	1	202806	4.11513	0	187.015	187.015	21.0102	32.038	32.323
3	1	1	1	202926	4.11805	0	187.716	187.716	21.0101	32.006	32.291
3	1	1	1	203046	4.12089	0	188.416	188.416	21.0103	32.053	32.338
3	1	1	1	203166	4.1237	0	189.116	189.116	21.0104	32.123	32.408
3	1	1	1	203286	4.12649	0	189.817	189.817	21.0105	32.067	32.352
3	1	1	1	203406	4.12916	0	190.517	190.517	21.0105	32.088	32.373
3	1	1	1	203526	4.13183	0	191.217	191.217	21.0104	32.136	32.421
3	1	1	1	203646	4.13435	0	191.918	191.918	21.0104	32.11	32.395
3	1	1	1	203766	4.13687	0	192.618	192.618	21.0106	32.068	32.353
3	1	1	1	203886	4.1393	0	193.318	193.318	21.0106	32.106	32.391
3	1	1	1	204006	4.14159	0	194.019	194.019	21.0104	32.097	32.382
3	1	1	1	204126	4.14394	0	194.719	194.719	21.0105	32.009	32.294
3	1	1	1	204246	4.14581	0	195.419	195.419	21.0107	32.013	32.298
3	1	1	1	204366	4.14791	0	196.12	196.12	21.0107	32.012	32.297
3	1	1	1	204486	4.14986	0	196.82	196.82	21.0105	31.897	32.182
3	1	1	1	204606	4.15167	0	197.521	197.521	21.0103	31.868	32.153
3	1	1	1	204726	4.15358	0	198.221	198.221	21.0105	31.851	32.136
3	1	1	1	204846	4.15518	0	198.921	198.921	21.0102	31.762	32.047
3	1	1	1	204966	4.15669	0	199.622	199.622	21.0099	31.697	31.982
3	1	1	1	205086	4.15854	0	200.322	200.322	21.0099	31.675	31.96
3	1	1	1	205206	4.16018	0	201.022	201.022	21.01	31.625	31.91
3	1	1	1	205326	4.16167	0	201.723	201.723	21.01	31.528	31.813
3	1	1	1	205446	4.1632	0	202.423	202.423	21.0097	31.509	31.794
3	1	1	1	205566	4.1645	0	203.123	203.123	21.0098	31.506	31.791
3	1	1	1	205686	4.16622	0	203.824	203.824	21.0099	31.381	31.666
3	1	1	1	205806	4.16767	0	204.524	204.524	21.01	31.361	31.646
3	1	1	1	205926	4.1691	0	205.224	205.224	21.0099	31.372	31.657
3	1	1	1	206046	4.17074	0	205.925	205.925	21.0099	31.272	31.557
3	1	1	1	206166	4.17244	0	206.625	206.625	21.0102	31.242	31.527
3	1	1	1	206286	4.17395	0	207.325	207.325	21.0102	31.265	31.55
3	1	1	1	206406	4.17557	0	208.026	208.026	21.0102	31.223	31.508
3	1	1	1	206526	4.17742	0	208.726	208.726	21.0101	31.167	31.452
3	1	1	1	206646	4.17914	0	209.426	209.426	21.01	31.206	31.491
3	1	1	1	206766	4.1809	0	210.127	210.127	21.01	31.215	31.5
3	1	1	1	206886	4.18277	0	210.827	210.827	21.0101	31.149	31.434
3	1	1	1	207006	4.18477	0	211.527	211.527	21.01	31.187	31.472
3	1	1	1	207126	4.18665	0	212.228	212.228	21.01	31.232	31.517
3	1	1	1	207246	4.18884	0	212.928	212.928	21.0101	31.178	31.463
3	1	1	1	207366	4.19106	0	213.628	213.628	21.01	31.204	31.489
3	1	1	1	207486	4.19339	0	214.329	214.329	21.0101	31.262	31.547
3	1	1	1	207606	4.19571	0	215.029	215.029	21.0099	31.26	31.545
3	1	1	1	207726	4.19843	0	215.729	215.729	21.0099	31.276	31.561
3	1	1	1	207846	4.20098	0	216.43	216.43	21.0097	31.35	31.635
3	1	1	1	207966	4.20368	0	217.13	217.13	21.01	31.392	31.677
3	1	1	1	208086	4.20664	0	217.83	217.83	21.01	31.389	31.674
3	1	1	1	208206	4.2098	0	218.531	218.531	21.0101	31.472	31.757
3	1	1	1	208326	4.21307	0	219.231	219.231	21.0102	31.567	31.852
3	1	1	1	208446	4.21658	0	219.931	219.931	21.0103	31.549	31.834
3	1	1	1	208566	4.22025	0	220.632	220.632	21.0101	31.634	31.919
3	1	1	1	208686	4.2241	0	221.332	221.332	21.0103	31.753	32.038
3	1	1	1	208806	4.22828	0	222.032	222.032	21.0102	31.759	32.044
3	1	1	1	208926	4.23296	0	222.733	222.733	21.0101	31.838	32.123
3	1	1	1	209046	4.23747	0	223.433	223.433	21.0102	31.967	32.252
3	1	1	1	209166	4.24247	0	224.133	224.133	21.0102	32.023	32.308
3	1	1	1	209286	4.2478	0	224.834	224.834	21.0098	32.077	32.362
3	1	1	1	209406	4.25356	0	225.534	225.534	21.0099	32.218	32.503
3	1	1	1	209526	4.25956	0	226.234	226.234	21.0099	32.32	32.605
3	1	1	1	209646	4.26614	0	226.935	226.935	21.0102	32.364	32.649
3	1	1	1	209766	4.27294	0	227.635	227.635	21.0101	32.503	32.788
3	1	1	1	209886	4.28054	0	228.335	228.335	21.0104	32.65	32.935
3	1	1	1	210006	4.28842	0	229.036	229.036	21.0105	32.683	32.968
3	1	1	1	210126	4.29703	0	229.736	229.736	21.0105	32.819	33.104
3	1	1	1	210246	4.30631	0	230.436	230.436	21.0103	32.961	33.246
3	1	1	1	210366	4.31628	0	231.137	231.137	21.0102	33.026	33.311
3	1	1	1	210486	4.32743	0	231.837	231.837	21.0102	33.137	33.422
3	1	1	1	210606	4.3394	0	232.537	232.537	21.0101	33.278	33.563
3	1	1	1	210726	4.3529	0	233.238	233.238	21.0102	33.389	33.674
3	1	1	1	210846	4.36771	0	233.938	233.938	21.0106	33.463	33.748
3	1	1	1	210966	4.38425	0	234.638	234.638	21.0105	33.612	33.897
3	1	1	1	211086	4.40286	0	235.339	235.339	21.0107	33.76	34.045
3	1	1	1	211202	4.42287	0	236.015	236.015	21.0109	33.803	34.088
3	1	1	1	211307	4.44288	0	236.63	236.63	21.0108	33.949	34.234
3	1	1	1	211404	4.46289	0	237.193	237.193	21.0109	34.038	34.323
3	1	1	1	211493	4.48289	0	237.717	237.717	21.011	34.153	34.438
3	1	1	1	211578	4.5029	0	238.213	238.213	21.0111	34.24	34.525
3	1	1	1	211661	4.52291	0	238.694	238.694	21.011	34.36	34.645
3	1	1	1	211740	4.54292	0	239.157	239.157	21.0109	34.467	34.752
3	1	1	1	211815	4.56295	0	239.596	239.596	21.0107	34.655	34.94
3	1	1	1	211889	4.58295	0	240.026	240.026	21.0109	34.75	35.035
3	1	1	1	211954	4.60002	0	240.407	240.407	21.0106	34.985	35.27
3	1	1	1	211954	4.59996	0	240.407	240.407	21.0055	34.985	35.27
3	3	1	1	211954	4.56546	0	240.407	240.407	0	34.985	35.27
3	3	1	1	211954	4.56043	0	240.407	240.407	0	34.985	35.27
3	3	1	1	211954	4.55533	0	240.407	240.407	0	34.985	35.27
3	3	1	1	211955	4.55027	0	240.407	240.407	0	34.985	35.27
3	3	1	1	211955	4.54527	0	240.407	240.407	0	34.985	35.27
3	3	1	1	211955	4.54023	0	240.407	240.407	0	34.985	35.27
3	3	1	1	211955	4.53519	0	240.407	240.407	0	34.985	35.27
3	3	1	1	211955	4.53018	0	240.407	240.407	0	34.985	35.27
3	3	1	1	211955	4.52518	0	240.407	240.407	0	34.986	35.271
3	3	1	1	211955	4.52018	0	240.407	240.407	0	34.986	35.271
3	3	1	1	211956	4.51516	0	240.407	240.407	0	34.986	35.271
3	3	1	1	211956	4.51016	0	240.407	240.407	0	34.986	35.271
3	3	1	1	211956	4.50512	0	240.407	240.407	0	34.986	35.271
3	3	1	1	211956	4.5001	0	240.407	240.407	0	34.986	35.271
3	3	1	1	211956	4.49509	0	240.407	240.407	0	34.986	35.271
3	3	1	1	211957	4.49003	0	240.407	240.407	0	34.986	35.271
3	3	1	1	211957	4.48499	0	240.407	240.407	0	34.986	35.271
3	3	1	1	211957	4.47999	0	240.407	240.407	0	34.983	35.268
3	3	1	1	211957	4.47497	0	240.407	240.407	0	34.983	35.268
3	3	1	1	211958	4.46997	0	240.407	240.407	0	34.98	35.265
3	3	1	1	211958	4.46497	0	240.407	240.407	0	34.978	35.263
3	3	1	1	211958	4.45996	0	240.407	240.407	0	34.974	35.259
3	3	1	1	211959	4.45494	0	240.407	240.407	0	34.974	35.259
3	3	1	1	211959	4.44992	0	240.407	240.407	0	34.972	35.257
3	3	1	1	211959	4.44492	0	240.407	240.407	0	34.968	35.253
3	3	1	1	211960	4.4399	0	240.407	240.407	0	34.965	35.25
3	3	1	1	211960	4.43484	0	240.407	240.407	0	34.958	35.243
3	3	1	1	211961	4.42982	0	240.407	240.407	0	34.955	35.24
3	3	1	1	211961	4.42478	0	240.407	240.407	0	34.953	35.238
3	3	1	1	211962	4.41976	0	240.407	240.407	0	34.946	35.231
3	3	1	1	211962	4.41472	0	240.407	240.407	0	34.943	35.228
3	3	1	1	211963	4.40971	0	240.407	240.407	0	34.938	35.223
3	3	1	1	211964	4.40471	0	240.407	240.407	0	34.929	35.214
3	3	1	1	211965	4.39971	0	240.407	240.407	0	34.924	35.209
3	3	1	1	211966	4.39471	0	240.407	240.407	0	34.917	35.202
3	3	1	1	211968	4.38971	0	240.407	240.407	0	34.909	35.194
3	3	1	1	211969	4.38467	0	240.407	240.407	0	34.899	35.184
3	3	1	1	211972	4.37966	0	240.407	240.407	0	34.89	35.175
3	3	1	1	211975	4.37466	0	240.407	240.407	0	34.879	35.164
3	3	1	1	211981	4.36966	0	240.407	240.407	0	34.867	35.152
3	3	1	1	211990	4.36466	0	240.407	240.407	0	34.851	35.136
3	3	1	1	212000	4.36189	0	240.407	240.407	0	34.84	35.125
3	3	1	1	212010	4.35975	0	240.407	240.407	0	34.83	35.115
3	3	1	1	212014	4.35918	0	240.407	240.407	0	34.826	35.111
3	1	0	2	212014	4.3286	1.1661e-06	0	1.1661e-06	-20.9898	34.826	35.111
3	1	0	2	212014	4.3282	2.33248e-06	0	2.33248e-06	-20.9948	34.826	35.111
3	1	0	2	212015	4.30818	0.00267285	0	0.00267285	-20.991	34.825	35.11
3	1	0	2	212016	4.28818	0.00845001	0	0.00845001	-20.9909	34.825	35.11
3	1	0	2	212017	4.26817	0.0188953	0	0.0188953	-20.991	34.815	35.1
3	1	0	2	212024	4.24816	0.0579915	0	0.0579915	-20.9912	34.738	35.023
3	1	0	2	212096	4.22815	0.479707	0	0.479707	-20.9915	34.66	34.945
3	1	0	2	212216	4.21494	1.17943	0	1.17943	-20.9918	34.534	34.819
3	1	0	2	212336	4.2045	1.87917	0	1.87917	-20.9921	34.46	34.745
3	1	0	2	212456	4.19552	2.5789	0	2.5789	-20.9919	34.366	34.651
3	1	0	2	212576	4.18752	3.27863	0	3.27863	-20.9918	34.199	34.484
3	1	0	2	212696	4.18006	3.97835	0	3.97835	-20.9916	34.119	34.404
3	1	0	2	212816	4.17332	4.67808	0	4.67808	-20.9918	34.065	34.35
3	1	0	2	212936	4.16702	5.37781	0	5.37781	-20.992	33.871	34.156
3	1	0	2	213056	4.16097	6.07753	0	6.07753	-20.9918	33.785	34.07
3	1	0	2	213176	4.15549	6.77728	0	6.77728	-20.9923	33.734	34.019
3	1	0	2	213296	4.1501	7.47702	0	7.47702	-20.9923	33.575	33.86
3	1	0	2	213416	4.14504	8.17677	0	8.17677	-20.9924	33.468	33.753
3	1	0	2	213536	4.14027	8.87651	0	8.87651	-20.9924	33.423	33.708
3	1	0	2	213656	4.13567	9.57626	0	9.57626	-20.9922	33.313	33.598
3	1	0	2	213776	4.1313	10.276	0	10.276	-20.9924	33.18	33.465
3	1	0	2	213896	4.12723	10.9757	0	10.9757	-20.9923	33.14	33.425
3	1	0	2	214016	4.12324	11.6755	0	11.6755	-20.9922	33.075	33.36
3	1	0	2	214136	4.11954	12.3752	0	12.3752	-20.992	32.93	33.215
3	1	0	2	214256	4.11604	13.075	0	13.075	-20.992	32.883	33.168
3	1	0	2	214376	4.11251	13.7747	0	13.7747	-20.9922	32.845	33.13
3	1	0	2	214496	4.10925	14.4744	0	14.4744	-20.992	32.707	32.992
3	1	0	2	214616	4.10638	15.1742	0	15.1742	-20.9918	32.66	32.945
3	1	0	2	214736	4.10344	15.8739	0	15.8739	-20.992	32.627	32.912
3	1	0	2	214856	4.10085	16.5736	0	16.5736	-20.9922	32.538	32.823
3	1	0	2	214976	4.09831	17.2734	0	17.2734	-20.9923	32.47	32.755
3	1	0	2	215096	4.09605	17.9731	0	17.9731	-20.9922	32.451	32.736
3	1	0	2	215216	4.09365	18.6729	0	18.6729	-20.9923	32.414	32.699
3	1	0	2	215336	4.09155	19.3726	0	19.3726	-20.9921	32.321	32.606
3	1	0	2	215456	4.08974	20.0723	0	20.0723	-20.9921	32.312	32.597
3	1	0	2	215576	4.08773	20.7721	0	20.7721	-20.992	32.328	32.613
3	1	0	2	215696	4.08588	21.4718	0	21.4718	-20.992	32.222	32.507
3	1	0	2	215816	4.08414	22.1715	0	22.1715	-20.9919	32.22	32.505
3	1	0	2	215936	4.0825	22.8713	0	22.8713	-20.9921	32.249	32.534
3	1	0	2	216056	4.08099	23.571	0	23.571	-20.9921	32.172	32.457
3	1	0	2	216176	4.07941	24.2707	0	24.2707	-20.9921	32.161	32.446
3	1	0	2	216296	4.07801	24.9705	0	24.9705	-20.9921	32.212	32.497
3	1	0	2	216416	4.07662	25.6702	0	25.6702	-20.9922	32.184	32.469
3	1	0	2	216536	4.07519	26.3699	0	26.3699	-20.9921	32.149	32.434
3	1	0	2	216656	4.07402	27.0697	0	27.0697	-20.9922	32.208	32.493
3	1	0	2	216776	4.07267	27.7694	0	27.7694	-20.9922	32.235	32.52
3	1	0	2	216896	4.07143	28.4692	0	28.4692	-20.9922	32.193	32.478
3	1	0	2	217016	4.07011	29.1689	0	29.1689	-20.9924	32.246	32.531
3	1	0	2	217136	4.06921	29.8687	0	29.8687	-20.9926	32.305	32.59
3	1	0	2	217256	4.06795	30.5684	0	30.5684	-20.9925	32.27	32.555
3	1	0	2	217376	4.06679	31.2682	0	31.2682	-20.9925	32.321	32.606
3	1	0	2	217496	4.06553	31.9679	0	31.9679	-20.9924	32.393	32.678
3	1	0	2	217616	4.06463	32.6677	0	32.6677	-20.9923	32.4	32.685
3	1	0	2	217736	4.06331	33.3674	0	33.3674	-20.9921	32.434	32.719
3	1	0	2	217856	4.06217	34.0671	0	34.0671	-20.9922	32.513	32.798
3	1	0	2	217976	4.06083	34.7669	0	34.7669	-20.9923	32.57	32.855
3	1	0	2	218096	4.05982	35.4666	0	35.4666	-20.9922	32.592	32.877
3	1	0	2	218216	4.05844	36.1664	0	36.1664	-20.9923	32.676	32.961
3	1	0	2	218336	4.0572	36.8661	0	36.8661	-20.9921	32.778	33.063
3	1	0	2	218456	4.0559	37.5658	0	37.5658	-20.9923	32.769	33.054
3	1	0	2	218576	4.05461	38.2656	0	38.2656	-20.9922	32.862	33.147
3	1	0	2	218696	4.05321	38.9653	0	38.9653	-20.9922	32.977	33.262
3	1	0	2	218816	4.05169	39.665	0	39.665	-20.992	32.982	33.267
3	1	0	2	218936	4.0501	40.3648	0	40.3648	-20.9922	33.065	33.35
3	1	0	2	219056	4.04854	41.0645	0	41.0645	-20.9923	33.192	33.477
3	1	0	2	219176	4.04678	41.7643	0	41.7643	-20.9922	33.238	33.523
3	1	0	2	219296	4.04502	42.464	0	42.464	-20.9921	33.277	33.562
3	1	0	2	219416	4.04292	43.1637	0	43.1637	-20.9922	33.401	33.686
3	1	0	2	219536	4.04101	43.8635	0	43.8635	-20.9922	33.485	33.77
3	1	0	2	219656	4.03903	44.5632	0	44.5632	-20.9922	33.485	33.77
3	1	0	2	219776	4.03672	45.263	0	45.263	-20.9923	33.582	33.867
3	1	0	2	219896	4.03456	45.9627	0	45.9627	-20.9924	33.669	33.954
3	1	0	2	220016	4.03212	46.6625	0	46.6625	-20.9922	33.647	33.932
3	1	0	2	220136	4.02977	47.3622	0	47.3622	-20.9922	33.71	33.995
3	1	0	2	220256	4.02717	48.0619	0	48.0619	-20.9921	33.772	34.057
3	1	0	2	220376	4.02463	48.7617	0	48.7617	-20.9923	33.763	34.048
3	1	0	2	220496	4.02211	49.4614	0	49.4614	-20.9925	33.781	34.066
3	1	0	2	220616	4.01938	50.1612	0	50.1612	-20.9924	33.824	34.109
3	1	0	2	220736	4.01661	50.8609	0	50.8609	-20.9923	33.834	34.119
3	1	0	2	220856	4.01388	51.5607	0	51.5607	-20.9924	33.793	34.078
3	1	0	2	220976	4.01096	52.2604	0	52.2604	-20.9923	33.817	34.102
3	1	0	2	221096	4.00808	52.9602	0	52.9602	-20.9924	33.858	34.143
3	1	0	2	221216	4.0051	53.6599	0	53.6599	-20.9924	33.767	34.052
3	1	0	2	221336	4.00203	54.3596	0	54.3596	-20.9923	33.77	34.055
3	1	0	2	221456	3.99901	55.0594	0	55.0594	-20.9923	33.796	34.081
3	1	0	2	221576	3.99578	55.7591	0	55.7591	-20.9924	33.706	33.991
3	1	0	2	221696	3.99275	56.4589	0	56.4589	-20.9925	33.673	33.958
3	1	0	2	221816	3.98939	57.1586	0	57.1586	-20.9925	33.683	33.968
3	1	0	2	221936	3.98605	57.8584	0	57.8584	-20.9926	33.615	33.9
3	1	0	2	222056	3.98261	58.5581	0	58.5581	-20.9926	33.525	33.81
3	1	0	2	222176	3.97929	59.2579	0	59.2579	-20.9925	33.523	33.808
3	1	0	2	222296	3.97601	59.9576	0	59.9576	-20.9925	33.478	33.763
3	1	0	2	222416	3.97257	60.6574	0	60.6574	-20.9924	33.356	33.641
3	1	0	2	222536	3.96919	61.3571	0	61.3571	-20.9923	33.321	33.606
3	1	0	2	222656	3.96585	62.0569	0	62.0569	-20.9921	33.287	33.572
3	1	0	2	222776	3.96247	62.7566	0	62.7566	-20.992	33.145	33.43
3	1	0	2	222896	3.9589	63.4563	0	63.4563	-20.9919	33.081	33.366
3	1	0	2	223016	3.95552	64.1561	0	64.1561	-20.9919	33.034	33.319
3	1	0	2	223136	3.95205	64.8558	0	64.8558	-20.9919	32.917	33.202
3	1	0	2	223256	3.94859	65.5555	0	65.5555	-20.992	32.813	33.098
3	1	0	2	223376	3.94515	66.2553	0	66.2553	-20.992	32.755	33.04
3	1	0	2	223496	3.94195	66.955	0	66.955	-20.992	32.66	32.945
3	1	0	2	223616	3.93845	67.6547	0	67.6547	-20.992	32.51	32.795
3	1	0	2	223736	3.93503	68.3545	0	68.3545	-20.9923	32.437	32.722
3	1	0	2	223856	3.93173	69.0542	0	69.0542	-20.9923	32.377	32.662
3	1	0	2	223976	3.92856	69.754	0	69.754	-20.9925	32.192	32.477
3	1	0	2	224096	3.92518	70.4537	0	70.4537	-20.9922	32.1	32.385
3	1	0	2	224216	3.9219	71.1534	0	71.1534	-20.9922	32.039	32.324
3	1	0	2	224336	3.91888	71.8532	0	71.8532	-20.992	31.864	32.149
3	1	0	2	224456	3.91556	72.5529	0	72.5529	-20.992	31.747	32.032
3	1	0	2	224576	3.91243	73.2526	0	73.2526	-20.992	31.679	31.964
3	1	0	2	224696	3.90934	73.9524	0	73.9524	-20.9919	31.539	31.824
3	1	0	2	224816	3.90603	74.6521	0	74.6521	-20.992	31.383	31.668
3	1	0	2	224936	3.90296	75.3518	0	75.3518	-20.992	31.305	31.59
3	1	0	2	225056	3.89989	76.0516	0	76.0516	-20.992	31.195	31.48
3	1	0	2	225176	3.89712	76.7513	0	76.7513	-20.9921	31.013	31.298
3	1	0	2	225296	3.89399	77.451	0	77.451	-20.992	30.917	31.202
3	1	0	2	225416	3.89097	78.1508	0	78.1508	-20.9921	30.827	31.112
3	1	0	2	225536	3.88826	78.8505	0	78.8505	-20.9919	30.63	30.915
3	1	0	2	225656	3.88524	79.5502	0	79.5502	-20.9918	30.52	30.805
3	1	0	2	225776	3.88209	80.25	0	80.25	-20.992	30.426	30.711
3	1	0	2	225896	3.87915	80.9497	0	80.9497	-20.992	30.257	30.542
3	1	0	2	226016	3.87637	81.6494	0	81.6494	-20.9919	30.118	30.403
3	1	0	2	226136	3.87337	82.3492	0	82.3492	-20.9921	30.021	30.306
3	1	0	2	226256	3.8707	83.0489	0	83.0489	-20.992	29.89	30.175
3	1	0	2	226376	3.86754	83.7486	0	83.7486	-20.992	29.713	29.998
3	1	0	2	226496	3.86481	84.4484	0	84.4484	-20.9918	29.611	29.896
3	1	0	2	226616	3.86207	85.1481	0	85.1481	-20.9918	29.521	29.806
3	1	0	2	226736	3.85903	85.8478	0	85.8478	-20.992	29.314	29.599
3	1	0	2	226856	3.8562	86.5476	0	86.5476	-20.992	29.203	29.488
3	1	0	2	226976	3.85323	87.2473	0	87.2473	-20.992	29.123	29.408
3	1	0	2	227096	3.85034	87.947	0	87.947	-20.9919	28.92	29.205
3	1	0	2	227216	3.84744	88.6468	0	88.6468	-20.9917	28.789	29.074
3	1	0	2	227336	3.84463	89.3465	0	89.3465	-20.9919	28.707	28.992
3	1	0	2	227456	3.84177	90.0462	0	90.0462	-20.9919	28.542	28.827
3	1	0	2	227576	3.83883	90.7459	0	90.7459	-20.9919	28.382	28.667
3	1	0	2	227696	3.83593	91.4457	0	91.4457	-20.9919	28.299	28.584
3	1	0	2	227816	3.83274	92.1454	0	92.1454	-20.9918	28.168	28.453
3	1	0	2	227936	3.82997	92.8451	0	92.8451	-20.9919	27.981	28.266
3	1	0	2	228056	3.82678	93.5449	0	93.5449	-20.9919	27.887	28.172
3	1	0	2	228176	3.82392	94.2446	0	94.2446	-20.9919	27.79	28.075
3	1	0	2	228296	3.82083	94.9443	0	94.9443	-20.9922	27.587	27.872
3	1	0	2	228416	3.81775	95.6441	0	95.6441	-20.9922	27.473	27.758
3	1	0	2	228536	3.81453	96.3438	0	96.3438	-20.992	27.379	27.664
3	1	0	2	228656	3.81143	97.0435	0	97.0435	-20.9918	27.194	27.479
3	1	0	2	228776	3.80836	97.7433	0	97.7433	-20.992	27.064	27.349
3	1	0	2	228896	3.80506	98.443	0	98.443	-20.9921	26.968	27.253
3	1	0	2	229016	3.80191	99.1428	0	99.1428	-20.9922	26.824	27.109
3	1	0	2	229136	3.79855	99.8425	0	99.8425	-20.992	26.661	26.946
3	1	0	2	229256	3.79538	100.542	0	100.542	-20.992	26.561	26.846
3	1	0	2	229376	3.79211	101.242	0	101.242	-20.9919	26.451	26.736
3	1	0	2	229496	3.78879	101.942	0	101.942	-20.9917	26.258	26.543
3	1	0	2	229616	3.78555	102.641	0	102.641	-20.9918	26.156	26.441
3	1	0	2	229736	3.78222	103.341	0	103.341	-20.9919	26.075	26.36
3	1	0	2	229856	3.77875	104.041	0	104.041	-20.992	25.867	26.152
3	1	0	2	229976	3.77529	104.741	0	104.741	-20.992	25.753	26.038
3	1	0	2	230096	3.77184	105.44	0	105.44	-20.9921	25.676	25.961
3	1	0	2	230216	3.7685	106.14	0	106.14	-20.9921	25.503	25.788
3	1	0	2	230336	3.7651	106.84	0	106.84	-20.9919	25.358	25.643
3	1	0	2	230456	3.76166	107.54	0	107.54	-20.9919	25.284	25.569
3	1	0	2	230576	3.75811	108.239	0	108.239	-20.992	25.149	25.434
3	1	0	2	230696	3.75481	108.939	0	108.939	-20.9918	24.98	25.265
3	1	0	2	230816	3.75143	109.639	0	109.639	-20.9917	24.904	25.189
3	1	0	2	230936	3.74805	110.338	0	110.338	-20.9918	24.808	25.093
3	1	0	2	231056	3.74475	111.038	0	111.038	-20.9919	24.621	24.906
3	1	0	2	231176	3.74133	111.738	0	111.738	-20.9919	24.53	24.815
3	1	0	2	231296	3.73805	112.438	0	112.438	-20.9918	24.457	24.742
3	1	0	2	231416	3.73459	113.137	0	113.137	-20.9919	24.281	24.566
3	1	0	2	231536	3.73142	113.837	0	113.837	-20.9919	24.181	24.466
3	1	0	2	231656	3.72806	114.537	0	114.537	-20.9918	24.106	24.391
3	1	0	2	231776	3.72466	115.237	0	115.237	-20.9919	23.974	24.259
3	1	0	2	231896	3.72144	115.936	0	115.936	-20.9919	23.85	24.135
3	1	0	2	232016	3.71815	116.636	0	116.636	-20.9917	23.777	24.062
3	1	0	2	232136	3.71508	117.336	0	117.336	-20.9916	23.694	23.979
3	1	0	2	232256	3.71183	118.035	0	118.035	-20.9918	23.542	23.827
3	1	0	2	232376	3.70885	118.735	0	118.735	-20.9917	23.478	23.763
3	1	0	2	232496	3.70561	119.435	0	119.435	-20.9916	23.438	23.723
3	1	0	2	232616	3.70252	120.135	0	120.135	-20.9918	23.269	23.554
3	1	0	2	232736	3.69956	120.834	0	120.834	-20.9919	23.201	23.486
3	1	0	2	232856	3.69658	121.534	0	121.534	-20.9921	23.167	23.452
3	1	0	2	232976	3.69354	122.234	0	122.234	-20.992	23.03	23.315
3	1	0	2	233096	3.69051	122.934	0	122.934	-20.9921	22.944	23.229
3	1	0	2	233216	3.68766	123.633	0	123.633	-20.9919	22.921	23.206
3	1	0	2	233336	3.68482	124.333	0	124.333	-20.9918	22.828	23.113
3	1	0	2	233456	3.68192	125.033	0	125.033	-20.9919	22.715	23
3	1	0	2	233576	3.67922	125.732	0	125.732	-20.992	22.694	22.979
3	1	0	2	233696	3.67638	126.432	0	126.432	-20.9918	22.644	22.929
3	1	0	2	233816	3.67357	127.132	0	127.132	-20.9918	22.521	22.806
3	1	0	2	233936	3.67098	127.832	0	127.832	-20.992	22.488	22.773
3	1	0	2	234056	3.66828	128.531	0	128.531	-20.992	22.464	22.749
3	1	0	2	234176	3.66576	129.231	0	129.231	-20.9921	22.34	22.625
3	1	0	2	234296	3.66311	129.931	0	129.931	-20.9919	22.296	22.581
3	1	0	2	234416	3.66063	130.631	0	130.631	-20.9918	22.275	22.56
3	1	0	2	234536	3.65818	131.33	0	131.33	-20.9917	22.195	22.48
3	1	0	2	234656	3.65564	132.03	0	132.03	-20.9918	22.127	22.412
3	1	0	2	234776	3.6532	132.73	0	132.73	-20.9918	22.112	22.397
3	1	0	2	234896	3.65102	133.429	0	133.429	-20.9918	22.071	22.356
3	1	0	2	235016	3.64866	134.129	0	134.129	-20.9917	21.973	22.258
3	1	0	2	235136	3.64627	134.829	0	134.829	-20.9918	21.958	22.243
3	1	0	2	235256	3.64402	135.529	0	135.529	-20.9916	21.964	22.249
3	1	0	2	235376	3.64182	136.228	0	136.228	-20.9916	21.843	22.128
3	1	0	2	235496	3.63965	136.928	0	136.928	-20.9917	21.816	22.101
3	1	0	2	235616	3.63758	137.628	0	137.628	-20.992	21.827	22.112
3	1	0	2	235736	3.63539	138.328	0	138.328	-20.992	21.734	22.019
3	1	0	2	235856	3.6335	139.027	0	139.027	-20.9918	21.689	21.974
3	1	0	2	235976	3.63134	139.727	0	139.727	-20.9916	21.702	21.987
3	1	0	2	236096	3.62949	140.427	0	140.427	-20.9918	21.647	21.932
3	1	0	2	236216	3.62743	141.126	0	141.126	-20.9917	21.566	21.851
3	1	0	2	236336	3.62565	141.826	0	141.826	-20.9916	21.576	21.861
3	1	0	2	236456	3.62348	142.526	0	142.526	-20.9915	21.561	21.846
3	1	0	2	236576	3.62185	143.226	0	143.226	-20.9915	21.467	21.752
3	1	0	2	236696	3.61998	143.925	0	143.925	-20.9915	21.462	21.747
3	1	0	2	236816	3.61826	144.625	0	144.625	-20.9918	21.468	21.753
3	1	0	2	236936	3.61632	145.325	0	145.325	-20.9916	21.371	21.656
3	1	0	2	237056	3.61458	146.025	0	146.025	-20.9915	21.353	21.638
3	1	0	2	237176	3.61276	146.724	0	146.724	-20.9914	21.362	21.647
3	1	0	2	237296	3.61103	147.424	0	147.424	-20.9917	21.297	21.582
3	1	0	2	237416	3.60946	148.124	0	148.124	-20.9915	21.249	21.534
3	1	0	2	237536	3.60765	148.823	0	148.823	-20.9915	21.253	21.538
3	1	0	2	237656	3.60601	149.523	0	149.523	-20.9918	21.227	21.512
3	1	0	2	237776	3.60436	150.223	0	150.223	-20.9919	21.144	21.429
3	1	0	2	237896	3.60282	150.923	0	150.923	-20.9917	21.144	21.429
3	1	0	2	238016	3.60112	151.622	0	151.622	-20.9917	21.155	21.44
3	1	0	2	238136	3.59959	152.322	0	152.322	-20.9915	21.047	21.332
3	1	0	2	238256	3.59797	153.022	0	153.022	-20.9914	21.031	21.316
3	1	0	2	238376	3.59642	153.721	0	153.721	-20.9914	21.047	21.332
3	1	0	2	238496	3.59497	154.421	0	154.421	-20.9915	20.948	21.233
3	1	0	2	238616	3.5932	155.121	0	155.121	-20.9914	20.918	21.203
3	1	0	2	238736	3.59182	155.821	0	155.821	-20.9915	20.934	21.219
3	1	0	2	238856	3.59018	156.52	0	156.52	-20.9913	20.876	21.161
3	1	0	2	238976	3.58867	157.22	0	157.22	-20.9913	20.807	21.092
3	1	0	2	239096	3.58722	157.92	0	157.92	-20.9914	20.822	21.107
3	1	0	2	239216	3.58567	158.619	0	158.619	-20.9915	20.796	21.081
3	1	0	2	239336	3.58409	159.319	0	159.319	-20.9913	20.702	20.987
3	1	0	2	239456	3.5826	160.019	0	160.019	-20.9913	20.697	20.982
3	1	0	2	239576	3.581	160.719	0	160.719	-20.9912	20.701	20.986
3	1	0	2	239696	3.5796	161.418	0	161.418	-20.9912	20.59	20.875
3	1	0	2	239816	3.57804	162.118	0	162.118	-20.9912	20.568	20.853
3	1	0	2	239936	3.57659	162.818	0	162.818	-20.9912	20.566	20.851
3	1	0	2	240056	3.57506	163.517	0	163.517	-20.9913	20.475	20.76
3	1	0	2	240176	3.57344	164.217	0	164.217	-20.9916	20.43	20.715
3	1	0	2	240296	3.57195	164.917	0	164.917	-20.9914	20.422	20.707
3	1	0	2	240416	3.57048	165.617	0	165.617	-20.9915	20.369	20.654
3	1	0	2	240536	3.56885	166.316	0	166.316	-20.9917	20.29	20.575
3	1	0	2	240656	3.56738	167.016	0	167.016	-20.9916	20.272	20.557
3	1	0	2	240776	3.56597	167.716	0	167.716	-20.9918	20.25	20.535
3	1	0	2	240896	3.56421	168.415	0	168.415	-20.992	20.135	20.42
3	1	0	2	241016	3.56271	169.115	0	169.115	-20.9917	20.11	20.395
3	1	0	2	241136	3.56118	169.815	0	169.815	-20.9916	20.108	20.393
3	1	0	2	241256	3.5595	170.515	0	170.515	-20.9915	19.979	20.264
3	1	0	2	241376	3.55801	171.214	0	171.214	-20.9914	19.934	20.219
3	1	0	2	241496	3.55637	171.914	0	171.914	-20.9914	19.923	20.208
3	1	0	2	241616	3.55473	172.614	0	172.614	-20.9915	19.82	20.105
3	1	0	2	241736	3.55314	173.313	0	173.313	-20.9913	19.738	20.023
3	1	0	2	241856	3.55144	174.013	0	174.013	-20.9912	19.723	20.008
3	1	0	2	241976	3.5498	174.713	0	174.713	-20.9915	19.655	19.94
3	1	0	2	242096	3.54812	175.413	0	175.413	-20.9915	19.538	19.823
3	1	0	2	242216	3.54646	176.112	0	176.112	-20.9913	19.507	19.792
3	1	0	2	242336	3.54464	176.812	0	176.812	-20.9913	19.463	19.748
3	1	0	2	242456	3.54296	177.512	0	177.512	-20.9914	19.317	19.602
3	1	0	2	242576	3.54121	178.211	0	178.211	-20.9916	19.257	19.542
3	1	0	2	242696	3.53947	178.911	0	178.911	-20.9914	19.208	19.493
3	1	0	2	242816	3.53764	179.611	0	179.611	-20.9916	19.06	19.345
3	1	0	2	242936	3.53582	180.311	0	180.311	-20.9917	18.967	19.252
3	1	0	2	243056	3.53392	181.01	0	181.01	-20.9917	18.903	19.188
3	1	0	2	243176	3.53199	181.71	0	181.71	-20.9916	18.77	19.055
3	1	0	2	243296	3.5301	182.41	0	182.41	-20.9917	18.631	18.916
3	1	0	2	243416	3.52828	183.109	0	183.109	-20.9916	18.546	18.831
3	1	0	2	243536	3.52622	183.809	0	183.809	-20.9917	18.428	18.713
3	1	0	2	243656	3.52414	184.509	0	184.509	-20.9914	18.235	18.52
3	1	0	2	243776	3.52208	185.209	0	185.209	-20.9913	18.123	18.408
3	1	0	2	243896	3.51998	185.908	0	185.908	-20.9914	18.021	18.306
3	1	0	2	244016	3.51794	186.608	0	186.608	-20.9913	17.778	18.063
3	1	0	2	244136	3.5158	187.308	0	187.308	-20.9914	17.62	17.905
3	1	0	2	244256	3.51374	188.007	0	188.007	-20.9915	17.49	17.775
3	1	0	2	244376	3.51154	188.707	0	188.707	-20.9917	17.245	17.53
3	1	0	2	244496	3.50925	189.407	0	189.407	-20.9916	17.038	17.323
3	1	0	2	244616	3.50698	190.107	0	190.107	-20.9916	16.879	17.164
3	1	0	2	244736	3.5047	190.806	0	190.806	-20.9916	16.637	16.922
3	1	0	2	244856	3.50228	191.506	0	191.506	-20.9916	16.373	16.658
3	1	0	2	244976	3.50005	192.206	0	192.206	-20.9916	16.179	16.464
3	1	0	2	245096	3.49762	192.906	0	192.906	-20.9916	15.953	16.238
3	1	0	2	245216	3.49516	193.605	0	193.605	-20.9915	15.637	15.922
3	1	0	2	245336	3.49262	194.305	0	194.305	-20.9916	15.409	15.694
3	1	0	2	245456	3.49021	195.005	0	195.005	-20.9914	15.179	15.464
3	1	0	2	245576	3.48764	195.704	0	195.704	-20.9914	14.838	15.123
3	1	0	2	245696	3.48517	196.404	0	196.404	-20.9914	14.57	14.855
3	1	0	2	245816	3.48265	197.104	0	197.104	-20.9917	14.314	14.599
3	1	0	2	245936	3.48013	197.804	0	197.804	-20.9917	13.98	14.265
3	1	0	2	246056	3.47761	198.503	0	198.503	-20.9916	13.668	13.953
3	1	0	2	246176	3.47517	199.203	0	199.203	-20.9916	13.392	13.677
3	1	0	2	246296	3.47248	199.903	0	199.903	-20.9915	13.082	13.367
3	1	0	2	246416	3.47003	200.602	0	200.602	-20.9915	12.723	13.008
3	1	0	2	246536	3.46742	201.302	0	201.302	-20.9915	12.443	12.728
3	1	0	2	246656	3.46467	202.002	0	202.002	-20.9914	12.156	12.441
3	1	0	2	246776	3.46202	202.702	0	202.702	-20.9913	11.779	12.064
3	1	0	2	246896	3.45925	203.401	0	203.401	-20.9912	11.486	11.771
3	1	0	2	247016	3.45646	204.101	0	204.101	-20.9913	11.229	11.514
3	1	0	2	247136	3.45365	204.801	0	204.801	-20.9913	10.851	11.136
3	1	0	2	247256	3.45085	205.5	0	205.5	-20.9913	10.547	10.832
3	1	0	2	247376	3.44781	206.2	0	206.2	-20.9915	10.291	10.576
3	1	0	2	247496	3.44495	206.9	0	206.9	-20.9917	9.95	10.235
3	1	0	2	247616	3.44193	207.6	0	207.6	-20.9915	9.622	9.907
3	1	0	2	247736	3.43865	208.299	0	208.299	-20.9916	9.374	9.659
3	1	0	2	247856	3.43552	208.999	0	208.999	-20.992	9.077	9.362
3	1	0	2	247976	3.43221	209.699	0	209.699	-20.9915	8.726	9.011
3	1	0	2	248096	3.42893	210.398	0	210.398	-20.9916	8.472	8.757
3	1	0	2	248216	3.42545	211.098	0	211.098	-20.9913	8.212	8.497
3	1	0	2	248336	3.42198	211.798	0	211.798	-20.9914	7.849	8.134
3	1	0	2	248456	3.41845	212.498	0	212.498	-20.9916	7.581	7.866
3	1	0	2	248576	3.41474	213.197	0	213.197	-20.9914	7.325	7.61
3	1	0	2	248696	3.41119	213.897	0	213.897	-20.991	6.993	7.278
3	1	0	2	248816	3.40732	214.597	0	214.597	-20.9912	6.693	6.978
3	1	0	2	248936	3.40342	215.296	0	215.296	-20.9914	6.427	6.712
3	1	0	2	249056	3.39949	215.996	0	215.996	-20.9915	6.124	6.409
3	1	0	2	249176	3.39535	216.696	0	216.696	-20.9914	5.777	6.062
3	1	0	2	249296	3.39124	217.396	0	217.396	-20.9914	5.5	5.785
3	1	0	2	249416	3.38702	218.095	0	218.095	-20.9916	5.231	5.516
3	1	0	2	249536	3.38298	218.795	0	218.795	-20.9915	4.85	5.135
3	1	0	2	249656	3.37834	219.495	0	219.495	-20.9913	4.562	4.847
3	1	0	2	249776	3.37366	220.194	0	220.194	-20.9912	4.306	4.591
3	1	0	2	249896	3.36913	220.894	0	220.894	-20.9913	3.926	4.211
3	1	0	2	250016	3.36406	221.594	0	221.594	-20.9912	3.638	3.923
3	1	0	2	250136	3.35896	222.294	0	222.294	-20.9913	3.384	3.669
3	1	0	2	250256	3.35352	222.993	0	222.993	-20.9914	3.051	3.336
3	1	0	2	250376	3.34785	223.693	0	223.693	-20.9915	2.719	3.004
3	1	0	2	250496	3.34179	224.393	0	224.393	-20.9915	2.447	2.732
3	1	0	2	250616	3.33536	225.092	0	225.092	-20.9916	2.165	2.45
3	1	0	2	250736	3.32853	225.792	0	225.792	-20.9914	1.787	2.072
3	1	0	2	250856	3.32127	226.492	0	226.492	-20.9912	1.504	1.789
3	1	0	2	250976	3.31339	227.192	0	227.192	-20.9912	1.188	1.473
3	1	0	2	251096	3.30495	227.891	0	227.891	-20.991	0.757	1.042
3	1	0	2	251216	3.29599	228.591	0	228.591	-20.9908	0.415	0.7
3	1	0	2	251336	3.28593	229.291	0	229.291	-20.991	0.072	0.357
3	1	0	2	251456	3.27492	229.99	0	229.99	-20.991	-0.34	-0.055
3	1	0	2	251576	3.26283	230.69	0	230.69	-20.9912	-0.709	-0.424
3	1	0	2	251696	3.24889	231.39	0	231.39	-20.9912	-1.028	-0.743
3	1	0	2	251816	3.23335	232.089	0	232.089	-20.9911	-1.381	-1.096
3	1	0	2	251936	3.21544	232.789	0	232.789	-20.9913	-1.749	-1.464
3	1	0	2	252051	3.19544	233.46	0	233.46	-20.9915	-2.03	-1.745
3	1	0	2	252152	3.17543	234.047	0	234.047	-20.9914	-2.305	-2.02
3	1	0	2	252241	3.15542	234.565	0	234.565	-20.9916	-2.531	-2.246
3	1	0	2	252320	3.13539	235.024	0	235.024	-20.9917	-2.745	-2.46
3	1	0	2	252390	3.11537	235.436	0	235.436	-20.9916	-2.892	-2.607
3	1	0	2	252454	3.09536	235.807	0	235.807	-20.9916	-3.094	-2.809
3	1	0	2	252511	3.07533	236.141	0	236.141	-20.9917	-3.184	-2.899
3	1	0	2	252564	3.05532	236.447	0	236.447	-20.9916	-3.312	-3.027
3	1	0	2	252612	3.03531	236.726	0	236.726	-20.9916	-3.461	-3.176
3	1	0	2	252655	3.01531	236.981	0	236.981	-20.9915	-3.583	-3.298
3	1	0	2	252696	2.9953	237.217	0	237.217	-20.9913	-3.605	-3.32
3	1	0	2	252733	2.97527	237.433	0	237.433	-20.9912	-3.722	-3.437
3	1	0	2	252767	2.95526	237.634	0	237.634	-20.9914	-3.831	-3.546
3	1	0	2	252799	2.93525	237.819	0	237.819	-20.9914	-3.924	-3.639
3	1	0	2	252829	2.91523	237.993	0	237.993	-20.9915	-3.982	-3.697
3	1	0	2	252856	2.8952	238.154	0	238.154	-20.9913	-3.994	-3.709
3	1	0	2	252882	2.87519	238.304	0	238.304	-20.9912	-4.039	-3.754
3	1	0	2	252906	2.85518	238.445	0	238.445	-20.9913	-4.113	-3.828
3	1	0	2	252929	2.83515	238.576	0	238.576	-20.9913	-4.179	-3.894
3	1	0	2	252950	2.81511	238.701	0	238.701	-20.9913	-4.242	-3.957
3	1	0	2	252966	2.79995	238.791	0	238.791	-20.9913	-4.287	-4.002
3	1	0	2	252966	2.80003	238.791	0	238.791	-20.9955	-4.287	-4.002
3	3	0	2	252966	2.83977	238.791	0	238.791	0	-4.288	-4.003
3	3	0	2	252966	2.84489	238.791	0	238.791	0	-4.288	-4.003
3	3	0	2	252966	2.85	238.791	0	238.791	0	-4.288	-4.003
3	3	0	2	252966	2.855	238.791	0	238.791	0	-4.29	-4.005
3	3	0	2	252966	2.86003	238.791	0	238.791	0	-4.29	-4.005
3	3	0	2	252966	2.86503	238.791	0	238.791	0	-4.29	-4.005
3	3	0	2	252967	2.87009	238.791	0	238.791	0	-4.291	-4.006
3	3	0	2	252967	2.87511	238.791	0	238.791	0	-4.291	-4.006
3	3	0	2	252967	2.88013	238.791	0	238.791	0	-4.292	-4.007
3	3	0	2	252967	2.88515	238.791	0	238.791	0	-4.292	-4.007
3	3	0	2	252967	2.89015	238.791	0	238.791	0	-4.292	-4.007
3	3	0	2	252967	2.89525	238.791	0	238.791	0	-4.292	-4.007
3	3	0	2	252968	2.90029	238.791	0	238.791	0	-4.294	-4.009
3	3	0	2	252968	2.90531	238.791	0	238.791	0	-4.294	-4.009
3	3	0	2	252968	2.91033	238.791	0	238.791	0	-4.295	-4.01
3	3	0	2	252968	2.91533	238.791	0	238.791	0	-4.296	-4.011
3	3	0	2	252969	2.92034	238.791	0	238.791	0	-4.296	-4.011
3	3	0	2	252969	2.92536	238.791	0	238.791	0	-4.296	-4.011
3	3	0	2	252969	2.93036	238.791	0	238.791	0	-4.296	-4.011
3	3	0	2	252970	2.93536	238.791	0	238.791	0	-4.297	-4.012
3	3	0	2	252970	2.9404	238.791	0	238.791	0	-4.297	-4.012
3	3	0	2	252971	2.94544	238.791	0	238.791	0	-4.298	-4.013
3	3	0	2	252971	2.95044	238.791	0	238.791	0	-4.298	-4.013
3	3	0	2	252971	2.95547	238.791	0	238.791	0	-4.299	-4.014
3	3	0	2	252972	2.96049	238.791	0	238.791	0	-4.3	-4.015
3	3	0	2	252972	2.96551	238.791	0	238.791	0	-4.3	-4.015
3	3	0	2	252973	2.97051	238.791	0	238.791	0	-4.301	-4.016
3	3	0	2	252974	2.97551	238.791	0	238.791	0	-4.302	-4.017
3	3	0	2	252974	2.98055	238.791	0	238.791	0	-4.303	-4.018
3	3	0	2	252975	2.98555	238.791	0	238.791	0	-4.304	-4.019
3	3	0	2	252976	2.99056	238.791	0	238.791	0	-4.305	-4.02
3	3	0	2	252976	2.99556	238.791	0	238.791	0	-4.306	-4.021
3	3	0	2	252977	3.0006	238.791	0	238.791	0	-4.308	-4.023
3	3	0	2	252978	3.0056	238.791	0	238.791	0	-4.309	-4.024
3	3	0	2	252979	3.01064	238.791	0	238.791	0	-4.309	-4.024
3	3	0	2	252980	3.01564	238.791	0	238.791	0	-4.31	-4.025
3	3	0	2	252981	3.02068	238.791	0	238.791	0	-4.311	-4.026
3	3	0	2	252982	3.0257	238.791	0	238.791	0	-4.313	-4.028
3	3	0	2	252983	3.03071	238.791	0	238.791	0	-4.314	-4.029
3	3	0	2	252985	3.03575	238.791	0	238.791	0	-4.315	-4.03
3	3	0	2	252986	3.04075	238.791	0	238.791	0	-4.316	-4.031
3	3	0	2	252988	3.04579	238.791	0	238.791	0	-4.316	-4.031
3	3	0	2	252989	3.05079	238.791	0	238.791	0	-4.317	-4.032
3	3	0	2	252991	3.05581	238.791	0	238.791	0	-4.318	-4.033
3	3	0	2	252993	3.06081	238.791	0	238.791	0	-4.319	-4.034
3	3	0	2	252995	3.06584	238.791	0	238.791	0	-4.32	-4.035
3	3	0	2	252997	3.07084	238.791	0	238.791	0	-4.321	-4.036
3	3	0	2	252999	3.0759	238.791	0	238.791	0	-4.321	-4.036
3	3	0	2	253001	3.0809	238.791	0	238.791	0	-4.32	-4.035
3	3	0	2	253004	3.08592	238.791	0	238.791	0	-4.317	-4.032
3	3	0	2	253006	3.09092	238.791	0	238.791	0	-4.314	-4.029
3	3	0	2	253009	3.09592	238.791	0	238.791	0	-4.31	-4.025
3	3	0	2	253012	3.10093	238.791	0	238.791	0	-4.306	-4.021
3	3	0	2	253016	3.10593	238.791	0	238.791	0	-4.302	-4.017
3	3	0	2	253019	3.11095	238.791	0	238.791	0	-4.298	-4.013
3	3	0	2	253023	3.11599	238.791	0	238.791	0	-4.294	-4.009
3	3	0	2	253026	3.1195	238.791	0	238.791	0	-4.29	-4.005
3	3	0	2	253026	3.11948	238.791	0	238.791	0	-4.29	-4.005

## Sheet: Fig1c
LP														OP														HP
Cycle	mode	ox/red	Ns	time/s	Ecell/V	Q discharge/mA.h	Q charge/mA.h	Capacity/mA.h	<I>/mA	Expansions/Âµm	Expansion_Dil/Âµm			Cycle	mode	ox/red	Ns	time/s	Ecell/V	Q discharge/mA.h	Q charge/mA.h	Capacity/mA.h	<I>/mA	Expansions/Âµm	Expansion_Dil/Âµm			Cycle	mode	ox/red	Ns	time/s	Ecell/V	Q discharge/mA.h	Q charge/mA.h	Capacity/mA.h	<I>/mA	Expansions/Âµm	Expansion_Dil/Âµm
1	1	1	1	0.0482	0.189561	0	0	0	0	11.092	0			1	1	1	1	0.0482	0.196021	0	0	0	0	-7.525	0			1	1	1	1	0.0482	0.231674	0	0	0	0	-0.285	0
1	1	1	1	0.0726	0.209566	0	0.000133067	0.000133067	19.6329	11.092	0			1	1	1	1	0.05	0.248893	0	1.16312e-06	1.16312e-06	2.32624	-7.525	0			1	1	1	1	0.05	0.26607	0	1.16655e-06	1.16655e-06	2.3331	-0.285	0
1	1	1	1	0.1246	0.229683	0	0.000436543	0.000436543	21.0099	11.092	0			1	1	1	1	0.0996	0.268945	0	0.000290828	0.000290828	21.0241	-7.525	0			1	1	1	1	0.0952	0.286112	0	0.000265031	0.000265031	21.0158	-0.285	0
1	1	1	1	0.1786	0.249685	0	0.000751688	0.000751688	21.0097	11.092	0			1	1	1	1	0.1522	0.289002	0	0.000598009	0.000598009	21.0237	-7.525	0			1	1	1	1	0.1464	0.306234	0	0.000563916	0.000563916	21.0153	-0.285	0
1	1	1	1	0.2328	0.269725	0	0.001068	0.001068	21.0094	11.092	0			1	1	1	1	0.206	0.309003	0	0.000912198	0.000912198	21.0239	-7.525	0			1	1	1	1	0.1984	0.326262	0	0.000867469	0.000867469	21.0152	-0.285	0
1	1	1	1	0.2878	0.289765	0	0.00138898	0.00138898	21.0096	11.092	0			1	1	1	1	0.2604	0.329042	0	0.0012299	0.0012299	21.0241	-7.525	0			1	1	1	1	0.2508	0.346308	0	0.00117336	0.00117336	21.0156	-0.285	0
1	1	1	1	0.3424	0.309805	0	0.00170762	0.00170762	21.0097	11.092	0			1	1	1	1	0.3148	0.3491	0	0.00154759	0.00154759	21.0238	-7.525	0			1	1	1	1	0.3028	0.366335	0	0.00147691	0.00147691	21.0151	-0.285	0
1	1	1	1	0.3972	0.329959	0	0.00202744	0.00202744	21.0097	11.092	0			1	1	1	1	0.3698	0.369234	0	0.00186879	0.00186879	21.0241	-7.525	0			1	1	1	1	0.3554	0.386363	0	0.00178397	0.00178397	21.0153	-0.285	0
1	1	1	1	0.4524	0.34998	0	0.00234959	0.00234959	21.0097	11.092	0			1	1	1	1	0.4246	0.389406	0	0.00218884	0.00218884	21.0249	-7.525	0			1	1	1	1	0.4084	0.406581	0	0.00209337	0.00209337	21.0156	-0.285	0
1	1	1	1	0.5068	0.370135	0	0.00266707	0.00266707	21.0099	11.092	0			1	1	1	1	0.4794	0.409464	0	0.00250888	0.00250888	21.0245	-7.525	0			1	1	1	1	0.4612	0.426704	0	0.00240159	0.00240159	21.0153	-0.285	0
1	1	1	1	0.5614	0.390156	0	0.00298572	0.00298572	21.0096	11.092	0			1	1	1	1	0.5338	0.429464	0	0.00282658	0.00282658	21.0248	-7.525	0			1	1	1	1	0.5142	0.446731	0	0.00271098	0.00271098	21.0153	-0.286	-0.001
1	1	1	1	0.6162	0.410272	0	0.00330552	0.00330552	21.0093	11.092	0			1	1	1	1	0.5882	0.449484	0	0.00314428	0.00314428	21.0242	-7.525	0			1	1	1	1	0.567	0.466758	0	0.00301921	0.00301921	21.0155	-0.286	-0.001
1	1	1	1	0.6708	0.430274	0	0.00362417	0.00362417	21.0098	11.092	0			1	1	1	1	0.643	0.469618	0	0.00346432	0.00346432	21.0243	-7.525	0			1	1	1	1	0.6206	0.486862	0	0.0033321	0.0033321	21.0153	-0.286	-0.001
1	1	1	1	0.7258	0.450276	0	0.00394516	0.00394516	21.0099	11.092	0			1	1	1	1	0.6984	0.48981	0	0.00378785	0.00378785	21.0238	-7.525	0			1	1	1	1	0.674	0.506947	0	0.00364383	0.00364383	21.0153	-0.286	-0.001
1	1	1	1	0.7802	0.470278	0	0.00426264	0.00426264	21.0101	11.092	0			1	1	1	1	0.7532	0.509867	0	0.00410788	0.00410788	21.024	-7.525	0			1	1	1	1	0.7286	0.527031	0	0.00396256	0.00396256	21.0153	-0.286	-0.001
1	1	1	1	0.8356	0.490299	0	0.00458595	0.00458595	21.0093	11.092	0			1	1	1	1	0.8088	0.529868	0	0.00443258	0.00443258	21.0237	-7.525	0			1	1	1	1	0.7832	0.547173	0	0.0042813	0.0042813	21.0157	-0.286	-0.001
1	1	1	1	0.891	0.510301	0	0.00490926	0.00490926	21.0093	11.092	0			1	1	1	1	0.8648	0.549945	0	0.00475963	0.00475963	21.0241	-7.525	0			1	1	1	1	0.8386	0.567258	0	0.00460471	0.00460471	21.0156	-0.286	-0.001
1	1	1	1	0.9476	0.530398	0	0.00523958	0.00523958	21.0097	11.092	0			1	1	1	1	0.9212	0.570041	0	0.005089	0.005089	21.0242	-7.525	0			1	1	1	1	0.8946	0.587323	0	0.00493162	0.00493162	21.0154	-0.286	-0.001
1	1	1	1	1.0044	0.550457	0	0.00557107	0.00557107	21.0098	11.092	0			1	1	1	1	0.9786	0.590041	0	0.00542423	0.00542423	21.0244	-7.525	0			1	1	1	1	0.9512	0.607351	0	0.00526203	0.00526203	21.0157	-0.286	-0.001
1	1	1	1	1.0626	0.570459	0	0.00591072	0.00591072	21.0095	11.092	0			1	1	1	1	1.0362	0.610099	0	0.00576062	0.00576062	21.0246	-7.525	0			1	1	1	1	1.0094	0.627435	0	0.00560178	0.00560178	21.0158	-0.286	-0.001
1	1	1	1	1.1212	0.590575	0	0.00625272	0.00625272	21.0099	11.092	0			1	1	1	1	1.095	0.6301	0	0.00610402	0.00610402	21.0247	-7.525	0			1	1	1	1	1.068	0.647501	0	0.00594387	0.00594387	21.0156	-0.286	-0.001
1	1	1	1	1.1812	0.610787	0	0.00660288	0.00660288	21.0096	11.092	0			1	1	1	1	1.1546	0.650177	0	0.00645209	0.00645209	21.0241	-7.525	0			1	1	1	1	1.1278	0.667547	0	0.00629296	0.00629296	21.0153	-0.286	-0.001
1	1	1	1	1.2424	0.630866	0	0.00696004	0.00696004	21.0097	11.092	0			1	1	1	1	1.2152	0.670215	0	0.006806	0.006806	21.0243	-7.525	0			1	1	1	1	1.1888	0.687574	0	0.00664906	0.00664906	21.0157	-0.286	-0.001
1	1	1	1	1.3044	0.651001	0	0.00732187	0.00732187	21.0095	11.092	0			1	1	1	1	1.277	0.690216	0	0.00716691	0.00716691	21.0242	-7.525	0			1	1	1	1	1.2514	0.707678	0	0.00701449	0.00701449	21.0152	-0.286	-0.001
1	1	1	1	1.3674	0.671041	0	0.00768954	0.00768954	21.0096	11.092	0			1	1	1	1	1.34	0.710216	0	0.00753483	0.00753483	21.0238	-7.527	-0.002			1	1	1	1	1.3152	0.727744	0	0.00738692	0.00738692	21.0151	-0.288	-0.003
1	1	1	1	1.432	0.691043	0	0.00806655	0.00806655	21.0096	11.09	-0.002			1	1	1	1	1.4048	0.730465	0	0.00791326	0.00791326	21.0239	-7.527	-0.002			1	1	1	1	1.38	0.74779	0	0.0077652	0.0077652	21.0155	-0.288	-0.003
1	1	1	1	1.4982	0.711198	0	0.00845289	0.00845289	21.0094	11.09	-0.002			1	1	1	1	1.4716	0.750485	0	0.00830337	0.00830337	21.0241	-7.527	-0.002			1	1	1	1	1.4468	0.767855	0	0.00815516	0.00815516	21.0154	-0.288	-0.003
1	1	1	1	1.5656	0.731257	0	0.00884623	0.00884623	21.0096	11.09	-0.002			1	1	1	1	1.5388	0.770523	0	0.00869582	0.00869582	21.024	-7.527	-0.002			1	1	1	1	1.5148	0.787902	0	0.00855212	0.00855212	21.0156	-0.288	-0.003
1	1	1	1	1.635	0.751297	0	0.00925125	0.00925125	21.0096	11.09	-0.002			1	1	1	1	1.6082	0.790581	0	0.00910112	0.00910112	21.0242	-7.527	-0.002			1	1	1	1	1.5844	0.80791	0	0.00895843	0.00895843	21.0161	-0.288	-0.003
1	1	1	1	1.7056	0.771299	0	0.00966327	0.00966327	21.0092	11.09	-0.002			1	1	1	1	1.6788	0.810601	0	0.00951343	0.00951343	21.0243	-7.527	-0.002			1	1	1	1	1.6552	0.827956	0	0.00937173	0.00937173	21.0154	-0.288	-0.003
1	1	1	1	1.7778	0.79132	0	0.0100846	0.0100846	21.0096	11.09	-0.002			1	1	1	1	1.7508	0.830602	0	0.00993392	0.00993392	21.0242	-7.528	-0.003			1	1	1	1	1.7288	0.847984	0	0.00980138	0.00980138	21.0156	-0.288	-0.003
1	1	1	1	1.8518	0.811321	0	0.0105165	0.0105165	21.0095	11.09	-0.002			1	1	1	1	1.8254	0.850602	0	0.0103696	0.0103696	21.024	-7.528	-0.003			1	1	1	1	1.803	0.868011	0	0.0102345	0.0102345	21.0154	-0.288	-0.003
1	1	1	1	1.9282	0.831342	0	0.0109624	0.0109624	21.0097	11.09	-0.002			1	1	1	1	1.9014	0.870774	0	0.0108134	0.0108134	21.0247	-7.528	-0.003			1	1	1	1	1.8794	0.888019	0	0.0106805	0.0106805	21.0155	-0.288	-0.003
1	1	1	1	2.0062	0.851382	0	0.0114176	0.0114176	21.0098	11.09	-0.002			1	1	1	1	1.9794	0.890794	0	0.011269	0.011269	21.0244	-7.528	-0.003			1	1	1	1	1.9574	0.908123	0	0.0111359	0.0111359	21.0156	-0.288	-0.003
1	1	1	1	2.0858	0.871422	0	0.0118821	0.0118821	21.0098	11.09	-0.002			1	1	1	1	2.0598	0.910833	0	0.0117385	0.0117385	21.0247	-7.528	-0.003			1	1	1	1	2.0376	0.928208	0	0.011604	0.011604	21.0155	-0.288	-0.003
1	1	1	1	2.1676	0.891482	0	0.0123595	0.0123595	21.0092	11.09	-0.002			1	1	1	1	2.1418	0.930948	0	0.0122174	0.0122174	21.0247	-7.528	-0.003			1	1	1	1	2.12	0.948216	0	0.0120851	0.0120851	21.0154	-0.288	-0.003
1	1	1	1	2.2514	0.911503	0	0.0128486	0.0128486	21.0096	11.09	-0.002			1	1	1	1	2.226	0.951044	0	0.0127091	0.0127091	21.0239	-7.528	-0.003			1	1	1	1	2.204	0.968224	0	0.0125754	0.0125754	21.0156	-0.288	-0.003
1	1	1	1	2.3374	0.931523	0	0.0133505	0.0133505	21.0098	11.09	-0.002			1	1	1	1	2.3122	0.971121	0	0.0132126	0.0132126	21.0244	-7.528	-0.003			1	1	1	1	2.2896	0.988385	0	0.0130751	0.0130751	21.0155	-0.288	-0.003
1	1	1	1	2.4254	0.951544	0	0.013864	0.013864	21.0095	11.09	-0.002			1	1	1	1	2.4002	0.99114	0	0.0137265	0.0137265	21.0245	-7.528	-0.003			1	1	1	1	2.3776	1.00839	0	0.0135888	0.0135888	21.0154	-0.288	-0.003
1	1	1	1	2.5156	0.971584	0	0.0143904	0.0143904	21.0095	11.09	-0.002			1	1	1	1	2.4912	1.01122	0	0.0142579	0.0142579	21.024	-7.528	-0.003			1	1	1	1	2.4682	1.02846	0	0.0141177	0.0141177	21.0151	-0.288	-0.003
1	1	1	1	2.6086	0.991586	0	0.0149332	0.0149332	21.0096	11.091	-0.001			1	1	1	1	2.5838	1.03124	0	0.0147987	0.0147987	21.0242	-7.528	-0.003			1	1	1	1	2.5602	1.04849	0	0.0146548	0.0146548	21.0155	-0.288	-0.003
1	1	1	1	2.7034	1.01165	0	0.0154864	0.0154864	21.0097	11.091	-0.001			1	1	1	1	2.6792	1.05128	0	0.0153559	0.0153559	21.0244	-7.528	-0.003			1	1	1	1	2.6552	1.06859	0	0.0152093	0.0152093	21.0151	-0.288	-0.003
1	1	1	1	2.8006	1.03165	0	0.0160537	0.0160537	21.0091	11.091	-0.001			1	1	1	1	2.7766	1.07133	0	0.0159247	0.0159247	21.0244	-7.528	-0.003			1	1	1	1	2.7522	1.08864	0	0.0157756	0.0157756	21.0148	-0.288	-0.003
1	1	1	1	2.9002	1.05169	0	0.0166349	0.0166349	21.0094	11.091	-0.001			1	1	1	1	2.8766	1.09139	0	0.0165087	0.0165087	21.0245	-7.528	-0.003			1	1	1	1	2.8524	1.10864	0	0.0163605	0.0163605	21.0153	-0.288	-0.003
1	1	1	1	3.0028	1.07169	0	0.0172337	0.0172337	21.0088	11.091	-0.001			1	1	1	1	2.9792	1.11139	0	0.0171079	0.0171079	21.0243	-7.528	-0.003			1	1	1	1	2.9544	1.12879	0	0.0169559	0.0169559	21.0149	-0.288	-0.003
1	1	1	1	3.107	1.09171	0	0.0178418	0.0178418	21.0095	11.091	-0.001			1	1	1	1	3.084	1.13147	0	0.0177199	0.0177199	21.0245	-7.528	-0.003			1	1	1	1	3.0602	1.14895	0	0.0175735	0.0175735	21.0153	-0.288	-0.003
1	1	1	1	3.2154	1.11171	0	0.0184744	0.0184744	21.0091	11.091	-0.001			1	1	1	1	3.192	1.15147	0	0.0183507	0.0183507	21.0245	-7.528	-0.003			1	1	1	1	3.1692	1.16897	0	0.0182098	0.0182098	21.0154	-0.288	-0.003
1	1	1	1	3.3256	1.13173	0	0.0191175	0.0191175	21.0093	11.093	0.001			1	1	1	1	3.303	1.17153	0	0.0189989	0.0189989	21.0242	-7.528	-0.003			1	1	1	1	3.28	1.18904	0	0.0188567	0.0188567	21.0155	-0.288	-0.003
1	1	1	1	3.4396	1.15183	0	0.0197828	0.0197828	21.0094	11.093	0.001			1	1	1	1	3.4172	1.19157	0	0.0196659	0.0196659	21.0242	-7.528	-0.003			1	1	1	1	3.3942	1.20912	0	0.0195233	0.0195233	21.0155	-0.288	-0.003
1	1	1	1	3.5566	1.17187	0	0.0204656	0.0204656	21.0092	11.093	0.001			1	1	1	1	3.5342	1.21164	0	0.0203491	0.0203491	21.024	-7.528	-0.003			1	1	1	1	3.5104	1.22915	0	0.0202016	0.0202016	21.0155	-0.288	-0.003
1	1	1	1	3.6762	1.19189	0	0.0211636	0.0211636	21.0092	11.093	0.001			1	1	1	1	3.655	1.23182	0	0.0210546	0.0210546	21.0244	-7.527	-0.002			1	1	1	1	3.6294	1.24918	0	0.0208963	0.0208963	21.0152	-0.287	-0.002
1	1	1	1	3.7992	1.21193	0	0.0218814	0.0218814	21.0092	11.093	0.001			1	1	1	1	3.7786	1.25187	0	0.0217765	0.0217765	21.0244	-7.527	-0.002			1	1	1	1	3.7512	1.26923	0	0.0216073	0.0216073	21.0151	-0.287	-0.002
1	1	1	1	3.925	1.23195	0	0.0226156	0.0226156	21.0092	11.093	0.001			1	1	1	1	3.9056	1.27201	0	0.0225181	0.0225181	21.0241	-7.527	-0.002			1	1	1	1	3.8746	1.28939	0	0.0223277	0.0223277	21.015	-0.287	-0.002
1	1	1	1	4.0552	1.25203	0	0.0233754	0.0233754	21.0086	11.093	0.001			1	1	1	1	4.0362	1.29214	0	0.0232809	0.0232809	21.0241	-7.527	-0.002			1	1	1	1	4.0012	1.30941	0	0.0230667	0.0230667	21.0151	-0.287	-0.002
1	1	1	1	4.1874	1.27205	0	0.0241468	0.0241468	21.0084	11.094	0.002			1	1	1	1	4.1702	1.31222	0	0.0240634	0.0240634	21.0242	-7.527	-0.002			1	1	1	1	4.1304	1.3295	0	0.0238209	0.0238209	21.0153	-0.287	-0.002
1	1	1	1	4.3226	1.29205	0	0.0249358	0.0249358	21.0086	11.094	0.002			1	1	1	1	4.307	1.33226	0	0.0248623	0.0248623	21.0239	-7.527	-0.002			1	1	1	1	4.2614	1.34951	0	0.0245856	0.0245856	21.0149	-0.287	-0.002
1	1	1	1	4.461	1.31207	0	0.0257435	0.0257435	21.0088	11.094	0.002			1	1	1	1	4.4464	1.35226	0	0.0256764	0.0256764	21.0242	-7.527	-0.002			1	1	1	1	4.3952	1.36953	0	0.0253667	0.0253667	21.0152	-0.287	-0.002
1	1	1	1	4.602	1.33208	0	0.0265663	0.0265663	21.0088	11.094	0.002			1	1	1	1	4.5898	1.3723	0	0.0265139	0.0265139	21.0243	-7.527	-0.002			1	1	1	1	4.5322	1.38956	0	0.0261664	0.0261664	21.0152	-0.287	-0.002
1	1	1	1	4.7458	1.3521	0	0.0274055	0.0274055	21.0088	11.094	0.002			1	1	1	1	4.7368	1.39247	0	0.0273724	0.0273724	21.0242	-7.527	-0.002			1	1	1	1	4.6728	1.40957	0	0.0269872	0.0269872	21.0155	-0.287	-0.002
1	1	1	1	4.8952	1.3721	0	0.0282774	0.0282774	21.0087	11.095	0.003			1	1	1	1	4.8884	1.41249	0	0.0282578	0.0282578	21.0244	-7.526	-0.001			1	1	1	1	4.8156	1.42958	0	0.0278208	0.0278208	21.0154	-0.287	-0.002
1	1	1	1	5.047	1.3921	0	0.0291632	0.0291632	21.0085	11.095	0.003			1	1	1	1	5.0426	1.4326	0	0.0291583	0.0291583	21.024	-7.526	-0.001			1	1	1	1	4.9624	1.44961	0	0.0286778	0.0286778	21.0151	-0.287	-0.002
1	1	1	1	5.2022	1.41218	0	0.0300689	0.0300689	21.0087	11.095	0.003			1	1	1	1	5.2012	1.4526	0	0.0300845	0.0300845	21.0244	-7.526	-0.001			1	1	1	1	5.1128	1.46961	0	0.0295557	0.0295557	21.0151	-0.287	-0.002
1	1	1	1	5.3624	1.43224	0	0.0310039	0.0310039	21.0092	11.095	0.003			1	1	1	1	5.3634	1.47276	0	0.0310318	0.0310318	21.0239	-7.526	-0.001			1	1	1	1	5.2662	1.48964	0	0.0304512	0.0304512	21.0154	-0.287	-0.002
1	1	1	1	5.5266	1.45224	0	0.0319621	0.0319621	21.0087	11.095	0.003			1	1	1	1	5.5306	1.4928	0	0.0320082	0.0320082	21.0242	-7.526	-0.001			1	1	1	1	5.4236	1.50967	0	0.0313701	0.0313701	21.0154	-0.287	-0.002
1	1	1	1	5.6932	1.47226	0	0.0329343	0.0329343	21.0087	11.095	0.003			1	1	1	1	5.702	1.51283	0	0.0330092	0.0330092	21.0241	-7.526	-0.001			1	1	1	1	5.5854	1.52968	0	0.0323146	0.0323146	21.0153	-0.287	-0.002
1	1	1	1	5.866	1.49228	0	0.0339427	0.0339427	21.0088	11.095	0.003			1	1	1	1	5.8774	1.53285	0	0.0340336	0.0340336	21.0244	-7.526	-0.001			1	1	1	1	5.7506	1.5497	0	0.0332789	0.0332789	21.0152	-0.287	-0.002
1	1	1	1	6.0426	1.51244	0	0.0349733	0.0349733	21.0086	11.095	0.003			1	1	1	1	6.058	1.55291	0	0.0350883	0.0350883	21.0243	-7.526	-0.001			1	1	1	1	5.9202	1.56971	0	0.034269	0.034269	21.0149	-0.287	-0.002
1	1	1	1	6.2242	1.5325	0	0.0360331	0.0360331	21.0083	11.095	0.003			1	1	1	1	6.2438	1.57295	0	0.0361734	0.0361734	21.0239	-7.526	-0.001			1	1	1	1	6.0936	1.58972	0	0.0352812	0.0352812	21.0151	-0.287	-0.002
1	1	1	1	6.409	1.5525	0	0.0371115	0.0371115	21.0088	11.095	0.003			1	1	1	1	6.4338	1.59299	0	0.037283	0.037283	21.0241	-7.526	-0.001			1	1	1	1	6.2728	1.60977	0	0.0363273	0.0363273	21.015	-0.287	-0.002
1	1	1	1	6.5998	1.5725	0	0.038225	0.038225	21.0088	11.095	0.003			1	1	1	1	6.6284	1.61299	0	0.0384194	0.0384194	21.0242	-7.526	-0.001			1	1	1	1	6.4564	1.62977	0	0.0373991	0.0373991	21.0151	-0.287	-0.002
1	1	1	1	6.7952	1.5925	0	0.0393653	0.0393653	21.0092	11.096	0.004			1	1	1	1	6.8294	1.63299	0	0.0395933	0.0395933	21.0243	-7.527	-0.002			1	1	1	1	6.6432	1.64982	0	0.0384895	0.0384895	21.0153	-0.287	-0.002
1	1	1	1	6.9954	1.6125	0	0.0405337	0.0405337	21.0094	11.096	0.004			1	1	1	1	7.034	1.65305	0	0.0407882	0.0407882	21.024	-7.527	-0.002			1	1	1	1	6.8374	1.66987	0	0.0396232	0.0396232	21.0151	-0.287	-0.002
1	1	1	1	7.2022	1.6325	0	0.0417405	0.0417405	21.009	11.096	0.004			1	1	1	1	7.2462	1.67307	0	0.0420274	0.0420274	21.0242	-7.527	-0.002			1	1	1	1	7.0362	1.68988	0	0.0407837	0.0407837	21.015	-0.288	-0.003
1	1	1	1	7.4146	1.65254	0	0.0429801	0.0429801	21.0093	11.096	0.004			1	1	1	1	7.4666	1.69311	0	0.0433146	0.0433146	21.0242	-7.527	-0.002			1	1	1	1	7.2418	1.7099	0	0.0419839	0.0419839	21.015	-0.288	-0.003
1	1	1	1	7.6346	1.67257	0	0.044264	0.044264	21.0091	11.095	0.003			1	1	1	1	7.6908	1.71315	0	0.0446239	0.0446239	21.0242	-7.527	-0.002			1	1	1	1	7.4522	1.72993	0	0.0432121	0.0432121	21.015	-0.288	-0.003
1	1	1	1	7.8616	1.69262	0	0.0455887	0.0455887	21.0092	11.095	0.003			1	1	1	1	7.9216	1.73315	0	0.0459718	0.0459718	21.0241	-7.527	-0.002			1	1	1	1	7.6672	1.74994	0	0.0444671	0.0444671	21.0153	-0.288	-0.003
1	1	1	1	8.0932	1.71263	0	0.0469403	0.0469403	21.009	11.095	0.003			1	1	1	1	8.1578	1.75324	0	0.0473512	0.0473512	21.024	-7.527	-0.002			1	1	1	1	7.8868	1.77	0	0.0457491	0.0457491	21.0151	-0.289	-0.004
1	1	1	1	8.3286	1.73267	0	0.0483141	0.0483141	21.0093	11.095	0.003			1	1	1	1	8.399	1.77326	0	0.0487598	0.0487598	21.0242	-7.528	-0.003			1	1	1	1	8.1118	1.79003	0	0.0470625	0.0470625	21.0152	-0.289	-0.004
1	1	1	1	8.5664	1.75267	0	0.0497019	0.0497019	21.0094	11.095	0.003			1	1	1	1	8.6426	1.79326	0	0.0501824	0.0501824	21.024	-7.529	-0.004			1	1	1	1	8.34	1.81004	0	0.0483946	0.0483946	21.0149	-0.291	-0.006
1	1	1	1	8.8112	1.77273	0	0.0511305	0.0511305	21.0091	11.094	0.002			1	1	1	1	8.8924	1.81326	0	0.0516412	0.0516412	21.0238	-7.529	-0.004			1	1	1	1	8.576	1.83009	0	0.0497723	0.0497723	21.015	-0.294	-0.009
1	1	1	1	9.0626	1.79275	0	0.0525976	0.0525976	21.0091	11.094	0.002			1	1	1	1	9.1496	1.83328	0	0.0531433	0.0531433	21.0239	-7.529	-0.004			1	1	1	1	8.8174	1.85013	0	0.0511815	0.0511815	21.0153	-0.294	-0.009
1	1	1	1	9.3196	1.81277	0	0.0540974	0.0540974	21.0092	11.093	0.001			1	1	1	1	9.414	1.8533	0	0.0546874	0.0546874	21.024	-7.53	-0.005			1	1	1	1	9.0664	1.87016	0	0.052635	0.052635	21.0152	-0.296	-0.011
1	1	1	1	9.5854	1.83277	0	0.0556486	0.0556486	21.009	11.092	0			1	1	1	1	9.6864	1.8733	0	0.0562782	0.0562782	21.024	-7.53	-0.005			1	1	1	1	9.3232	1.89023	0	0.0541341	0.0541341	21.0151	-0.297	-0.012
1	1	1	1	9.8602	1.85283	0	0.0572523	0.0572523	21.0088	11.091	-0.001			1	1	1	1	9.9658	1.89332	0	0.0579099	0.0579099	21.0235	-7.532	-0.007			1	1	1	1	9.5884	1.91027	0	0.0556822	0.0556822	21.015	-0.297	-0.012
1	1	1	1	10.1426	1.87298	0	0.0589003	0.0589003	21.0089	11.091	-0.001			1	1	1	1	10.2546	1.91334	0	0.0595964	0.0595964	21.0234	-7.534	-0.009			1	1	1	1	9.8614	1.9303	0	0.0572758	0.0572758	21.0152	-0.301	-0.016
1	1	1	1	10.4364	1.89302	0	0.0606149	0.0606149	21.0089	11.09	-0.002			1	1	1	1	10.5528	1.93338	0	0.0613378	0.0613378	21.0234	-7.536	-0.011			1	1	1	1	10.1422	1.95035	0	0.058915	0.058915	21.0147	-0.305	-0.02
1	1	1	1	10.7378	1.91318	0	0.0623738	0.0623738	21.009	11.088	-0.004			1	1	1	1	10.8614	1.95338	0	0.06314	0.06314	21.0234	-7.536	-0.011			1	1	1	1	10.4342	1.97039	0	0.0606195	0.0606195	21.0149	-0.305	-0.02
1	1	1	1	11.05	1.93322	0	0.0641957	0.0641957	21.009	11.087	-0.005			1	1	1	1	11.1818	1.97338	0	0.0650111	0.0650111	21.0235	-7.538	-0.013			1	1	1	1	10.7344	1.99042	0	0.0623719	0.0623719	21.0147	-0.309	-0.024
1	1	1	1	11.3724	1.95328	0	0.0660772	0.0660772	21.0091	11.087	-0.005			1	1	1	1	11.5112	1.99338	0	0.0669348	0.0669348	21.0235	-7.539	-0.014			1	1	1	1	11.0436	2.01045	0	0.0641769	0.0641769	21.0149	-0.313	-0.028
1	1	1	1	11.705	1.97338	0	0.0680182	0.0680182	21.0089	11.085	-0.007			1	1	1	1	11.8514	2.0134	0	0.0689215	0.0689215	21.0235	-7.543	-0.018			1	1	1	1	11.3636	2.03051	0	0.0660449	0.0660449	21.0149	-0.318	-0.033
1	1	1	1	12.0506	1.99347	0	0.0700351	0.0700351	21.009	11.081	-0.011			1	1	1	1	12.2066	2.03346	0	0.0709958	0.0709958	21.0235	-7.546	-0.021			1	1	1	1	11.6964	2.05054	0	0.0679876	0.0679876	21.0149	-0.324	-0.039
1	1	1	1	12.4086	2.01348	0	0.0721243	0.0721243	21.009	11.079	-0.013			1	1	1	1	12.5744	2.05354	0	0.0731437	0.0731437	21.0235	-7.549	-0.024			1	1	1	1	12.0388	2.07057	0	0.0699863	0.0699863	21.0148	-0.331	-0.046
1	1	1	1	12.7772	2.03359	0	0.0742754	0.0742754	21.0091	11.076	-0.016			1	1	1	1	12.9556	2.07354	0	0.0753699	0.0753699	21.0238	-7.553	-0.028			1	1	1	1	12.392	2.09058	0	0.0720481	0.0720481	21.0147	-0.336	-0.051
1	1	1	1	13.1586	2.05359	0	0.0765012	0.0765012	21.0092	11.075	-0.017			1	1	1	1	13.3462	2.09358	0	0.077651	0.077651	21.0239	-7.556	-0.031			1	1	1	1	12.7594	2.11062	0	0.0741928	0.0741928	21.015	-0.336	-0.051
1	1	1	1	13.555	2.07365	0	0.0788145	0.0788145	21.0089	11.073	-0.019			1	1	1	1	13.753	2.11358	0	0.0800267	0.0800267	21.0237	-7.56	-0.035			1	1	1	1	13.1406	2.13073	0	0.076418	0.076418	21.0149	-0.345	-0.06
1	1	1	1	13.9632	2.09367	0	0.0811967	0.0811967	21.0086	11.07	-0.022			1	1	1	1	14.174	2.1336	0	0.0824853	0.0824853	21.0238	-7.564	-0.039			1	1	1	1	13.5362	2.15073	0	0.0787273	0.0787273	21.0148	-0.352	-0.067
1	1	1	1	14.3894	2.11368	0	0.0836838	0.0836838	21.0086	11.067	-0.025			1	1	1	1	14.612	2.1536	0	0.0850432	0.0850432	21.0238	-7.568	-0.043			1	1	1	1	13.9444	2.17084	0	0.0811102	0.0811102	21.0151	-0.368	-0.083
1	1	1	1	14.828	2.1337	0	0.0862434	0.0862434	21.0087	11.063	-0.029			1	1	1	1	15.066	2.1736	0	0.0876945	0.0876945	21.0237	-7.572	-0.047			1	1	1	1	14.3702	2.19092	0	0.0835958	0.0835958	21.015	-0.378	-0.093
1	1	1	1	15.285	2.1537	0	0.0889103	0.0889103	21.0088	11.057	-0.035			1	1	1	1	15.5342	2.1936	0	0.0904288	0.0904288	21.0239	-7.581	-0.056			1	1	1	1	14.8198	2.21094	0	0.0862203	0.0862203	21.0149	-0.387	-0.102
1	1	1	1	15.7584	2.17374	0	0.091673	0.091673	21.0089	11.053	-0.039			1	1	1	1	16.0326	2.21362	0	0.0933394	0.0933394	21.0237	-7.587	-0.062			1	1	1	1	15.2756	2.23097	0	0.0888811	0.0888811	21.015	-0.398	-0.113
1	1	1	1	16.2514	2.19386	0	0.0945501	0.0945501	21.0091	11.05	-0.042			1	1	1	1	16.5392	2.23369	0	0.0962979	0.0962979	21.0239	-7.592	-0.067			1	1	1	1	15.7528	2.25098	0	0.0916667	0.0916667	21.0151	-0.408	-0.123
1	1	1	1	16.7762	2.21395	0	0.0976128	0.0976128	21.0092	11.043	-0.049			1	1	1	1	17.0652	2.25383	0	0.0993697	0.0993697	21.0238	-7.603	-0.078			1	1	1	1	16.2504	2.27108	0	0.0945715	0.0945715	21.0149	-0.431	-0.146
1	1	1	1	17.3074	2.23401	0	0.100713	0.100713	21.0091	11.04	-0.052			1	1	1	1	17.6144	2.27385	0	0.102577	0.102577	21.0238	-7.608	-0.083			1	1	1	1	16.7662	2.29109	0	0.0975825	0.0975825	21.0152	-0.443	-0.158
1	1	1	1	17.8624	2.25409	0	0.103952	0.103952	21.009	11.036	-0.056			1	1	1	1	18.1822	2.29385	0	0.105893	0.105893	21.0238	-7.613	-0.088			1	1	1	1	17.3084	2.3111	0	0.100748	0.100748	21.015	-0.455	-0.17
1	1	1	1	18.4364	2.27415	0	0.107301	0.107301	21.009	11.029	-0.063			1	1	1	1	18.7708	2.3139	0	0.10933	0.10933	21.024	-7.625	-0.1			1	1	1	1	17.8688	2.33113	0	0.104019	0.104019	21.0149	-0.48	-0.195
1	1	1	1	19.0402	2.29428	0	0.110825	0.110825	21.0091	11.025	-0.067			1	1	1	1	19.387	2.33392	0	0.112929	0.112929	21.0238	-7.638	-0.113			1	1	1	1	18.4512	2.35113	0	0.107419	0.107419	21.0149	-0.494	-0.209
1	1	1	1	19.674	2.31428	0	0.114524	0.114524	21.0092	11.019	-0.073			1	1	1	1	20.0322	2.35394	0	0.116697	0.116697	21.0238	-7.644	-0.119			1	1	1	1	19.0516	2.37114	0	0.110923	0.110923	21.015	-0.523	-0.238
1	1	1	1	20.3396	2.33432	0	0.118408	0.118408	21.009	11.012	-0.08			1	1	1	1	20.7098	2.37394	0	0.120654	0.120654	21.0238	-7.656	-0.131			1	1	1	1	19.6814	2.39119	0	0.1146	0.1146	21.0149	-0.538	-0.253
1	1	1	1	21.0478	2.35432	0	0.122541	0.122541	21.009	11.007	-0.085			1	1	1	1	21.4234	2.39396	0	0.124821	0.124821	21.0233	-7.669	-0.144			1	1	1	1	20.3422	2.41122	0	0.118457	0.118457	21.0149	-0.568	-0.283
1	1	1	1	21.8002	2.37435	0	0.126932	0.126932	21.0089	11	-0.092			1	1	1	1	22.1812	2.41406	0	0.129247	0.129247	21.0233	-7.682	-0.157			1	1	1	1	21.0466	2.43124	0	0.122569	0.122569	21.0147	-0.6	-0.315
1	1	1	1	22.6096	2.39439	0	0.131656	0.131656	21.009	10.994	-0.098			1	1	1	1	22.9856	2.43406	0	0.133944	0.133944	21.0234	-7.695	-0.17			1	1	1	1	21.786	2.45129	0	0.126885	0.126885	21.0147	-0.632	-0.347
1	1	1	1	23.4858	2.41439	0	0.136769	0.136769	21.0088	10.988	-0.104			1	1	1	1	23.8318	2.4541	0	0.138886	0.138886	21.0236	-7.708	-0.183			1	1	1	1	22.5744	2.47134	0	0.131488	0.131488	21.0149	-0.667	-0.382
1	1	1	1	24.4212	2.43439	0	0.142228	0.142228	21.0085	10.983	-0.109			1	1	1	1	24.7392	2.47416	0	0.144185	0.144185	21.0236	-7.722	-0.197			1	1	1	1	23.4114	2.49134	0	0.136374	0.136374	21.015	-0.702	-0.417
1	1	1	1	25.4096	2.45441	0	0.147996	0.147996	21.0084	10.976	-0.116			1	1	1	1	25.6958	2.49416	0	0.149772	0.149772	21.0236	-7.742	-0.217			1	1	1	1	24.2954	2.51141	0	0.141534	0.141534	21.0149	-0.756	-0.471
1	1	1	1	26.4348	2.47443	0	0.153978	0.153978	21.0088	10.968	-0.124			1	1	1	1	26.7004	2.51422	0	0.155638	0.155638	21.0236	-7.76	-0.235			1	1	1	1	25.2212	2.53144	0	0.146938	0.146938	21.0148	-0.792	-0.507
1	1	1	1	27.4686	2.49451	0	0.160011	0.160011	21.0089	10.966	-0.126			1	1	1	1	27.7338	2.53423	0	0.161673	0.161673	21.0235	-7.771	-0.246			1	1	1	1	26.1746	2.55148	0	0.152504	0.152504	21.0146	-0.829	-0.544
1	1	1	1	28.5148	2.51455	0	0.166117	0.166117	21.0088	10.96	-0.132			1	1	1	1	28.7994	2.55424	0	0.167896	0.167896	21.0235	-7.79	-0.265			1	1	1	1	27.1474	2.57151	0	0.158182	0.158182	21.0144	-0.885	-0.6
1	1	1	1	29.5972	2.53455	0	0.172433	0.172433	21.0087	10.956	-0.136			1	1	1	1	29.9004	2.57426	0	0.174326	0.174326	21.0235	-7.806	-0.281			1	1	1	1	28.1686	2.59154	0	0.164143	0.164143	21.0145	-0.941	-0.656
1	1	1	1	30.7444	2.55463	0	0.179128	0.179128	21.0088	10.952	-0.14			1	1	1	1	31.0624	2.59426	0	0.181112	0.181112	21.0235	-7.823	-0.298			1	1	1	1	29.2386	2.61155	0	0.170389	0.170389	21.0144	-0.979	-0.694
1	1	1	1	31.9826	2.57467	0	0.186354	0.186354	21.0089	10.951	-0.141			1	1	1	1	32.3154	2.61426	0	0.188429	0.188429	21.0231	-7.84	-0.315			1	1	1	1	30.4002	2.63155	0	0.17717	0.17717	21.0144	-1.037	-0.752
1	1	1	1	33.3238	2.59467	0	0.194181	0.194181	21.0085	10.948	-0.144			1	1	1	1	33.6732	2.63428	0	0.196358	0.196358	21.0231	-7.86	-0.335			1	1	1	1	31.6614	2.65158	0	0.184532	0.184532	21.0144	-1.114	-0.829
1	1	1	1	34.8104	2.61473	0	0.202856	0.202856	21.0084	10.948	-0.144			1	1	1	1	35.162	2.65428	0	0.205053	0.205053	21.0234	-7.881	-0.356			1	1	1	1	33.0446	2.67161	0	0.192606	0.192606	21.0144	-1.17	-0.885
1	1	1	1	36.4598	2.63473	0	0.212482	0.212482	21.0088	10.948	-0.144			1	1	1	1	36.8186	2.6743	0	0.214727	0.214727	21.0236	-7.901	-0.376			1	1	1	1	34.5864	2.69162	0	0.201606	0.201606	21.0144	-1.243	-0.958
1	1	1	1	38.3146	2.65473	0	0.223306	0.223306	21.0086	10.948	-0.144			1	1	1	1	38.6732	2.69435	0	0.225558	0.225558	21.0236	-7.923	-0.398			1	1	1	1	36.3118	2.71164	0	0.211678	0.211678	21.0144	-1.33	-1.045
1	1	1	1	40.422	2.67483	0	0.235604	0.235604	21.0086	10.949	-0.143			1	1	1	1	40.779	2.71443	0	0.237855	0.237855	21.0236	-7.945	-0.42			1	1	1	1	38.2636	2.73169	0	0.223071	0.223071	21.0146	-1.411	-1.126
1	1	1	1	42.8344	2.69483	0	0.249682	0.249682	21.0086	10.949	-0.143			1	1	1	1	43.1888	2.73443	0	0.251928	0.251928	21.0231	-7.971	-0.446			1	1	1	1	40.4842	2.75176	0	0.236034	0.236034	21.0143	-1.499	-1.214
1	1	1	1	45.602	2.71485	0	0.265833	0.265833	21.0084	10.947	-0.145			1	1	1	1	45.9306	2.75443	0	0.267939	0.267939	21.0233	-7.992	-0.467			1	1	1	1	43.0344	2.77176	0	0.25092	0.25092	21.0141	-1.579	-1.294
1	1	1	1	48.8226	2.73489	0	0.284628	0.284628	21.0087	10.944	-0.148			1	1	1	1	49.1128	2.77443	0	0.286523	0.286523	21.0232	-8.018	-0.493			1	1	1	1	45.987	2.79183	0	0.268155	0.268155	21.014	-1.673	-1.388
1	1	1	1	52.5782	2.75493	0	0.306544	0.306544	21.0087	10.941	-0.151			1	1	1	1	52.8294	2.79445	0	0.308227	0.308227	21.0233	-8.041	-0.516			1	1	1	1	49.4576	2.81188	0	0.288414	0.288414	21.0141	-1.764	-1.479
1	1	1	1	56.9684	2.77497	0	0.332164	0.332164	21.0087	10.936	-0.156			1	1	1	1	57.206	2.81447	0	0.333785	0.333785	21.0232	-8.065	-0.54			1	1	1	1	53.5344	2.83192	0	0.312211	0.312211	21.0141	-1.862	-1.577
1	1	1	1	62.1398	2.79498	0	0.362343	0.362343	21.0087	10.931	-0.161			1	1	1	1	62.3802	2.83451	0	0.364002	0.364002	21.0235	-8.092	-0.567			1	1	1	1	58.3806	2.85197	0	0.340499	0.340499	21.014	-1.952	-1.667
1	1	1	1	68.281	2.81498	0	0.398182	0.398182	21.0087	10.923	-0.169			1	1	1	1	68.5798	2.85453	0	0.400206	0.400206	21.0232	-8.118	-0.593			1	1	1	1	64.2648	2.87198	0	0.374846	0.374846	21.0139	-2.052	-1.767
1	1	1	1	75.6698	2.83498	0	0.441301	0.441301	21.0086	10.916	-0.176			1	1	1	1	76.076	2.87453	0	0.443982	0.443982	21.0231	-8.142	-0.617			1	1	1	1	71.441	2.89202	0	0.416735	0.416735	21.0139	-2.147	-1.862
1	1	1	1	84.642	2.85498	0	0.49366	0.49366	21.0084	10.912	-0.18			1	1	1	1	85.2336	2.89457	0	0.497461	0.497461	21.0232	-8.172	-0.647			1	1	1	1	80.3676	2.91203	0	0.468841	0.468841	21.0137	-2.253	-1.968
1	1	1	1	95.5034	2.87498	0	0.557043	0.557043	21.0083	10.912	-0.18			1	1	1	1	96.42	2.91457	0	0.562787	0.562787	21.0233	-8.201	-0.676			1	1	1	1	91.4	2.93204	0	0.533239	0.533239	21.0137	-2.335	-2.05
1	1	1	1	108.46	2.89499	0	0.632651	0.632651	21.0084	10.913	-0.179			1	1	1	1	109.604	2.93459	0	0.63978	0.63978	21.023	-8.224	-0.699			1	1	1	1	104.407	2.9522	0	0.609165	0.609165	21.0138	-2.391	-2.106
1	1	1	1	123.086	2.91499	0	0.718004	0.718004	21.0083	10.917	-0.175			1	1	1	1	124.512	2.95459	0	0.726839	0.726839	21.0231	-8.243	-0.718			1	1	1	1	119.119	2.97223	0	0.695039	0.695039	21.0138	-2.434	-2.149
1	1	1	1	138.822	2.93499	0	0.809837	0.809837	21.0083	10.927	-0.165			1	1	1	1	140.436	2.97459	0	0.819828	0.819828	21.023	-8.251	-0.726			1	1	1	1	134.85	2.99224	0	0.786863	0.786863	21.014	-2.484	-2.199
1	1	1	1	155.209	2.95501	0	0.905466	0.905466	21.0086	10.941	-0.151			1	1	1	1	157.104	2.99459	0	0.917166	0.917166	21.0232	-8.255	-0.73			1	1	1	1	151.593	3.01226	0	0.884596	0.884596	21.0139	-2.554	-2.269
1	1	1	1	172.566	2.97501	0	1.00676	1.00676	21.0086	10.97	-0.122			1	1	1	1	174.881	3.01459	0	1.02098	1.02098	21.0229	-8.248	-0.723			1	1	1	1	169.916	3.03227	0	0.99155	0.99155	21.0139	-2.614	-2.329
1	1	1	1	190.625	2.99501	0	1.11214	1.11214	21.0085	11.029	-0.063			1	1	1	1	194.255	3.03459	0	1.13412	1.13412	21.0231	-8.23	-0.705			1	1	1	1	190.157	3.0523	0	1.1097	1.1097	21.014	-2.662	-2.377
1	1	1	1	209.611	3.01502	0	1.22294	1.22294	21.0084	11.112	0.02			1	1	1	1	215.586	3.05467	0	1.25869	1.25869	21.0233	-8.191	-0.666			1	1	1	1	212.879	3.07231	0	1.24233	1.24233	21.0138	-2.702	-2.417
1	1	1	1	230.253	3.03502	0	1.3434	1.3434	21.0083	11.188	0.096			1	1	1	1	239.705	3.07467	0	1.39954	1.39954	21.0232	-8.124	-0.599			1	1	1	1	238.483	3.09232	0	1.39179	1.39179	21.0137	-2.723	-2.438
1	1	1	1	253.314	3.05502	0	1.47797	1.47797	21.0082	11.271	0.179			1	1	1	1	266.903	3.09469	0	1.55837	1.55837	21.0233	-8.041	-0.516			1	1	1	1	267.802	3.11234	0	1.56293	1.56293	21.0136	-2.693	-2.408
1	1	1	1	278.537	3.07504	0	1.62517	1.62517	21.0086	11.357	0.265			1	1	1	1	298.012	3.11469	0	1.74004	1.74004	21.0232	-7.948	-0.423			1	1	1	1	303.387	3.13239	0	1.77064	1.77064	21.0136	-2.607	-2.322
1	1	1	1	307.339	3.09504	0	1.79325	1.79325	21.0087	11.45	0.358			1	1	1	1	336.436	3.13481	0	1.96443	1.96443	21.0232	-7.86	-0.335			1	1	1	1	350.789	3.15242	0	2.04733	2.04733	21.0136	-2.622	-2.337
1	1	1	1	341.455	3.11504	0	1.99234	1.99234	21.0088	11.549	0.457			1	1	1	1	389.833	3.15481	0	2.27625	2.27625	21.0233	-7.777	-0.252			1	1	1	1	419.751	3.17244	0	2.44986	2.44986	21.0133	-2.625	-2.34
1	1	1	1	384.369	3.13506	0	2.24278	2.24278	21.0088	11.698	0.606			1	1	1	1	474.333	3.17481	0	2.76972	2.76972	21.0234	-7.656	-0.131			1	1	1	1	529.21	3.19245	0	3.08878	3.08878	21.0134	-2.495	-2.21
1	1	1	1	442.394	3.15512	0	2.5814	2.5814	21.0087	11.861	0.769			1	1	1	1	594.333	3.19168	0	3.4705	3.4705	21.0233	-7.521	0.004			1	1	1	1	649.21	3.20509	0	3.78924	3.78924	21.0136	-2.395	-2.11
1	1	1	1	523.449	3.17513	0	3.05442	3.05442	21.0089	12.151	1.059			1	1	1	1	714.334	3.20317	0	4.17127	4.17127	21.0231	-7.416	0.109			1	1	1	1	769.21	3.213	0	4.48969	4.48969	21.0135	-2.42	-2.135
1	1	1	1	643.45	3.19327	0	3.75472	3.75472	21.0089	12.763	1.671			1	1	1	1	834.334	3.21454	0	4.87204	4.87204	21.0232	-7.317	0.208			1	1	1	1	889.211	3.22401	0	5.19015	5.19015	21.0136	-2.335	-2.05
1	1	1	1	763.45	3.20382	0	4.45501	4.45501	21.0088	13.479	2.387			1	1	1	1	954.334	3.23158	0	5.57282	5.57282	21.0234	-7.212	0.313			1	1	1	1	1009.21	3.24203	0	5.8906	5.8906	21.0136	-2.19	-1.905
1	1	1	1	875.702	3.22384	0	5.1101	5.1101	21.0091	13.743	2.651			1	1	1	1	1055.14	3.25162	0	6.16153	6.16153	21.0233	-7.101	0.424			1	1	1	1	1113.46	3.26204	0	6.49913	6.49913	21.0136	-2.159	-1.874
1	1	1	1	962.269	3.24386	0	5.6153	5.6153	21.0093	13.94	2.848			1	1	1	1	1146.09	3.27164	0	6.69264	6.69264	21.0232	-6.977	0.548			1	1	1	1	1210.63	3.28205	0	7.0663	7.0663	21.0135	-2.008	-1.723
1	1	1	1	1044.31	3.26388	0	6.09408	6.09408	21.0099	14.126	3.034			1	1	1	1	1237.38	3.29164	0	7.22574	7.22574	21.0233	-6.832	0.693			1	1	1	1	1309.69	3.30206	0	7.6445	7.6445	21.0131	-1.876	-1.591
1	1	1	1	1127.41	3.2839	0	6.57907	6.57907	21.0102	14.331	3.239			1	1	1	1	1333.41	3.31164	0	7.78655	7.78655	21.0235	-6.65	0.875			1	1	1	1	1414.54	3.32207	0	8.25651	8.25651	21.0133	-1.735	-1.45
1	1	1	1	1216.54	3.3039	0	7.09927	7.09927	21.0103	14.569	3.477			1	1	1	1	1437.56	3.33166	0	8.39479	8.39479	21.0235	-6.441	1.084			1	1	1	1	1527.17	3.34208	0	8.91393	8.91393	21.0133	-1.533	-1.248
1	1	1	1	1312.37	3.32391	0	7.65856	7.65856	21.0102	14.862	3.77			1	1	1	1	1550.25	3.35168	0	9.05287	9.05287	21.0234	-6.199	1.326			1	1	1	1	1647.17	3.36161	0	9.61437	9.61437	21.0133	-1.376	-1.091
1	1	1	1	1415.46	3.34393	0	8.26019	8.26019	21.0101	15.19	4.098			1	1	1	1	1670.25	3.37103	0	9.75364	9.75364	21.0233	-5.931	1.594			1	1	1	1	1767.17	3.38003	0	10.3148	10.3148	21.0135	-1.175	-0.89
1	1	1	1	1527.12	3.36393	0	8.91188	8.91188	21.0101	15.52	4.428			1	1	1	1	1790.25	3.38895	0	10.4544	10.4544	21.0232	-5.65	1.875			1	1	1	1	1887.17	3.39874	0	11.0153	11.0153	21.0136	-0.953	-0.668
1	1	1	1	1647.12	3.3837	0	9.61221	9.61221	21.0101	15.944	4.852			1	1	1	1	1910.25	3.40628	0	11.1552	11.1552	21.0229	-5.362	2.163			1	1	1	1	2007.17	3.41489	0	11.7157	11.7157	21.0136	-0.748	-0.463
1	1	1	1	1767.12	3.40103	0	10.3125	10.3125	21.0098	16.326	5.234			1	1	1	1	2030.25	3.42224	0	11.8559	11.8559	21.0229	-5.081	2.444			1	1	1	1	2127.17	3.43095	0	12.4162	12.4162	21.0134	-0.582	-0.297
1	1	1	1	1887.12	3.41587	0	11.0129	11.0129	21.0097	16.744	5.652			1	1	1	1	2150.25	3.43735	0	12.5567	12.5567	21.023	-4.802	2.723			1	1	1	1	2247.17	3.44515	0	13.1166	13.1166	21.0132	-0.346	-0.061
1	1	1	1	2007.12	3.43225	0	11.7132	11.7132	21.0097	17.179	6.087			1	1	1	1	2270.25	3.45212	0	13.2575	13.2575	21.0228	-4.518	3.007			1	1	1	1	2367.17	3.45897	0	13.8171	13.8171	21.0132	-0.083	0.202
1	1	1	1	2127.12	3.44934	0	12.4135	12.4135	21.0095	17.662	6.57			1	1	1	1	2390.25	3.46628	0	13.9582	13.9582	21.0229	-4.221	3.304			1	1	1	1	2487.17	3.47226	0	14.5175	14.5175	21.0133	0.06	0.345
1	1	1	1	2247.12	3.4648	0	13.1138	13.1138	21.0093	17.958	6.866			1	1	1	1	2510.25	3.47947	0	14.659	14.659	21.0231	-3.935	3.59			1	1	1	1	2607.17	3.48532	0	15.218	15.218	21.0134	0.292	0.577
1	1	1	1	2367.12	3.47767	0	13.8141	13.8141	21.0094	18.357	7.265			1	1	1	1	2630.25	3.49235	0	15.3598	15.3598	21.0231	-3.66	3.865			1	1	1	1	2727.17	3.49758	0	15.9184	15.9184	21.0132	0.554	0.839
1	1	1	1	2487.12	3.49067	0	14.5144	14.5144	21.0094	18.78	7.688			1	1	1	1	2750.25	3.50474	0	16.0606	16.0606	21.023	-3.378	4.147			1	1	1	1	2847.17	3.50951	0	16.6188	16.6188	21.013	0.702	0.987
1	1	1	1	2607.12	3.50337	0	15.2148	15.2148	21.0094	19.15	8.058			1	1	1	1	2870.25	3.51648	0	16.7613	16.7613	21.023	-3.097	4.428			1	1	1	1	2967.17	3.52074	0	17.3193	17.3193	21.0129	0.934	1.219
1	1	1	1	2727.13	3.51556	0	15.9151	15.9151	21.0091	19.472	8.38			1	1	1	1	2990.25	3.528	0	17.4621	17.4621	21.023	-2.802	4.723			1	1	1	1	3087.17	3.53194	0	18.0197	18.0197	21.0128	1.218	1.503
1	1	1	1	2847.13	3.52719	0	16.6154	16.6154	21.0092	19.83	8.738			1	1	1	1	3110.25	3.53879	0	18.1629	18.1629	21.0232	-2.519	5.006			1	1	1	1	3207.17	3.54246	0	18.7201	18.7201	21.0128	1.416	1.701
1	1	1	1	2967.13	3.53841	0	17.3157	17.3157	21.0094	20.187	9.095			1	1	1	1	3230.25	3.54932	0	18.8636	18.8636	21.0231	-2.24	5.285			1	1	1	1	3327.17	3.55285	0	19.4205	19.4205	21.0129	1.616	1.901
1	1	1	1	3087.13	3.54947	0	18.016	18.016	21.0098	20.567	9.475			1	1	1	1	3350.25	3.55966	0	19.5644	19.5644	21.0233	-1.933	5.592			1	1	1	1	3447.17	3.56268	0	20.121	20.121	21.0128	1.898	2.183
1	1	1	1	3207.13	3.55988	0	18.7163	18.7163	21.0099	20.931	9.839			1	1	1	1	3470.25	3.56936	0	20.2652	20.2652	21.0232	-1.638	5.887			1	1	1	1	3567.17	3.57215	0	20.8214	20.8214	21.0129	2.137	2.422
1	1	1	1	3327.13	3.56981	0	19.4167	19.4167	21.0098	21.273	10.181			1	1	1	1	3590.25	3.5789	0	20.966	20.966	21.0233	-1.351	6.174			1	1	1	1	3687.17	3.58137	0	21.5218	21.5218	21.0128	2.316	2.601
1	1	1	1	3447.13	3.57938	0	20.117	20.117	21.0099	21.663	10.571			1	1	1	1	3710.25	3.58797	0	21.6667	21.6667	21.0232	-1.046	6.479			1	1	1	1	3807.17	3.59023	0	22.2223	22.2223	21.0128	2.602	2.887
1	1	1	1	3567.13	3.58855	0	20.8173	20.8173	21.0101	22.069	10.977			1	1	1	1	3830.25	3.59652	0	22.3675	22.3675	21.0232	-0.745	6.78			1	1	1	1	3927.17	3.59861	0	22.9227	22.9227	21.0128	2.871	3.156
1	1	1	1	3687.13	3.59635	0	21.5177	21.5177	21.0102	22.484	11.392			1	1	1	1	3950.25	3.60457	0	23.0683	23.0683	21.0234	-0.435	7.09			1	1	1	1	4047.17	3.60673	0	23.6231	23.6231	21.013	3.033	3.318
1	1	1	1	3807.13	3.60248	0	22.218	22.218	21.0102	22.829	11.737			1	1	1	1	4070.25	3.61184	0	23.7691	23.7691	21.0232	-0.137	7.388			1	1	1	1	4167.17	3.61431	0	24.3236	24.3236	21.0128	3.301	3.586
1	1	1	1	3927.13	3.60794	0	22.9184	22.9184	21.01	23.216	12.124			1	1	1	1	4190.25	3.61844	0	24.4698	24.4698	21.0233	0.153	7.678			1	1	1	1	4287.17	3.62095	0	25.024	25.024	21.0127	3.56	3.845
1	1	1	1	4047.13	3.61243	0	23.6187	23.6187	21.0099	23.618	12.526			1	1	1	1	4310.25	3.62394	0	25.1706	25.1706	21.0237	0.455	7.98			1	1	1	1	4407.17	3.6267	0	25.7244	25.7244	21.0125	3.746	4.031
1	1	1	1	4167.13	3.6161	0	24.319	24.319	21.01	23.953	12.861			1	1	1	1	4430.25	3.62835	0	25.8714	25.8714	21.0233	0.751	8.276			1	1	1	1	4527.17	3.63145	0	26.4248	26.4248	21.0125	3.963	4.248
1	1	1	1	4287.13	3.61931	0	25.0194	25.0194	21.01	24.343	13.251			1	1	1	1	4550.25	3.63217	0	26.5722	26.5722	21.0232	1.046	8.571			1	1	1	1	4647.17	3.63533	0	27.1252	27.1252	21.0127	4.19	4.475
1	1	1	1	4407.13	3.62231	0	25.7197	25.7197	21.0101	24.774	13.682			1	1	1	1	4670.25	3.63535	0	27.273	27.273	21.0234	1.335	8.86			1	1	1	1	4767.17	3.63863	0	27.8257	27.8257	21.0127	4.402	4.687
1	1	1	1	4527.13	3.6246	0	26.42	26.42	21.0102	25.175	14.083			1	1	1	1	4790.25	3.63806	0	27.9737	27.9737	21.0233	1.602	9.127			1	1	1	1	4887.17	3.64151	0	28.5261	28.5261	21.0128	4.57	4.855
1	1	1	1	4647.13	3.62711	0	27.1204	27.1204	21.0104	25.598	14.506			1	1	1	1	4910.25	3.64045	0	28.6745	28.6745	21.0232	1.896	9.421			1	1	1	1	5007.17	3.64399	0	29.2265	29.2265	21.0128	4.811	5.096
1	1	1	1	4767.13	3.62946	0	27.8207	27.8207	21.0104	26.042	14.95			1	1	1	1	5030.25	3.6428	0	29.3753	29.3753	21.0231	2.199	9.724			1	1	1	1	5127.17	3.64604	0	29.9269	29.9269	21.0129	5.075	5.36
1	1	1	1	4887.13	3.63152	0	28.5211	28.5211	21.0103	26.432	15.34			1	1	1	1	5150.25	3.64467	0	30.0761	30.0761	21.0232	2.498	10.023			1	1	1	1	5247.17	3.64819	0	30.6274	30.6274	21.0128	5.211	5.496
1	1	1	1	5007.13	3.63383	0	29.2214	29.2214	21.0104	26.869	15.777			1	1	1	1	5270.25	3.64644	0	30.7768	30.7768	21.0234	2.811	10.336			1	1	1	1	5367.17	3.65014	0	31.3278	31.3278	21.0127	5.453	5.738
1	1	1	1	5127.13	3.63599	0	29.9217	29.9217	21.01	27.359	16.267			1	1	1	1	5390.25	3.64801	0	31.4776	31.4776	21.0235	3.106	10.631			1	1	1	1	5487.17	3.65174	0	32.0282	32.0282	21.0126	5.732	6.017
1	1	1	1	5247.13	3.63811	0	30.6221	30.6221	21.0099	27.847	16.755			1	1	1	1	5510.25	3.64965	0	32.1784	32.1784	21.0235	3.394	10.919			1	1	1	1	5607.17	3.65331	0	32.7286	32.7286	21.0129	5.901	6.186
1	1	1	1	5367.13	3.64033	0	31.3224	31.3224	21.0099	28.305	17.213			1	1	1	1	5630.25	3.65129	0	32.8792	32.8792	21.0234	3.706	11.231			1	1	1	1	5727.17	3.65512	0	33.4291	33.4291	21.0128	6.156	6.441
1	1	1	1	5487.13	3.64254	0	32.0227	32.0227	21.01	28.766	17.674			1	1	1	1	5750.25	3.65301	0	33.58	33.58	21.0234	4.031	11.556			1	1	1	1	5847.17	3.65671	0	34.1295	34.1295	21.0126	6.433	6.718
1	1	1	1	5607.13	3.64455	0	32.7231	32.7231	21.01	29.225	18.133			1	1	1	1	5870.25	3.65455	0	34.2807	34.2807	21.0233	4.343	11.868			1	1	1	1	5967.17	3.65837	0	34.8299	34.8299	21.0125	6.663	6.948
1	1	1	1	5727.13	3.64673	0	33.4234	33.4234	21.0098	29.659	18.567			1	1	1	1	5990.25	3.65625	0	34.9815	34.9815	21.0232	4.649	12.174			1	1	1	1	6087.17	3.65995	0	35.5303	35.5303	21.0125	6.882	7.167
1	1	1	1	5847.13	3.64898	0	34.1237	34.1237	21.0098	30.129	19.037			1	1	1	1	6110.25	3.6581	0	35.6823	35.6823	21.0231	4.972	12.497			1	1	1	1	6207.17	3.66129	0	36.2307	36.2307	21.0126	7.187	7.472
1	1	1	1	5967.13	3.6511	0	34.8241	34.8241	21.0098	30.586	19.494			1	1	1	1	6230.25	3.65955	0	36.3831	36.3831	21.0231	5.315	12.84			1	1	1	1	6327.17	3.66295	0	36.9312	36.9312	21.0125	7.459	7.744
1	1	1	1	6087.13	3.65347	0	35.5244	35.5244	21.0098	31.012	19.92			1	1	1	1	6350.25	3.66102	0	37.0838	37.0838	21.0234	5.638	13.163			1	1	1	1	6447.17	3.66448	0	37.6316	37.6316	21.0125	7.661	7.946
1	1	1	1	6207.13	3.65547	0	36.2247	36.2247	21.0098	31.499	20.407			1	1	1	1	6470.25	3.66284	0	37.7846	37.7846	21.0235	5.963	13.488			1	1	1	1	6567.17	3.66608	0	38.332	38.332	21.0123	7.973	8.258
1	1	1	1	6327.13	3.65777	0	36.925	36.925	21.0096	31.968	20.876			1	1	1	1	6590.25	3.66451	0	38.4854	38.4854	21.0236	6.3	13.825			1	1	1	1	6687.17	3.66774	0	39.0324	39.0324	21.0121	8.28	8.565
1	1	1	1	6447.13	3.65987	0	37.6253	37.6253	21.0094	32.421	21.329			1	1	1	1	6710.25	3.66625	0	39.1862	39.1862	21.0233	6.626	14.151			1	1	1	1	6807.17	3.66946	0	39.7328	39.7328	21.0123	8.479	8.764
1	1	1	1	6567.13	3.6623	0	38.3257	38.3257	21.0096	32.875	21.783			1	1	1	1	6830.25	3.66789	0	39.887	39.887	21.0232	6.971	14.496			1	1	1	1	6927.17	3.67095	0	40.4332	40.4332	21.0124	8.788	9.073
1	1	1	1	6687.13	3.66447	0	39.026	39.026	21.0096	33.315	22.223			1	1	1	1	6950.25	3.66965	0	40.5877	40.5877	21.0232	7.313	14.838			1	1	1	1	7047.17	3.67275	0	41.1336	41.1336	21.0123	9.088	9.373
1	1	1	1	6807.13	3.66694	0	39.7263	39.7263	21.0095	33.765	22.673			1	1	1	1	7070.25	3.67137	0	41.2885	41.2885	21.0232	7.64	15.165			1	1	1	1	7167.17	3.67441	0	41.834	41.834	21.0122	9.322	9.607
1	1	1	1	6927.13	3.66915	0	40.4266	40.4266	21.0099	34.198	23.106			1	1	1	1	7190.25	3.67306	0	41.9893	41.9893	21.0231	7.984	15.509			1	1	1	1	7287.17	3.67607	0	42.5344	42.5344	21.0124	9.596	9.881
1	1	1	1	7047.13	3.67146	0	41.127	41.127	21.01	34.645	23.553			1	1	1	1	7310.25	3.67492	0	42.69	42.69	21.0234	8.337	15.862			1	1	1	1	7407.17	3.67779	0	43.2349	43.2349	21.0126	9.901	10.186
1	1	1	1	7167.13	3.6738	0	41.8273	41.8273	21.0099	35.107	24.015			1	1	1	1	7430.25	3.67667	0	43.3908	43.3908	21.0236	8.679	16.204			1	1	1	1	7527.17	3.67954	0	43.9353	43.9353	21.0125	10.185	10.47
1	1	1	1	7287.13	3.67615	0	42.5276	42.5276	21.0097	35.564	24.472			1	1	1	1	7550.25	3.67837	0	44.0916	44.0916	21.0231	9.022	16.547			1	1	1	1	7647.17	3.68134	0	44.6357	44.6357	21.0126	10.426	10.711
1	1	1	1	7407.13	3.67819	0	43.2279	43.2279	21.0097	36.022	24.93			1	1	1	1	7670.25	3.68014	0	44.7924	44.7924	21.0232	9.361	16.886			1	1	1	1	7767.17	3.68304	0	45.3361	45.3361	21.0127	10.718	11.003
1	1	1	1	7527.13	3.68048	0	43.9283	43.9283	21.0098	36.494	25.402			1	1	1	1	7790.25	3.68202	0	45.4932	45.4932	21.0234	9.714	17.239			1	1	1	1	7887.17	3.68491	0	46.0365	46.0365	21.0128	11.048	11.333
1	1	1	1	7647.13	3.68251	0	44.6286	44.6286	21.0098	36.813	25.721			1	1	1	1	7910.25	3.68368	0	46.1939	46.1939	21.0233	10.064	17.589			1	1	1	1	8007.17	3.6867	0	46.737	46.737	21.0127	11.241	11.526
1	1	1	1	7767.13	3.68467	0	45.3289	45.3289	21.0099	37.226	26.134			1	1	1	1	8030.25	3.68549	0	46.8947	46.8947	21.0232	10.414	17.939			1	1	1	1	8127.17	3.68819	0	47.4374	47.4374	21.0123	11.54	11.825
1	1	1	1	7887.13	3.68677	0	46.0292	46.0292	21.0097	37.672	26.58			1	1	1	1	8150.25	3.68724	0	47.5955	47.5955	21.0233	10.758	18.283			1	1	1	1	8247.17	3.69033	0	48.1378	48.1378	21.0121	11.873	12.158
1	1	1	1	8007.13	3.68889	0	46.7296	46.7296	21.0098	38.099	27.007			1	1	1	1	8270.25	3.68934	0	48.2963	48.2963	21.0234	11.095	18.62			1	1	1	1	8367.17	3.69197	0	48.8382	48.8382	21.012	12.075	12.36
1	1	1	1	8127.13	3.69084	0	47.4299	47.4299	21.0098	38.537	27.445			1	1	1	1	8390.25	3.69095	0	48.9971	48.9971	21.0237	11.443	18.968			1	1	1	1	8487.17	3.69394	0	49.5386	49.5386	21.0122	12.353	12.638
1	1	1	1	8247.13	3.69298	0	48.1302	48.1302	21.0098	38.964	27.872			1	1	1	1	8510.25	3.69286	0	49.6979	49.6979	21.0238	11.778	19.303			1	1	1	1	8607.17	3.6956	0	50.239	50.239	21.0124	12.677	12.962
1	1	1	1	8367.13	3.69492	0	48.8306	48.8306	21.01	39.408	28.316			1	1	1	1	8630.25	3.69486	0	50.3986	50.3986	21.0238	12.12	19.645			1	1	1	1	8727.17	3.69737	0	50.9394	50.9394	21.0124	12.917	13.202
1	1	1	1	8487.13	3.69678	0	49.5309	49.5309	21.0099	39.846	28.754			1	1	1	1	8750.25	3.69654	0	51.0994	51.0994	21.0234	12.459	19.984			1	1	1	1	8847.17	3.69911	0	51.6398	51.6398	21.0123	13.156	13.441
1	1	1	1	8607.13	3.6989	0	50.2312	50.2312	21.01	40.276	29.184			1	1	1	1	8870.25	3.69841	0	51.8002	51.8002	21.0234	12.815	20.34			1	1	1	1	8967.17	3.70102	0	52.3402	52.3402	21.0122	13.473	13.758
1	1	1	1	8727.13	3.70067	0	50.9315	50.9315	21.0098	40.718	29.626			1	1	1	1	8990.25	3.70016	0	52.501	52.501	21.0233	13.15	20.675			1	1	1	1	9087.17	3.70274	0	53.0406	53.0406	21.0122	13.758	14.043
1	1	1	1	8847.13	3.70257	0	51.6319	51.6319	21.0099	41.127	30.035			1	1	1	1	9110.25	3.70196	0	53.2018	53.2018	21.0232	13.485	21.01			1	1	1	1	9207.17	3.70436	0	53.741	53.741	21.0123	13.955	14.24
1	1	1	1	8967.13	3.70438	0	52.3322	52.3322	21.0098	41.58	30.488			1	1	1	1	9230.25	3.70375	0	53.9025	53.9025	21.0232	13.812	21.337			1	1	1	1	9327.17	3.70602	0	54.4415	54.4415	21.0123	14.267	14.552
1	1	1	1	9087.13	3.70623	0	53.0325	53.0325	21.0096	42.025	30.933			1	1	1	1	9350.25	3.70562	0	54.6033	54.6033	21.0229	14.158	21.683			1	1	1	1	9447.17	3.70791	0	55.1419	55.1419	21.0123	14.559	14.844
1	1	1	1	9207.13	3.70811	0	53.7328	53.7328	21.0097	42.453	31.361			1	1	1	1	9470.25	3.7073	0	55.3041	55.3041	21.0231	14.499	22.024			1	1	1	1	9567.17	3.70969	0	55.8423	55.8423	21.0122	14.758	15.043
1	1	1	1	9327.13	3.70977	0	54.4332	54.4332	21.0099	42.867	31.775			1	1	1	1	9590.25	3.70896	0	56.0048	56.0048	21.0232	14.84	22.365			1	1	1	1	9687.17	3.7111	0	56.5427	56.5427	21.0123	15.045	15.33
1	1	1	1	9447.13	3.71155	0	55.1335	55.1335	21.0098	43.311	32.219			1	1	1	1	9710.25	3.71085	0	56.7056	56.7056	21.023	15.179	22.704			1	1	1	1	9807.17	3.71288	0	57.2431	57.2431	21.0123	15.346	15.631
1	1	1	1	9567.13	3.71323	0	55.8338	55.8338	21.0099	43.739	32.647			1	1	1	1	9830.25	3.71245	0	57.4064	57.4064	21.0233	15.519	23.044			1	1	1	1	9927.17	3.71452	0	57.9435	57.9435	21.0122	15.58	15.865
1	1	1	1	9687.13	3.71468	0	56.5341	56.5341	21.0093	44.195	33.103			1	1	1	1	9950.25	3.71425	0	58.1072	58.1072	21.0233	15.866	23.391			1	1	1	1	10047.2	3.71605	0	58.6439	58.6439	21.0121	15.842	16.127
1	1	1	1	9807.13	3.71638	0	57.2344	57.2344	21.0094	44.648	33.556			1	1	1	1	10070.3	3.71581	0	58.8079	58.8079	21.0234	16.203	23.728			1	1	1	1	10167.2	3.71771	0	59.3443	59.3443	21.0123	16.119	16.404
1	1	1	1	9927.13	3.71794	0	57.9348	57.9348	21.0097	45.087	33.995			1	1	1	1	10190.3	3.71755	0	59.5087	59.5087	21.0233	16.537	24.062			1	1	1	1	10287.2	3.71937	0	60.0447	60.0447	21.0122	16.396	16.681
1	1	1	1	10047.1	3.7194	0	58.6351	58.6351	21.0097	45.498	34.406			1	1	1	1	10310.3	3.71919	0	60.2095	60.2095	21.0231	16.868	24.393			1	1	1	1	10407.2	3.72107	0	60.7451	60.7451	21.0122	16.605	16.89
1	1	1	1	10167.1	3.72096	0	59.3354	59.3354	21.0097	45.919	34.827			1	1	1	1	10430.3	3.72074	0	60.9103	60.9103	21.0232	17.184	24.709			1	1	1	1	10527.2	3.72265	0	61.4455	61.4455	21.0121	16.889	17.174
1	1	1	1	10287.1	3.72263	0	60.0357	60.0357	21.0096	46.314	35.222			1	1	1	1	10550.3	3.72246	0	61.611	61.611	21.0232	17.498	25.023			1	1	1	1	10647.2	3.72418	0	62.1459	62.1459	21.0121	17.199	17.484
1	1	1	1	10407.1	3.72373	0	60.7361	60.7361	21.0101	46.689	35.597			1	1	1	1	10670.3	3.72419	0	62.3118	62.3118	21.023	17.836	25.361			1	1	1	1	10767.2	3.72573	0	62.8464	62.8464	21.0122	17.382	17.667
1	1	1	1	10527.1	3.7252	0	61.4364	61.4364	21.0098	47.047	35.955			1	1	1	1	10790.3	3.72572	0	63.0126	63.0126	21.0228	18.166	25.691			1	1	1	1	10887.2	3.72723	0	63.5468	63.5468	21.012	17.65	17.935
1	1	1	1	10647.1	3.7265	0	62.1367	62.1367	21.0098	47.43	36.338			1	1	1	1	10910.3	3.7273	0	63.7133	63.7133	21.023	18.474	25.999			1	1	1	1	11007.2	3.72884	0	64.2471	64.2471	21.0118	17.945	18.23
1	1	1	1	10767.1	3.72773	0	62.8371	62.8371	21.0101	47.804	36.712			1	1	1	1	11030.3	3.72868	0	64.4141	64.4141	21.0229	18.791	26.316			1	1	1	1	11127.2	3.73023	0	64.9475	64.9475	21.0119	18.129	18.414
1	1	1	1	10887.1	3.7288	0	63.5374	63.5374	21.0096	48.18	37.088			1	1	1	1	11150.3	3.73017	0	65.1148	65.1148	21.0229	19.126	26.651			1	1	1	1	11247.2	3.73172	0	65.6479	65.6479	21.0118	18.381	18.666
1	1	1	1	11007.1	3.73008	0	64.2377	64.2377	21.0097	48.583	37.491			1	1	1	1	11270.3	3.73156	0	65.8156	65.8156	21.0228	19.453	26.978			1	1	1	1	11367.2	3.73317	0	66.3483	66.3483	21.0119	18.684	18.969
1	1	1	1	11127.1	3.73111	0	64.938	64.938	21.0097	48.946	37.854			1	1	1	1	11390.3	3.73295	0	66.5164	66.5164	21.0229	19.766	27.291			1	1	1	1	11487.2	3.7347	0	67.0487	67.0487	21.0116	18.893	19.178
1	1	1	1	11247.1	3.73223	0	65.6384	65.6384	21.0097	49.318	38.226			1	1	1	1	11510.3	3.73438	0	67.2171	67.2171	21.0232	20.078	27.603			1	1	1	1	11607.2	3.73611	0	67.7491	67.7491	21.0116	19.099	19.384
1	1	1	1	11367.1	3.73323	0	66.3387	66.3387	21.0097	49.712	38.62			1	1	1	1	11630.3	3.73568	0	67.9179	67.9179	21.0232	20.439	27.964			1	1	1	1	11727.2	3.73731	0	68.4495	68.4495	21.0115	19.396	19.681
1	1	1	1	11487.1	3.73426	0	67.039	67.039	21.0096	50.054	38.962			1	1	1	1	11750.3	3.73709	0	68.6187	68.6187	21.0228	20.654	28.179			1	1	1	1	11847.2	3.73865	0	69.1499	69.1499	21.0116	19.653	19.938
1	1	1	1	11607.1	3.7352	0	67.7393	67.7393	21.0098	50.366	39.274			1	1	1	1	11870.3	3.73833	0	69.3194	69.3194	21.0228	20.951	28.476			1	1	1	1	11967.2	3.73974	0	69.8503	69.8503	21.0119	19.817	20.102
1	1	1	1	11727.1	3.73623	0	68.4397	68.4397	21.01	51.032	39.94			1	1	1	1	11990.3	3.73961	0	70.0202	70.0202	21.023	21.245	28.77			1	1	1	1	12087.2	3.74113	0	70.5507	70.5507	21.0121	20.092	20.377
1	1	1	1	11847.1	3.73724	0	69.14	69.14	21.01	50.865	39.773			1	1	1	1	12110.3	3.74093	0	70.721	70.721	21.0231	21.538	29.063			1	1	1	1	12207.2	3.7423	0	71.2511	71.2511	21.0122	20.363	20.648
1	1	1	1	11967.1	3.73808	0	69.8403	69.8403	21.0096	51.132	40.04			1	1	1	1	12230.3	3.74217	0	71.4217	71.4217	21.023	21.835	29.36			1	1	1	1	12327.2	3.74367	0	71.9515	71.9515	21.0119	20.518	20.803
1	1	1	1	12087.1	3.73894	0	70.5406	70.5406	21.0097	51.4	40.308			1	1	1	1	12350.3	3.74322	0	72.1225	72.1225	21.0233	22.125	29.65			1	1	1	1	12447.2	3.7447	0	72.6519	72.6519	21.0119	20.772	21.057
1	1	1	1	12207.1	3.73991	0	71.2409	71.2409	21.0095	51.684	40.592			1	1	1	1	12470.3	3.7444	0	72.8233	72.8233	21.0229	22.41	29.935			1	1	1	1	12567.2	3.74575	0	73.3523	73.3523	21.0119	21.03	21.315
1	1	1	1	12327.1	3.74072	0	71.9413	71.9413	21.0096	51.941	40.849			1	1	1	1	12590.3	3.74541	0	73.524	73.524	21.0227	22.695	30.22			1	1	1	1	12687.2	3.74669	0	74.0527	74.0527	21.0121	21.21	21.495
1	1	1	1	12447.1	3.74156	0	72.6416	72.6416	21.01	52.198	41.106			1	1	1	1	12710.3	3.74669	0	74.2248	74.2248	21.023	22.983	30.508			1	1	1	1	12807.2	3.74789	0	74.7531	74.7531	21.0123	21.419	21.704
1	1	1	1	12567.1	3.74228	0	73.3419	73.3419	21.0097	52.48	41.388			1	1	1	1	12830.3	3.74789	0	74.9256	74.9256	21.0229	23.265	30.79			1	1	1	1	12927.2	3.74892	0	75.4535	75.4535	21.0123	21.632	21.917
1	1	1	1	12687.1	3.7431	0	74.0423	74.0423	21.0099	52.732	41.64			1	1	1	1	12950.3	3.74893	0	75.6263	75.6263	21.023	23.519	31.044			1	1	1	1	13047.2	3.7498	0	76.1539	76.1539	21.0122	21.87	22.155
1	1	1	1	12807.1	3.74391	0	74.7426	74.7426	21.0098	52.972	41.88			1	1	1	1	13070.3	3.74982	0	76.3271	76.3271	21.0231	23.774	31.299			1	1	1	1	13167.2	3.75087	0	76.8543	76.8543	21.0122	22.025	22.31
1	1	1	1	12927.1	3.74461	0	75.4429	75.4429	21.0097	53.215	42.123			1	1	1	1	13190.3	3.7508	0	77.0279	77.0279	21.0231	24.05	31.575			1	1	1	1	13287.2	3.75173	0	77.5547	77.5547	21.0122	22.267	22.552
1	1	1	1	13047.1	3.74536	0	76.1432	76.1432	21.0097	53.401	42.309			1	1	1	1	13310.3	3.75188	0	77.7286	77.7286	21.0229	24.312	31.837			1	1	1	1	13407.2	3.7527	0	78.2551	78.2551	21.0123	22.495	22.78
1	1	1	1	13167.1	3.74626	0	76.8436	76.8436	21.0097	53.605	42.513			1	1	1	1	13430.3	3.75284	0	78.4294	78.4294	21.0232	24.548	32.073			1	1	1	1	13527.2	3.75345	0	78.9555	78.9555	21.0122	22.599	22.884
1	1	1	1	13287.1	3.74694	0	77.5439	77.5439	21.0099	53.816	42.724			1	1	1	1	13550.3	3.754	0	79.1302	79.1302	21.0232	24.812	32.337			1	1	1	1	13647.2	3.75444	0	79.6559	79.6559	21.0123	22.802	23.087
1	1	1	1	13407.1	3.74769	0	78.2442	78.2442	21.0099	54.004	42.912			1	1	1	1	13670.3	3.75486	0	79.831	79.831	21.0234	25.06	32.585			1	1	1	1	13767.2	3.75518	0	80.3563	80.3563	21.0121	23.028	23.313
1	1	1	1	13527.1	3.74849	0	78.9445	78.9445	21.01	54.183	43.091			1	1	1	1	13790.3	3.75545	0	80.5317	80.5317	21.0231	25.288	32.813			1	1	1	1	13887.2	3.75602	0	81.0568	81.0568	21.0123	23.138	23.423
1	1	1	1	13647.1	3.7492	0	79.6449	79.6449	21.0101	54.369	43.277			1	1	1	1	13910.3	3.75662	0	81.2325	81.2325	21.0231	25.515	33.04			1	1	1	1	14007.2	3.75679	0	81.7572	81.7572	21.0125	23.301	23.586
1	1	1	1	13767.1	3.74996	0	80.3452	80.3452	21.0102	54.547	43.455			1	1	1	1	14030.3	3.75755	0	81.9333	81.9333	21.0232	25.746	33.271			1	1	1	1	14127.2	3.75772	0	82.4576	82.4576	21.0125	23.505	23.79
1	1	1	1	13887.1	3.75073	0	81.0456	81.0456	21.0099	54.721	43.629			1	1	1	1	14150.3	3.75847	0	82.6341	82.6341	21.0231	25.986	33.511			1	1	1	1	14247.2	3.75851	0	83.158	83.158	21.0123	23.639	23.924
1	1	1	1	14007.1	3.75151	0	81.7459	81.7459	21.0099	54.887	43.795			1	1	1	1	14270.3	3.75912	0	83.3348	83.3348	21.0231	26.203	33.728			1	1	1	1	14367.2	3.75914	0	83.8584	83.8584	21.0123	23.746	24.031
1	1	1	1	14127.1	3.75208	0	82.4462	82.4462	21.01	55.068	43.976			1	1	1	1	14390.3	3.76011	0	84.0356	84.0356	21.023	26.396	33.921			1	1	1	1	14487.2	3.76005	0	84.5588	84.5588	21.0123	23.949	24.234
1	1	1	1	14247.1	3.75312	0	83.1466	83.1466	21.0102	55.24	44.148			1	1	1	1	14510.3	3.76093	0	84.7364	84.7364	21.023	26.607	34.132			1	1	1	1	14607.2	3.76072	0	85.2592	85.2592	21.0121	24.108	24.393
1	1	1	1	14367.1	3.7539	0	83.8469	83.8469	21.0098	55.406	44.314			1	1	1	1	14630.3	3.76162	0	85.4371	85.4371	21.0233	26.817	34.342			1	1	1	1	14727.2	3.76135	0	85.9596	85.9596	21.0122	24.168	24.453
1	1	1	1	14487.1	3.75449	0	84.5472	84.5472	21.01	55.588	44.496			1	1	1	1	14750.3	3.76257	0	86.1379	86.1379	21.0231	27.023	34.548			1	1	1	1	14847.2	3.76213	0	86.66	86.66	21.0121	24.342	24.627
1	1	1	1	14607.1	3.75524	0	85.2476	85.2476	21.0102	55.752	44.66			1	1	1	1	14870.3	3.76332	0	86.8387	86.8387	21.023	27.195	34.72			1	1	1	1	14967.2	3.76286	0	87.3604	87.3604	21.0121	24.502	24.787
1	1	1	1	14727.1	3.75613	0	85.9479	85.9479	21.0103	55.91	44.818			1	1	1	1	14990.3	3.76412	0	87.5394	87.5394	21.0229	27.358	34.883			1	1	1	1	15087.2	3.76362	0	88.0608	88.0608	21.0121	24.555	24.84
1	1	1	1	14847.1	3.75692	0	86.6482	86.6482	21.0104	56.091	44.999			1	1	1	1	15110.3	3.76475	0	88.2402	88.2402	21.0226	27.547	35.072			1	1	1	1	15207.2	3.76425	0	88.7612	88.7612	21.012	24.709	24.994
1	1	1	1	14967.1	3.75772	0	87.3486	87.3486	21.0104	56.242	45.15			1	1	1	1	15230.3	3.76566	0	88.941	88.941	21.023	27.718	35.243			1	1	1	1	15327.2	3.76492	0	89.4616	89.4616	21.0122	24.85	25.135
1	1	1	1	15087.1	3.75862	0	88.0489	88.0489	21.0103	56.38	45.288			1	1	1	1	15350.3	3.76631	0	89.6417	89.6417	21.0229	27.871	35.396			1	1	1	1	15447.2	3.76572	0	90.162	90.162	21.012	24.948	25.233
1	1	1	1	15207.1	3.75936	0	88.7493	88.7493	21.0103	56.531	45.439			1	1	1	1	15470.3	3.76711	0	90.3425	90.3425	21.0228	28.035	35.56			1	1	1	1	15567.2	3.76626	0	90.8625	90.8625	21.0121	25.047	25.332
1	1	1	1	15327.1	3.76005	0	89.4496	89.4496	21.0103	56.656	45.564			1	1	1	1	15590.3	3.76801	0	91.0433	91.0433	21.0231	28.201	35.726			1	1	1	1	15687.2	3.76702	0	91.5628	91.5628	21.0119	25.187	25.472
1	1	1	1	15447.1	3.76095	0	90.15	90.15	21.0101	56.785	45.693			1	1	1	1	15710.3	3.76858	0	91.744	91.744	21.023	28.351	35.876			1	1	1	1	15807.2	3.76761	0	92.2632	92.2632	21.012	25.304	25.589
1	1	1	1	15567.1	3.76181	0	90.8503	90.8503	21.0099	56.948	45.856			1	1	1	1	15830.3	3.76936	0	92.4448	92.4448	21.023	28.487	36.012			1	1	1	1	15927.2	3.7682	0	92.9636	92.9636	21.012	25.363	25.648
1	1	1	1	15687.1	3.76269	0	91.5506	91.5506	21.0099	57.104	46.012			1	1	1	1	15950.3	3.77007	0	93.1455	93.1455	21.0229	28.632	36.157			1	1	1	1	16047.2	3.76904	0	93.664	93.664	21.0121	25.486	25.771
1	1	1	1	15807.1	3.76358	0	92.2509	92.2509	21.0098	57.253	46.161			1	1	1	1	16070.3	3.7707	0	93.8463	93.8463	21.0227	28.784	36.309			1	1	1	1	16167.2	3.76966	0	94.3645	94.3645	21.0124	25.59	25.875
1	1	1	1	15927.1	3.76454	0	92.9513	92.9513	21.0097	57.42	46.328			1	1	1	1	16190.3	3.77137	0	94.5471	94.5471	21.0229	28.93	36.455			1	1	1	1	16287.2	3.77025	0	95.0649	95.0649	21.0123	25.667	25.952
1	1	1	1	16047.1	3.76532	0	93.6516	93.6516	21.0099	57.576	46.484			1	1	1	1	16310.3	3.77213	0	95.2478	95.2478	21.0229	29.066	36.591			1	1	1	1	16407.2	3.77093	0	95.7653	95.7653	21.0124	25.791	26.076
1	1	1	1	16167.1	3.76635	0	94.3519	94.3519	21.0101	57.715	46.623			1	1	1	1	16430.3	3.77288	0	95.9486	95.9486	21.0228	29.194	36.719			1	1	1	1	16527.2	3.7717	0	96.4657	96.4657	21.0122	25.92	26.205
1	1	1	1	16287.1	3.76727	0	95.0523	95.0523	21.0102	57.874	46.782			1	1	1	1	16550.3	3.77381	0	96.6494	96.6494	21.023	29.335	36.86			1	1	1	1	16647.2	3.77233	0	97.1661	97.1661	21.012	25.954	26.239
1	1	1	1	16407.1	3.76809	0	95.7526	95.7526	21.0103	58.034	46.942			1	1	1	1	16670.3	3.77438	0	97.3501	97.3501	21.0229	29.479	37.004			1	1	1	1	16767.2	3.77292	0	97.8665	97.8665	21.012	26.047	26.332
1	1	1	1	16527.1	3.76909	0	96.453	96.453	21.0102	58.161	47.069			1	1	1	1	16790.3	3.77492	0	98.0509	98.0509	21.023	29.591	37.116			1	1	1	1	16887.2	3.77366	0	98.5669	98.5669	21.0118	26.186	26.471
1	1	1	1	16647.1	3.77018	0	97.1533	97.1533	21.0101	58.331	47.239			1	1	1	1	16910.3	3.77578	0	98.7516	98.7516	21.0228	29.706	37.231			1	1	1	1	17007.2	3.77426	0	99.2673	99.2673	21.0121	26.252	26.537
1	1	1	1	16767.1	3.77098	0	97.8536	97.8536	21.0103	58.51	47.418			1	1	1	1	17030.3	3.77652	0	99.4524	99.4524	21.0229	29.842	37.367			1	1	1	1	17127.2	3.77496	0	99.9677	99.9677	21.012	26.299	26.584
1	1	1	1	16887.1	3.77201	0	98.554	98.554	21.0103	58.661	47.569			1	1	1	1	17150.3	3.77738	0	100.153	100.153	21.0231	29.972	37.497			1	1	1	1	17247.2	3.77561	0	100.668	100.668	21.0119	26.428	26.713
1	1	1	1	17007.1	3.77302	0	99.2543	99.2543	21.01	58.834	47.742			1	1	1	1	17270.3	3.77803	0	100.854	100.854	21.0231	30.103	37.628			1	1	1	1	17367.2	3.77628	0	101.368	101.368	21.0117	26.527	26.812
1	1	1	1	17127.1	3.77415	0	99.9547	99.9547	21.0101	58.984	47.892			1	1	1	1	17390.3	3.77896	0	101.555	101.555	21.023	30.21	37.735			1	1	1	1	17487.2	3.77695	0	102.069	102.069	21.0118	26.538	26.823
1	1	1	1	17247.1	3.77518	0	100.655	100.655	21.0102	59.126	48.034			1	1	1	1	17510.3	3.77958	0	102.255	102.255	21.0229	30.316	37.841			1	1	1	1	17607.2	3.77766	0	102.769	102.769	21.0122	26.665	26.95
1	1	1	1	17367.1	3.77615	0	101.355	101.355	21.0101	59.281	48.189			1	1	1	1	17630.3	3.78032	0	102.956	102.956	21.0229	30.445	37.97			1	1	1	1	17727.2	3.77832	0	103.47	103.47	21.0122	26.772	27.057
1	1	1	1	17487.1	3.77724	0	102.056	102.056	21.01	59.438	48.346			1	1	1	1	17750.3	3.78104	0	103.657	103.657	21.0229	30.557	38.082			1	1	1	1	17847.2	3.77905	0	104.17	104.17	21.0121	26.772	27.057
1	1	1	1	17607.1	3.77835	0	102.756	102.756	21.01	59.606	48.514			1	1	1	1	17870.3	3.78181	0	104.358	104.358	21.0229	30.66	38.185			1	1	1	1	17967.2	3.77983	0	104.87	104.87	21.0122	26.879	27.164
1	1	1	1	17727.1	3.77959	0	103.456	103.456	21.0098	59.774	48.682			1	1	1	1	17990.3	3.78257	0	105.059	105.059	21.023	30.767	38.292			1	1	1	1	18087.2	3.78056	0	105.571	105.571	21.0121	26.984	27.269
1	1	1	1	17847.1	3.78076	0	104.157	104.157	21.0101	59.919	48.827			1	1	1	1	18110.3	3.78358	0	105.759	105.759	21.0229	30.876	38.401			1	1	1	1	18207.2	3.78126	0	106.271	106.271	21.0121	27.034	27.319
1	1	1	1	17967.1	3.78185	0	104.857	104.857	21.0103	60.075	48.983			1	1	1	1	18230.3	3.78414	0	106.46	106.46	21.0229	30.991	38.516			1	1	1	1	18327.2	3.78203	0	106.972	106.972	21.0121	27.109	27.394
1	1	1	1	18087.1	3.78315	0	105.557	105.557	21.0102	60.208	49.116			1	1	1	1	18350.3	3.78494	0	107.161	107.161	21.0227	31.108	38.633			1	1	1	1	18447.2	3.78279	0	107.672	107.672	21.0119	27.204	27.489
1	1	1	1	18207.1	3.78443	0	106.258	106.258	21.0102	60.343	49.251			1	1	1	1	18470.3	3.78574	0	107.862	107.862	21.0227	31.214	38.739			1	1	1	1	18567.2	3.78344	0	108.372	108.372	21.012	27.281	27.566
1	1	1	1	18327.1	3.78569	0	106.958	106.958	21.0102	60.502	49.41			1	1	1	1	18590.3	3.78654	0	108.562	108.562	21.0226	31.333	38.858			1	1	1	1	18687.2	3.78409	0	109.073	109.073	21.0119	27.307	27.592
1	1	1	1	18447.1	3.78702	0	107.658	107.658	21.0098	60.652	49.56			1	1	1	1	18710.3	3.78738	0	109.263	109.263	21.0227	31.439	38.964			1	1	1	1	18807.2	3.78495	0	109.773	109.773	21.0119	27.402	27.687
1	1	1	1	18567.1	3.7883	0	108.359	108.359	21.01	60.811	49.719			1	1	1	1	18830.3	3.78822	0	109.964	109.964	21.0229	31.544	39.069			1	1	1	1	18927.2	3.78575	0	110.474	110.474	21.0121	27.526	27.811
1	1	1	1	18687.1	3.78953	0	109.059	109.059	21.0098	60.999	49.907			1	1	1	1	18950.3	3.789	0	110.665	110.665	21.0228	31.655	39.18			1	1	1	1	19047.2	3.78655	0	111.174	111.174	21.012	27.524	27.809
1	1	1	1	18807.1	3.79075	0	109.759	109.759	21.0096	61.16	50.068			1	1	1	1	19070.3	3.7898	0	111.365	111.365	21.0228	31.759	39.284			1	1	1	1	19167.2	3.78733	0	111.875	111.875	21.0122	27.608	27.893
1	1	1	1	18927.1	3.79214	0	110.46	110.46	21.0097	61.316	50.224			1	1	1	1	19190.3	3.79055	0	112.066	112.066	21.023	31.857	39.382			1	1	1	1	19287.2	3.78808	0	112.575	112.575	21.012	27.723	28.008
1	1	1	1	19047.1	3.79369	0	111.16	111.16	21.0096	61.482	50.39			1	1	1	1	19310.3	3.79152	0	112.767	112.767	21.0229	31.962	39.487			1	1	1	1	19407.2	3.78882	0	113.275	113.275	21.0121	27.728	28.013
1	1	1	1	19167.1	3.79503	0	111.86	111.86	21.0098	61.626	50.534			1	1	1	1	19430.3	3.79242	0	113.468	113.468	21.0229	32.077	39.602			1	1	1	1	19527.2	3.78978	0	113.976	113.976	21.0123	27.797	28.082
1	1	1	1	19287.1	3.7964	0	112.561	112.561	21.0098	61.772	50.68			1	1	1	1	19550.3	3.79337	0	114.168	114.168	21.0227	32.184	39.709			1	1	1	1	19647.2	3.7905	0	114.676	114.676	21.012	27.923	28.208
1	1	1	1	19407.1	3.79801	0	113.261	113.261	21.0097	61.944	50.852			1	1	1	1	19670.3	3.79414	0	114.869	114.869	21.023	32.289	39.814			1	1	1	1	19767.2	3.79136	0	115.377	115.377	21.012	27.968	28.253
1	1	1	1	19527.1	3.79967	0	113.961	113.961	21.0095	62.109	51.017			1	1	1	1	19790.3	3.79507	0	115.57	115.57	21.0231	32.395	39.92			1	1	1	1	19887.2	3.79207	0	116.077	116.077	21.0119	28.001	28.286
1	1	1	1	19647.1	3.80091	0	114.662	114.662	21.0096	62.266	51.174			1	1	1	1	19910.3	3.79605	0	116.271	116.271	21.023	32.511	40.036			1	1	1	1	20007.2	3.79297	0	116.777	116.777	21.0118	28.113	28.398
1	1	1	1	19767.1	3.80254	0	115.362	115.362	21.0096	62.447	51.355			1	1	1	1	20030.3	3.79698	0	116.971	116.971	21.0229	32.624	40.149			1	1	1	1	20127.2	3.79381	0	117.478	117.478	21.012	28.197	28.482
1	1	1	1	19887.1	3.80414	0	116.062	116.062	21.0096	62.628	51.536			1	1	1	1	20150.3	3.79788	0	117.672	117.672	21.0229	32.73	40.255			1	1	1	1	20247.2	3.79482	0	118.178	118.178	21.0119	28.195	28.48
1	1	1	1	20007.1	3.80573	0	116.763	116.763	21.0097	62.787	51.695			1	1	1	1	20270.3	3.79874	0	118.373	118.373	21.0231	32.832	40.357			1	1	1	1	20367.2	3.79568	0	118.879	118.879	21.012	28.313	28.598
1	1	1	1	20127.1	3.80743	0	117.463	117.463	21.0095	62.968	51.876			1	1	1	1	20390.3	3.79973	0	119.074	119.074	21.0231	32.95	40.475			1	1	1	1	20487.2	3.79663	0	119.579	119.579	21.0121	28.41	28.695
1	1	1	1	20247.1	3.80905	0	118.163	118.163	21.0095	63.137	52.045			1	1	1	1	20510.3	3.80078	0	119.775	119.775	21.0231	33.06	40.585			1	1	1	1	20607.2	3.7974	0	120.279	120.279	21.0121	28.399	28.684
1	1	1	1	20367.1	3.81069	0	118.864	118.864	21.0099	63.275	52.183			1	1	1	1	20630.3	3.80177	0	120.475	120.475	21.0233	33.155	40.68			1	1	1	1	20727.2	3.79837	0	120.98	120.98	21.0124	28.495	28.78
1	1	1	1	20487.1	3.81253	0	119.564	119.564	21.0098	63.447	52.355			1	1	1	1	20750.3	3.80303	0	121.176	121.176	21.0232	33.259	40.784			1	1	1	1	20847.2	3.79929	0	121.68	121.68	21.0123	28.594	28.879
1	1	1	1	20607.1	3.81427	0	120.264	120.264	21.0095	63.616	52.524			1	1	1	1	20870.3	3.80397	0	121.877	121.877	21.0233	33.368	40.893			1	1	1	1	20967.2	3.80026	0	122.381	122.381	21.0121	28.63	28.915
1	1	1	1	20727.1	3.81599	0	120.964	120.964	21.0096	63.762	52.67			1	1	1	1	20990.3	3.80503	0	122.578	122.578	21.0234	33.467	40.992			1	1	1	1	21087.2	3.80129	0	123.081	123.081	21.012	28.692	28.977
1	1	1	1	20847.1	3.81792	0	121.665	121.665	21.0102	63.913	52.821			1	1	1	1	21110.3	3.80616	0	123.278	123.278	21.0231	33.57	41.095			1	1	1	1	21207.2	3.80211	0	123.781	123.781	21.0121	28.781	29.066
1	1	1	1	20967.1	3.81977	0	122.365	122.365	21.0102	64.058	52.966			1	1	1	1	21230.3	3.8071	0	123.979	123.979	21.0233	33.676	41.201			1	1	1	1	21327.2	3.80316	0	124.482	124.482	21.0124	28.852	29.137
1	1	1	1	21087.1	3.82164	0	123.065	123.065	21.0102	64.212	53.12			1	1	1	1	21350.3	3.80816	0	124.68	124.68	21.0232	33.772	41.297			1	1	1	1	21447.2	3.8041	0	125.182	125.182	21.0124	28.872	29.157
1	1	1	1	21207.1	3.82361	0	123.766	123.766	21.0101	64.377	53.285			1	1	1	1	21470.3	3.80942	0	125.381	125.381	21.0232	33.88	41.405			1	1	1	1	21567.2	3.80507	0	125.883	125.883	21.012	28.962	29.247
1	1	1	1	21327.1	3.82563	0	124.466	124.466	21.0101	64.535	53.443			1	1	1	1	21590.3	3.8104	0	126.082	126.082	21.0232	33.981	41.506			1	1	1	1	21687.2	3.80622	0	126.583	126.583	21.012	29.076	29.361
1	1	1	1	21447.1	3.82762	0	125.167	125.167	21.0101	64.709	53.617			1	1	1	1	21710.3	3.81158	0	126.782	126.782	21.0234	34.075	41.6			1	1	1	1	21807.2	3.80719	0	127.283	127.283	21.0123	29.062	29.347
1	1	1	1	21567.1	3.82972	0	125.867	125.867	21.0102	64.873	53.781			1	1	1	1	21830.3	3.81261	0	127.483	127.483	21.0233	34.181	41.706			1	1	1	1	21927.2	3.80822	0	127.984	127.984	21.0124	29.141	29.426
1	1	1	1	21687.1	3.83177	0	126.567	126.567	21.0105	65.035	53.943			1	1	1	1	21950.3	3.81376	0	128.184	128.184	21.0233	34.289	41.814			1	1	1	1	22047.2	3.80918	0	128.684	128.684	21.0125	29.265	29.55
1	1	1	1	21807.1	3.834	0	127.268	127.268	21.0106	65.216	54.124			1	1	1	1	22070.3	3.81492	0	128.885	128.885	21.0233	34.381	41.906			1	1	1	1	22167.2	3.81046	0	129.385	129.385	21.0125	29.263	29.548
1	1	1	1	21927.1	3.83603	0	127.968	127.968	21.0103	65.378	54.286			1	1	1	1	22190.3	3.81614	0	129.585	129.585	21.0232	34.48	42.005			1	1	1	1	22287.2	3.81145	0	130.085	130.085	21.0124	29.331	29.616
1	1	1	1	22047.1	3.83836	0	128.668	128.668	21.0101	65.545	54.453			1	1	1	1	22310.3	3.81723	0	130.286	130.286	21.0232	34.593	42.118			1	1	1	1	22407.2	3.81257	0	130.785	130.785	21.0123	29.459	29.744
1	1	1	1	22167.1	3.84055	0	129.369	129.369	21.0103	65.731	54.639			1	1	1	1	22430.3	3.81845	0	130.987	130.987	21.0233	34.703	42.228			1	1	1	1	22527.2	3.81368	0	131.486	131.486	21.0121	29.504	29.789
1	1	1	1	22287.1	3.84281	0	130.069	130.069	21.0106	65.894	54.802			1	1	1	1	22550.3	3.81994	0	131.688	131.688	21.0233	34.799	42.324			1	1	1	1	22647.2	3.8149	0	132.186	132.186	21.012	29.537	29.822
1	1	1	1	22407.1	3.8452	0	130.769	130.769	21.0105	66.064	54.972			1	1	1	1	22670.3	3.82101	0	132.389	132.389	21.0232	34.888	42.413			1	1	1	1	22767.2	3.81614	0	132.887	132.887	21.012	29.647	29.932
1	1	1	1	22527.1	3.84745	0	131.47	131.47	21.0106	66.254	55.162			1	1	1	1	22790.3	3.82231	0	133.089	133.089	21.0232	35.001	42.526			1	1	1	1	22887.2	3.81731	0	133.587	133.587	21.0118	29.731	30.016
1	1	1	1	22647.1	3.84988	0	132.17	132.17	21.0107	66.423	55.331			1	1	1	1	22910.3	3.82368	0	133.79	133.79	21.023	35.108	42.633			1	1	1	1	23007.2	3.81849	0	134.287	134.287	21.0123	29.731	30.016
1	1	1	1	22767.1	3.85228	0	132.87	132.87	21.0107	66.595	55.503			1	1	1	1	23030.3	3.82486	0	134.491	134.491	21.0231	35.214	42.739			1	1	1	1	23127.2	3.81949	0	134.988	134.988	21.0123	29.842	30.127
1	1	1	1	22887.1	3.85467	0	133.571	133.571	21.0104	66.785	55.693			1	1	1	1	23150.3	3.82616	0	135.192	135.192	21.0233	35.322	42.847			1	1	1	1	23247.2	3.82084	0	135.688	135.688	21.0121	29.946	30.231
1	1	1	1	23007.1	3.85717	0	134.271	134.271	21.0105	66.964	55.872			1	1	1	1	23270.3	3.82755	0	135.892	135.892	21.0235	35.433	42.958			1	1	1	1	23367.2	3.82216	0	136.389	136.389	21.0121	29.94	30.225
1	1	1	1	23127.1	3.85939	0	134.971	134.971	21.0107	67.136	56.044			1	1	1	1	23390.3	3.82883	0	136.593	136.593	21.0234	35.545	43.07			1	1	1	1	23487.2	3.82346	0	137.089	137.089	21.0121	30.045	30.33
1	1	1	1	23247.1	3.86197	0	135.672	135.672	21.0103	67.329	56.237			1	1	1	1	23510.3	3.83028	0	137.294	137.294	21.0232	35.645	43.17			1	1	1	1	23607.2	3.82466	0	137.789	137.789	21.0121	30.135	30.42
1	1	1	1	23367.1	3.86436	0	136.372	136.372	21.0105	67.519	56.427			1	1	1	1	23630.3	3.83181	0	137.995	137.995	21.0234	35.742	43.267			1	1	1	1	23727.2	3.82598	0	138.49	138.49	21.0123	30.182	30.467
1	1	1	1	23487.1	3.86673	0	137.072	137.072	21.0108	67.686	56.594			1	1	1	1	23750.3	3.8333	0	138.695	138.695	21.0233	35.857	43.382			1	1	1	1	23847.2	3.82727	0	139.19	139.19	21.0124	30.244	30.529
1	1	1	1	23607.1	3.86931	0	137.773	137.773	21.0106	67.877	56.785			1	1	1	1	23870.3	3.83479	0	139.396	139.396	21.0232	35.958	43.483			1	1	1	1	23967.2	3.82873	0	139.891	139.891	21.0124	30.342	30.627
1	1	1	1	23727.1	3.87169	0	138.473	138.473	21.0104	68.069	56.977			1	1	1	1	23990.3	3.83612	0	140.097	140.097	21.0231	36.069	43.594			1	1	1	1	24087.2	3.83006	0	140.591	140.591	21.0122	30.428	30.713
1	1	1	1	23847.1	3.87397	0	139.174	139.174	21.0109	68.233	57.141			1	1	1	1	24110.3	3.83774	0	140.798	140.798	21.0232	36.191	43.716			1	1	1	1	24207.2	3.83148	0	141.292	141.292	21.012	30.449	30.734
1	1	1	1	23967.1	3.87639	0	139.874	139.874	21.0105	68.42	57.328			1	1	1	1	24230.3	3.83921	0	141.499	141.499	21.0232	36.309	43.834			1	1	1	1	24327.2	3.83298	0	141.992	141.992	21.0121	30.546	30.831
1	1	1	1	24087.1	3.87886	0	140.574	140.574	21.0107	68.619	57.527			1	1	1	1	24350.3	3.84089	0	142.199	142.199	21.0233	36.421	43.946			1	1	1	1	24447.2	3.83426	0	142.692	142.692	21.0121	30.666	30.951
1	1	1	1	24207.1	3.8814	0	141.275	141.275	21.0106	68.789	57.697			1	1	1	1	24470.3	3.84244	0	142.9	142.9	21.0233	36.517	44.042			1	1	1	1	24567.2	3.83577	0	143.393	143.393	21.0121	30.665	30.95
1	1	1	1	24327.1	3.8839	0	141.975	141.975	21.011	68.975	57.883			1	1	1	1	24590.3	3.84399	0	143.601	143.601	21.0235	36.622	44.147			1	1	1	1	24687.2	3.8373	0	144.093	144.093	21.0121	30.75	31.035
1	1	1	1	24447.1	3.88631	0	142.675	142.675	21.0109	69.167	58.075			1	1	1	1	24710.3	3.84584	0	144.302	144.302	21.024	36.754	44.279			1	1	1	1	24807.2	3.83871	0	144.794	144.794	21.0119	30.876	31.161
1	1	1	1	24567.1	3.88862	0	143.376	143.376	21.0108	69.339	58.247			1	1	1	1	24830.3	3.84761	0	145.003	145.003	21.024	36.877	44.402			1	1	1	1	24927.2	3.8403	0	145.494	145.494	21.0118	30.884	31.169
1	1	1	1	24687.1	3.89108	0	144.076	144.076	21.0109	69.516	58.424			1	1	1	1	24950.3	3.84908	0	145.703	145.703	21.0239	36.986	44.511			1	1	1	1	25047.2	3.84178	0	146.194	146.194	21.0119	30.964	31.249
1	1	1	1	24807.1	3.8934	0	144.776	144.776	21.0113	69.717	58.625			1	1	1	1	25070.3	3.85103	0	146.404	146.404	21.0239	37.108	44.633			1	1	1	1	25167.2	3.84337	0	146.895	146.895	21.0122	31.089	31.374
1	1	1	1	24927.1	3.89592	0	145.477	145.477	21.0114	69.903	58.811			1	1	1	1	25190.3	3.85282	0	147.105	147.105	21.0238	37.217	44.742			1	1	1	1	25287.2	3.84492	0	147.595	147.595	21.0123	31.145	31.43
1	1	1	1	25047.1	3.89827	0	146.177	146.177	21.0114	70.077	58.985			1	1	1	1	25310.3	3.85458	0	147.806	147.806	21.0238	37.332	44.857			1	1	1	1	25407.2	3.84681	0	148.296	148.296	21.0122	31.189	31.474
1	1	1	1	25167.1	3.90081	0	146.878	146.878	21.0113	70.257	59.165			1	1	1	1	25430.3	3.85647	0	148.506	148.506	21.0237	37.447	44.972			1	1	1	1	25527.2	3.84829	0	148.996	148.996	21.0121	31.308	31.593
1	1	1	1	25287.1	3.90312	0	147.578	147.578	21.0113	70.453	59.361			1	1	1	1	25550.3	3.85832	0	149.207	149.207	21.0237	37.578	45.103			1	1	1	1	25647.2	3.85013	0	149.696	149.696	21.0119	31.402	31.687
1	1	1	1	25407.1	3.9056	0	148.278	148.278	21.0114	70.632	59.54			1	1	1	1	25670.3	3.86025	0	149.908	149.908	21.0237	37.699	45.224			1	1	1	1	25767.2	3.85183	0	150.397	150.397	21.0119	31.417	31.702
1	1	1	1	25527.1	3.90811	0	148.979	148.979	21.0116	70.812	59.72			1	1	1	1	25790.3	3.86219	0	150.609	150.609	21.0239	37.814	45.339			1	1	1	1	25887.2	3.85351	0	151.097	151.097	21.0121	31.54	31.825
1	1	1	1	25647.1	3.91047	0	149.679	149.679	21.0115	71.018	59.926			1	1	1	1	25910.3	3.8642	0	151.31	151.31	21.0241	37.935	45.46			1	1	1	1	26007.2	3.85524	0	151.798	151.798	21.0121	31.653	31.938
1	1	1	1	25767.1	3.91302	0	150.379	150.379	21.0115	71.196	60.104			1	1	1	1	26030.3	3.86631	0	152.01	152.01	21.0239	38.066	45.591			1	1	1	1	26127.2	3.85717	0	152.498	152.498	21.012	31.663	31.948
1	1	1	1	25887.1	3.91538	0	151.08	151.08	21.0114	71.378	60.286			1	1	1	1	26150.3	3.86834	0	152.711	152.711	21.0239	38.194	45.719			1	1	1	1	26247.2	3.85889	0	153.198	153.198	21.012	31.781	32.066
1	1	1	1	26007.1	3.91787	0	151.78	151.78	21.0114	71.574	60.482			1	1	1	1	26270.3	3.87055	0	153.412	153.412	21.0237	38.326	45.851			1	1	1	1	26367.2	3.8609	0	153.899	153.899	21.0119	31.89	32.175
1	1	1	1	26127.1	3.92045	0	152.481	152.481	21.0113	71.751	60.659			1	1	1	1	26390.3	3.87276	0	154.113	154.113	21.0233	38.446	45.971			1	1	1	1	26487.2	3.86286	0	154.599	154.599	21.012	31.951	32.236
1	1	1	1	26247.1	3.92285	0	153.181	153.181	21.0116	71.937	60.845			1	1	1	1	26510.3	3.87507	0	154.814	154.814	21.0234	38.568	46.093			1	1	1	1	26607.2	3.86468	0	155.3	155.3	21.0122	32.03	32.315
1	1	1	1	26367.1	3.92536	0	153.881	153.881	21.0114	72.146	61.054			1	1	1	1	26630.3	3.87719	0	155.514	155.514	21.0232	38.712	46.237			1	1	1	1	26727.2	3.86674	0	156	156	21.0122	32.147	32.432
1	1	1	1	26487.1	3.92774	0	154.582	154.582	21.0115	72.337	61.245			1	1	1	1	26750.3	3.87954	0	156.215	156.215	21.0228	38.864	46.389			1	1	1	1	26847.2	3.86874	0	156.7	156.7	21.0122	32.244	32.529
1	1	1	1	26607.1	3.9304	0	155.282	155.282	21.0113	72.535	61.443			1	1	1	1	26870.3	3.88187	0	156.916	156.916	21.023	39.002	46.527			1	1	1	1	26967.2	3.87088	0	157.401	157.401	21.0122	32.295	32.58
1	1	1	1	26727.1	3.93269	0	155.982	155.982	21.0113	72.781	61.689			1	1	1	1	26990.3	3.88429	0	157.617	157.617	21.023	39.137	46.662			1	1	1	1	27087.2	3.87292	0	158.101	158.101	21.0124	32.408	32.693
1	1	1	1	26847.1	3.93539	0	156.683	156.683	21.011	73.016	61.924			1	1	1	1	27110.3	3.88662	0	158.317	158.317	21.0234	39.276	46.801			1	1	1	1	27207.2	3.87506	0	158.802	158.802	21.0127	32.561	32.846
1	1	1	1	26967.1	3.93785	0	157.383	157.383	21.011	73.227	62.135			1	1	1	1	27230.3	3.88918	0	159.018	159.018	21.0237	39.428	46.953			1	1	1	1	27327.2	3.8772	0	159.502	159.502	21.0127	32.577	32.862
1	1	1	1	27087.1	3.94047	0	158.084	158.084	21.0109	73.445	62.353			1	1	1	1	27350.3	3.89164	0	159.719	159.719	21.0235	39.576	47.101			1	1	1	1	27447.2	3.87943	0	160.202	160.202	21.0123	32.696	32.981
1	1	1	1	27207.1	3.94299	0	158.784	158.784	21.011	73.651	62.559			1	1	1	1	27470.3	3.89416	0	160.42	160.42	21.0234	39.706	47.231			1	1	1	1	27567.2	3.88146	0	160.903	160.903	21.0122	32.845	33.13
1	1	1	1	27327.1	3.9458	0	159.484	159.484	21.0111	73.834	62.742			1	1	1	1	27590.3	3.8966	0	161.121	161.121	21.0239	39.834	47.359			1	1	1	1	27687.2	3.88382	0	161.603	161.603	21.0121	32.882	33.167
1	1	1	1	27447.1	3.94817	0	160.185	160.185	21.011	74.039	62.947			1	1	1	1	27710.3	3.89918	0	161.821	161.821	21.0239	39.99	47.515			1	1	1	1	27807.2	3.88594	0	162.304	162.304	21.012	32.985	33.27
1	1	1	1	27567.1	3.95084	0	160.885	160.885	21.0109	74.238	63.146			1	1	1	1	27830.3	3.9016	0	162.522	162.522	21.024	40.136	47.661			1	1	1	1	27927.2	3.88816	0	163.004	163.004	21.0118	33.127	33.412
1	1	1	1	27687.1	3.95338	0	161.585	161.585	21.0111	74.403	63.311			1	1	1	1	27950.3	3.90416	0	163.223	163.223	21.0241	40.274	47.799			1	1	1	1	28047.2	3.89043	0	163.704	163.704	21.012	33.2	33.485
1	1	1	1	27807.1	3.95604	0	162.286	162.286	21.0109	74.606	63.514			1	1	1	1	28070.3	3.90664	0	163.924	163.924	21.024	40.434	47.959			1	1	1	1	28167.2	3.89261	0	164.405	164.405	21.0119	33.259	33.544
1	1	1	1	27927.1	3.95867	0	162.986	162.986	21.0111	74.803	63.711			1	1	1	1	28190.3	3.90918	0	164.625	164.625	21.0237	40.583	48.108			1	1	1	1	28287.2	3.89488	0	165.105	165.105	21.0121	33.412	33.697
1	1	1	1	28047.1	3.96118	0	163.687	163.687	21.0113	74.98	63.888			1	1	1	1	28310.3	3.91147	0	165.325	165.325	21.024	40.716	48.241			1	1	1	1	28407.2	3.89706	0	165.806	165.806	21.0121	33.526	33.811
1	1	1	1	28167.1	3.96414	0	164.387	164.387	21.0112	75.176	64.084			1	1	1	1	28430.3	3.91418	0	166.026	166.026	21.0241	40.849	48.374			1	1	1	1	28527.2	3.89942	0	166.506	166.506	21.0121	33.556	33.841
1	1	1	1	28287.1	3.96651	0	165.087	165.087	21.0112	75.364	64.272			1	1	1	1	28550.3	3.91668	0	166.727	166.727	21.0239	41.004	48.529			1	1	1	1	28647.2	3.90156	0	167.206	167.206	21.0121	33.698	33.983
1	1	1	1	28407.1	3.96924	0	165.788	165.788	21.0113	75.547	64.455			1	1	1	1	28670.3	3.91899	0	167.428	167.428	21.0239	41.168	48.693			1	1	1	1	28767.2	3.9038	0	167.907	167.907	21.0119	33.833	34.118
1	1	1	1	28527.1	3.97208	0	166.488	166.488	21.0112	75.743	64.651			1	1	1	1	28790.3	3.92158	0	168.129	168.129	21.0236	41.329	48.854			1	1	1	1	28887.2	3.90616	0	168.607	168.607	21.0119	33.861	34.146
1	1	1	1	28647.1	3.97466	0	167.188	167.188	21.0113	75.928	64.836			1	1	1	1	28910.3	3.92406	0	168.829	168.829	21.0238	41.46	48.985			1	1	1	1	29007.2	3.90842	0	169.308	169.308	21.0118	33.985	34.27
1	1	1	1	28767.1	3.97741	0	167.889	167.889	21.0111	76.13	65.038			1	1	1	1	29030.3	3.92641	0	169.53	169.53	21.0238	41.583	49.108			1	1	1	1	29127.2	3.91059	0	170.008	170.008	21.0118	34.116	34.401
1	1	1	1	28887.1	3.98024	0	168.589	168.589	21.0109	76.323	65.231			1	1	1	1	29150.3	3.92868	0	170.231	170.231	21.0241	41.733	49.258			1	1	1	1	29247.2	3.913	0	170.708	170.708	21.0118	34.181	34.466
1	1	1	1	29007.1	3.9829	0	169.29	169.29	21.0113	76.512	65.42			1	1	1	1	29270.3	3.93141	0	170.932	170.932	21.0242	41.906	49.431			1	1	1	1	29367.2	3.91529	0	171.409	171.409	21.0119	34.278	34.563
1	1	1	1	29127.1	3.98557	0	169.99	169.99	21.0112	76.715	65.623			1	1	1	1	29390.3	3.93387	0	171.633	171.633	21.0241	42.053	49.578			1	1	1	1	29487.2	3.91729	0	172.109	172.109	21.0117	34.403	34.688
1	1	1	1	29247.1	3.98846	0	170.69	170.69	21.0112	76.887	65.795			1	1	1	1	29510.3	3.93613	0	172.333	172.333	21.0243	42.175	49.7			1	1	1	1	29607.2	3.91955	0	172.81	172.81	21.0116	34.509	34.794
1	1	1	1	29367.1	3.99127	0	171.391	171.391	21.0114	77.089	65.997			1	1	1	1	29630.3	3.93849	0	173.034	173.034	21.024	42.322	49.847			1	1	1	1	29727.2	3.9217	0	173.51	173.51	21.0116	34.567	34.852
1	1	1	1	29487.1	3.99411	0	172.091	172.091	21.0115	77.281	66.189			1	1	1	1	29750.3	3.94095	0	173.735	173.735	21.0238	42.486	50.011			1	1	1	1	29847.2	3.92409	0	174.21	174.21	21.0117	34.689	34.974
1	1	1	1	29607.1	3.99692	0	172.791	172.791	21.0117	77.448	66.356			1	1	1	1	29870.3	3.94332	0	174.436	174.436	21.0239	42.621	50.146			1	1	1	1	29967.2	3.92627	0	174.911	174.911	21.0117	34.842	35.127
1	1	1	1	29727.1	3.99982	0	173.492	173.492	21.0116	77.643	66.551			1	1	1	1	29990.3	3.94574	0	175.137	175.137	21.0239	42.753	50.278			1	1	1	1	30087.2	3.92871	0	175.611	175.611	21.0119	34.86	35.145
1	1	1	1	29847.1	4.00271	0	174.192	174.192	21.0114	77.843	66.751			1	1	1	1	30110.3	3.94821	0	175.837	175.837	21.0239	42.909	50.434			1	1	1	1	30207.2	3.93094	0	176.312	176.312	21.0118	34.99	35.275
1	1	1	1	29967.1	4.00571	0	174.893	174.893	21.0115	78.016	66.924			1	1	1	1	30230.3	3.95074	0	176.538	176.538	21.0238	43.051	50.576			1	1	1	1	30327.2	3.9332	0	177.012	177.012	21.0115	35.137	35.422
1	1	1	1	30087.1	4.00853	0	175.593	175.593	21.0115	78.205	67.113			1	1	1	1	30350.3	3.95307	0	177.239	177.239	21.0239	43.196	50.721			1	1	1	1	30447.2	3.93549	0	177.712	177.712	21.0115	35.166	35.451
1	1	1	1	30207.1	4.0114	0	176.293	176.293	21.0116	78.403	67.311			1	1	1	1	30470.3	3.95542	0	177.94	177.94	21.024	43.346	50.871			1	1	1	1	30567.2	3.9377	0	178.413	178.413	21.0115	35.27	35.555
1	1	1	1	30327.1	4.01429	0	176.994	176.994	21.0114	78.583	67.491			1	1	1	1	30590.3	3.95784	0	178.641	178.641	21.0243	43.491	51.016			1	1	1	1	30687.2	3.93997	0	179.113	179.113	21.0115	35.429	35.714
1	1	1	1	30447.1	4.01723	0	177.694	177.694	21.0114	78.756	67.664			1	1	1	1	30710.3	3.96042	0	179.341	179.341	21.0244	43.634	51.159			1	1	1	1	30807.2	3.94228	0	179.813	179.813	21.0116	35.506	35.791
1	1	1	1	30567.1	4.02019	0	178.394	178.394	21.0115	78.948	67.856			1	1	1	1	30830.3	3.96277	0	180.042	180.042	21.0241	43.772	51.297			1	1	1	1	30927.2	3.94473	0	180.514	180.514	21.0119	35.586	35.871
1	1	1	1	30687.1	4.02315	0	179.095	179.095	21.0114	79.126	68.034			1	1	1	1	30950.3	3.96527	0	180.743	180.743	21.0241	43.918	51.443			1	1	1	1	31047.2	3.94694	0	181.214	181.214	21.0118	35.733	36.018
1	1	1	1	30807.1	4.02615	0	179.795	179.795	21.0117	79.284	68.192			1	1	1	1	31070.3	3.96781	0	181.444	181.444	21.0241	44.076	51.601			1	1	1	1	31167.2	3.94923	0	181.915	181.915	21.0117	35.846	36.131
1	1	1	1	30927.1	4.02915	0	180.496	180.496	21.0114	79.466	68.374			1	1	1	1	31190.3	3.97019	0	182.145	182.145	21.024	44.224	51.749			1	1	1	1	31287.2	3.95168	0	182.615	182.615	21.0115	35.891	36.176
1	1	1	1	31047.1	4.03205	0	181.196	181.196	21.011	79.643	68.551			1	1	1	1	31310.3	3.97281	0	182.845	182.845	21.024	44.355	51.88			1	1	1	1	31407.2	3.9541	0	183.315	183.315	21.0115	36.043	36.328
1	1	1	1	31167.1	4.03501	0	181.896	181.896	21.0111	79.788	68.696			1	1	1	1	31430.3	3.97527	0	183.546	183.546	21.0238	44.512	52.037			1	1	1	1	31527.2	3.95647	0	184.016	184.016	21.0115	36.182	36.467
1	1	1	1	31287.1	4.03782	0	182.597	182.597	21.0112	79.962	68.87			1	1	1	1	31550.3	3.97775	0	184.247	184.247	21.0237	44.675	52.2			1	1	1	1	31647.2	3.95882	0	184.716	184.716	21.0116	36.22	36.505
1	1	1	1	31407.1	4.0408	0	183.297	183.297	21.0112	80.134	69.042			1	1	1	1	31670.3	3.98021	0	184.948	184.948	21.024	44.819	52.344			1	1	1	1	31767.2	3.96147	0	185.417	185.417	21.0116	36.366	36.651
1	1	1	1	31527.1	4.04367	0	183.997	183.997	21.0114	80.279	69.187			1	1	1	1	31790.3	3.9826	0	185.649	185.649	21.0242	44.953	52.478			1	1	1	1	31887.2	3.96392	0	186.117	186.117	21.0117	36.506	36.791
1	1	1	1	31647.1	4.04644	0	184.698	184.698	21.0113	80.444	69.352			1	1	1	1	31910.3	3.98529	0	186.349	186.349	21.0241	45.116	52.641			1	1	1	1	32007.2	3.96619	0	186.817	186.817	21.0117	36.579	36.864
1	1	1	1	31767.1	4.04917	0	185.398	185.398	21.0117	80.599	69.507			1	1	1	1	32030.3	3.98783	0	187.05	187.05	21.0239	45.269	52.794			1	1	1	1	32127.2	3.96871	0	187.518	187.518	21.0114	36.687	36.972
1	1	1	1	31887.1	4.05179	0	186.099	186.099	21.0116	80.73	69.638			1	1	1	1	32150.3	3.99031	0	187.751	187.751	21.0239	45.417	52.942			1	1	1	1	32247.2	3.97115	0	188.218	188.218	21.0115	36.829	37.114
1	1	1	1	32007.1	4.05404	0	186.799	186.799	21.0114	80.883	69.791			1	1	1	1	32270.3	3.99296	0	188.452	188.452	21.0242	45.579	53.104			1	1	1	1	32367.2	3.97375	0	188.919	188.919	21.0115	36.948	37.233
1	1	1	1	32127.1	4.05652	0	187.499	187.499	21.0115	81.021	69.929			1	1	1	1	32390.3	3.99555	0	189.153	189.153	21.024	45.733	53.258			1	1	1	1	32487.2	3.97617	0	189.619	189.619	21.0112	37.02	37.305
1	1	1	1	32247.1	4.05843	0	188.2	188.2	21.0114	81.15	70.058			1	1	1	1	32510.3	3.99807	0	189.853	189.853	21.024	45.878	53.403			1	1	1	1	32607.2	3.97863	0	190.319	190.319	21.0112	37.161	37.446
1	1	1	1	32367.1	4.06044	0	188.9	188.9	21.0114	81.283	70.191			1	1	1	1	32630.3	4.00052	0	190.554	190.554	21.024	46.043	53.568			1	1	1	1	32727.2	3.98119	0	191.02	191.02	21.0114	37.325	37.61
1	1	1	1	32487.1	4.06229	0	189.601	189.601	21.0113	81.389	70.297			1	1	1	1	32750.3	4.0034	0	191.255	191.255	21.024	46.196	53.721			1	1	1	1	32847.2	3.98387	0	191.72	191.72	21.0115	37.374	37.659
1	1	1	1	32607.1	4.06438	0	190.301	190.301	21.0113	81.503	70.411			1	1	1	1	32870.3	4.00582	0	191.956	191.956	21.0239	46.347	53.872			1	1	1	1	32967.2	3.98654	0	192.42	192.42	21.0112	37.508	37.793
1	1	1	1	32727.1	4.06625	0	191.001	191.001	21.011	81.609	70.517			1	1	1	1	32990.3	4.00847	0	192.657	192.657	21.0238	46.519	54.044			1	1	1	1	33087.2	3.98889	0	193.121	193.121	21.0114	37.672	37.957
1	1	1	1	32847.1	4.06837	0	191.702	191.702	21.0111	81.705	70.613			1	1	1	1	33110.3	4.01126	0	193.357	193.357	21.0239	46.681	54.206			1	1	1	1	33207.2	3.99146	0	193.821	193.821	21.0114	37.724	38.009
1	1	1	1	32967.1	4.07047	0	192.402	192.402	21.0112	81.814	70.722			1	1	1	1	33230.3	4.01389	0	194.058	194.058	21.0239	46.84	54.365			1	1	1	1	33327.2	3.99427	0	194.522	194.522	21.0112	37.853	38.138
1	1	1	1	33087.1	4.07259	0	193.102	193.102	21.011	81.904	70.812			1	1	1	1	33350.3	4.01655	0	194.759	194.759	21.024	46.991	54.516			1	1	1	1	33447.2	3.99691	0	195.222	195.222	21.0113	38.025	38.31
1	1	1	1	33207.1	4.07471	0	193.803	193.803	21.0111	81.989	70.897			1	1	1	1	33470.3	4.01918	0	195.46	195.46	21.0241	47.148	54.673			1	1	1	1	33567.2	3.99958	0	195.922	195.922	21.0114	38.125	38.41
1	1	1	1	33327.1	4.07718	0	194.503	194.503	21.0112	82.096	71.004			1	1	1	1	33590.3	4.02199	0	196.161	196.161	21.0237	47.326	54.851			1	1	1	1	33687.2	4.00225	0	196.623	196.623	21.0115	38.217	38.502
1	1	1	1	33447.1	4.07924	0	195.204	195.204	21.0111	82.176	71.084			1	1	1	1	33710.3	4.02483	0	196.861	196.861	21.0236	47.481	55.006			1	1	1	1	33807.2	4.00498	0	197.323	197.323	21.0115	38.386	38.671
1	1	1	1	33567.1	4.0814	0	195.904	195.904	21.0113	82.267	71.175			1	1	1	1	33830.3	4.0275	0	197.562	197.562	21.024	47.629	55.154			1	1	1	1	33927.2	4.00764	0	198.023	198.023	21.0114	38.527	38.812
1	1	1	1	33687.1	4.08352	0	196.604	196.604	21.0116	82.368	71.276			1	1	1	1	33950.3	4.03036	0	198.263	198.263	21.0241	47.808	55.333			1	1	1	1	34047.2	4.01046	0	198.724	198.724	21.0113	38.588	38.873
1	1	1	1	33807.1	4.08564	0	197.305	197.305	21.0115	82.449	71.357			1	1	1	1	34070.3	4.03317	0	198.964	198.964	21.0243	47.983	55.508			1	1	1	1	34167.2	4.01329	0	199.424	199.424	21.0116	38.762	39.047
1	1	1	1	33927.1	4.0877	0	198.005	198.005	21.0114	82.531	71.439			1	1	1	1	34190.3	4.03605	0	199.665	199.665	21.024	48.144	55.669			1	1	1	1	34287.2	4.01621	0	200.125	200.125	21.0115	38.919	39.204
1	1	1	1	34047.1	4.08988	0	198.705	198.705	21.0113	82.63	71.538			1	1	1	1	34310.3	4.03884	0	200.365	200.365	21.0237	48.295	55.82			1	1	1	1	34407.2	4.019	0	200.825	200.825	21.0114	38.974	39.259
1	1	1	1	34167.1	4.09204	0	199.406	199.406	21.0114	82.705	71.613			1	1	1	1	34430.3	4.04168	0	201.066	201.066	21.0239	48.451	55.976			1	1	1	1	34527.2	4.02188	0	201.525	201.525	21.0115	39.133	39.418
1	1	1	1	34287.1	4.09404	0	200.106	200.106	21.0116	82.775	71.683			1	1	1	1	34550.3	4.04451	0	201.767	201.767	21.0238	48.63	56.155			1	1	1	1	34647.2	4.02478	0	202.226	202.226	21.0116	39.29	39.575
1	1	1	1	34407.1	4.09611	0	200.807	200.807	21.0116	82.859	71.767			1	1	1	1	34670.3	4.04737	0	202.468	202.468	21.0236	48.809	56.334			1	1	1	1	34767.2	4.02783	0	202.926	202.926	21.0118	39.391	39.676
1	1	1	1	34527.1	4.09827	0	201.507	201.507	21.0116	82.939	71.847			1	1	1	1	34790.3	4.05044	0	203.169	203.169	21.0234	48.97	56.495			1	1	1	1	34887.2	4.03081	0	203.627	203.627	21.0119	39.51	39.795
1	1	1	1	34647.1	4.10037	0	202.207	202.207	21.0116	83.004	71.912			1	1	1	1	34910.3	4.05334	0	203.869	203.869	21.0234	49.126	56.651			1	1	1	1	35007.2	4.03368	0	204.327	204.327	21.0118	39.674	39.959
1	1	1	1	34767.1	4.10255	0	202.908	202.908	21.0114	83.092	72			1	1	1	1	35030.3	4.05659	0	204.57	204.57	21.0237	49.289	56.814			1	1	1	1	35127.2	4.03671	0	205.027	205.027	21.012	39.812	40.097
1	1	1	1	34887.1	4.1048	0	203.608	203.608	21.0117	83.173	72.081			1	1	1	1	35150.3	4.05945	0	205.271	205.271	21.024	49.461	56.986			1	1	1	1	35247.2	4.03971	0	205.728	205.728	21.0121	39.909	40.194
1	1	1	1	35007.1	4.10704	0	204.309	204.309	21.0116	83.224	72.132			1	1	1	1	35270.3	4.06256	0	205.972	205.972	21.0241	49.63	57.155			1	1	1	1	35367.2	4.0429	0	206.428	206.428	21.0121	40.066	40.351
1	1	1	1	35127.1	4.10929	0	205.009	205.009	21.0114	83.31	72.218			1	1	1	1	35390.3	4.06563	0	206.672	206.672	21.0241	49.791	57.316			1	1	1	1	35487.2	4.04603	0	207.129	207.129	21.0121	40.245	40.53
1	1	1	1	35247.1	4.11152	0	205.709	205.709	21.0114	83.389	72.297			1	1	1	1	35510.3	4.06882	0	207.373	207.373	21.024	49.942	57.467			1	1	1	1	35607.2	4.0492	0	207.829	207.829	21.0119	40.295	40.58
1	1	1	1	35367.1	4.11378	0	206.41	206.41	21.0113	83.44	72.348			1	1	1	1	35630.3	4.07184	0	208.074	208.074	21.0243	50.098	57.623			1	1	1	1	35727.2	4.05222	0	208.529	208.529	21.012	40.443	40.728
1	1	1	1	35487.1	4.11577	0	207.11	207.11	21.0113	83.519	72.427			1	1	1	1	35750.3	4.07495	0	208.775	208.775	21.0242	50.264	57.789			1	1	1	1	35847.2	4.05538	0	209.23	209.23	21.012	40.623	40.908
1	1	1	1	35607.1	4.11791	0	207.81	207.81	21.0114	83.595	72.503			1	1	1	1	35870.3	4.07811	0	209.476	209.476	21.0238	50.438	57.963			1	1	1	1	35967.2	4.05869	0	209.93	209.93	21.0118	40.69	40.975
1	1	1	1	35727.1	4.12027	0	208.511	208.511	21.0115	83.652	72.56			1	1	1	1	35990.3	4.08128	0	210.176	210.176	21.0238	50.593	58.118			1	1	1	1	36087.2	4.06182	0	210.63	210.63	21.0117	40.826	41.111
1	1	1	1	35847.1	4.12236	0	209.211	209.211	21.0117	83.72	72.628			1	1	1	1	36110.3	4.08468	0	210.877	210.877	21.0238	50.738	58.263			1	1	1	1	36207.2	4.06504	0	211.331	211.331	21.0118	40.992	41.277
1	1	1	1	35967.1	4.12429	0	209.912	209.912	21.0116	83.799	72.707			1	1	1	1	36230.3	4.08796	0	211.578	211.578	21.0238	50.9	58.425			1	1	1	1	36327.2	4.06844	0	212.031	212.031	21.0118	41.09	41.375
1	1	1	1	36087.1	4.12635	0	210.612	210.612	21.0115	83.858	72.766			1	1	1	1	36350.3	4.09113	0	212.279	212.279	21.0239	51.043	58.568			1	1	1	1	36447.2	4.07178	0	212.732	212.732	21.0116	41.176	41.461
1	1	1	1	36207.1	4.12797	0	211.312	211.312	21.0116	83.905	72.813			1	1	1	1	36470.3	4.09437	0	212.98	212.98	21.0238	51.206	58.731			1	1	1	1	36567.2	4.07501	0	213.432	213.432	21.0117	41.348	41.633
1	1	1	1	36327.1	4.12992	0	212.013	212.013	21.0118	83.967	72.875			1	1	1	1	36590.3	4.0976	0	213.68	213.68	21.0238	51.357	58.882			1	1	1	1	36687.2	4.07841	0	214.132	214.132	21.0117	41.482	41.767
1	1	1	1	36447.1	4.13158	0	212.713	212.713	21.012	84.028	72.936			1	1	1	1	36710.3	4.10069	0	214.381	214.381	21.0237	51.487	59.012			1	1	1	1	36807.2	4.08154	0	214.833	214.833	21.0118	41.528	41.813
1	1	1	1	36567.1	4.13338	0	213.414	213.414	21.0118	84.086	72.994			1	1	1	1	36830.3	4.10401	0	215.082	215.082	21.0236	51.641	59.166			1	1	1	1	36927.2	4.08498	0	215.533	215.533	21.0117	41.681	41.966
1	1	1	1	36687.1	4.13514	0	214.114	214.114	21.0118	84.136	73.044			1	1	1	1	36950.3	4.10729	0	215.783	215.783	21.0239	51.776	59.301			1	1	1	1	37047.2	4.08837	0	216.234	216.234	21.0117	41.828	42.113
1	1	1	1	36807.1	4.13672	0	214.814	214.814	21.0118	84.2	73.108			1	1	1	1	37070.3	4.11054	0	216.484	216.484	21.0238	51.911	59.436			1	1	1	1	37167.2	4.09164	0	216.934	216.934	21.0119	41.869	42.154
1	1	1	1	36927.1	4.13804	0	215.515	215.515	21.0118	84.253	73.161			1	1	1	1	37190.3	4.11382	0	217.184	217.184	21.0238	52.048	59.573			1	1	1	1	37287.2	4.09492	0	217.634	217.634	21.0118	42.002	42.287
1	1	1	1	37047.1	4.13936	0	216.215	216.215	21.0117	84.302	73.21			1	1	1	1	37310.3	4.11697	0	217.885	217.885	21.0237	52.182	59.707			1	1	1	1	37407.2	4.09825	0	218.335	218.335	21.0116	42.141	42.426
1	1	1	1	37167.1	4.14012	0	216.915	216.915	21.0118	84.377	73.285			1	1	1	1	37430.3	4.12018	0	218.586	218.586	21.0239	52.313	59.838			1	1	1	1	37527.2	4.10149	0	219.035	219.035	21.0114	42.209	42.494
1	1	1	1	37287.1	4.14138	0	217.616	217.616	21.0115	84.414	73.322			1	1	1	1	37550.3	4.12338	0	219.287	219.287	21.0239	52.437	59.962			1	1	1	1	37647.2	4.10502	0	219.736	219.736	21.0114	42.31	42.595
1	1	1	1	37407.1	4.14255	0	218.316	218.316	21.0117	84.463	73.371			1	1	1	1	37670.3	4.12655	0	219.988	219.988	21.0238	52.563	60.088			1	1	1	1	37767.2	4.10819	0	220.436	220.436	21.0112	42.421	42.706
1	1	1	1	37527.1	4.14366	0	219.017	219.017	21.0115	84.529	73.437			1	1	1	1	37790.3	4.1297	0	220.688	220.688	21.0238	52.685	60.21			1	1	1	1	37887.2	4.11163	0	221.136	221.136	21.0112	42.526	42.811
1	1	1	1	37647.1	4.1448	0	219.717	219.717	21.0115	84.569	73.477			1	1	1	1	37910.3	4.13281	0	221.389	221.389	21.024	52.78	60.305			1	1	1	1	38007.2	4.1147	0	221.837	221.837	21.0112	42.567	42.852
1	1	1	1	37767.1	4.14597	0	220.417	220.417	21.0115	84.61	73.518			1	1	1	1	38030.3	4.136	0	222.09	222.09	21.0241	52.901	60.426			1	1	1	1	38127.2	4.11801	0	222.537	222.537	21.0114	42.672	42.957
1	1	1	1	37887.1	4.14675	0	221.118	221.118	21.0117	84.671	73.579			1	1	1	1	38150.3	4.13894	0	222.791	222.791	21.0242	53.031	60.556			1	1	1	1	38247.2	4.12108	0	223.237	223.237	21.0114	42.799	43.084
1	1	1	1	38007.1	4.14775	0	221.818	221.818	21.0116	84.714	73.622			1	1	1	1	38270.3	4.14199	0	223.492	223.492	21.024	53.138	60.663			1	1	1	1	38367.2	4.12431	0	223.938	223.938	21.0116	42.805	43.09
1	1	1	1	38127.1	4.14885	0	222.519	222.519	21.0119	84.76	73.668			1	1	1	1	38390.3	4.14493	0	224.192	224.192	21.0241	53.226	60.751			1	1	1	1	38487.2	4.12767	0	224.638	224.638	21.0117	42.906	43.191
1	1	1	1	38247.1	4.14989	0	223.219	223.219	21.0118	84.824	73.732			1	1	1	1	38510.3	4.14793	0	224.893	224.893	21.0241	53.316	60.841			1	1	1	1	38607.2	4.13062	0	225.339	225.339	21.0117	43.02	43.305
1	1	1	1	38367.1	4.15059	0	223.919	223.919	21.0114	84.87	73.778			1	1	1	1	38630.3	4.15096	0	225.594	225.594	21.0238	53.407	60.932			1	1	1	1	38727.2	4.13378	0	226.039	226.039	21.0116	43.022	43.307
1	1	1	1	38487.1	4.15139	0	224.62	224.62	21.0115	84.913	73.821			1	1	1	1	38750.3	4.15369	0	226.295	226.295	21.024	53.503	61.028			1	1	1	1	38847.2	4.13685	0	226.739	226.739	21.0117	43.084	43.369
1	1	1	1	38607.1	4.15214	0	225.32	225.32	21.0112	84.975	73.883			1	1	1	1	38870.3	4.15659	0	226.996	226.996	21.0241	53.587	61.112			1	1	1	1	38967.2	4.13983	0	227.44	227.44	21.0114	43.194	43.479
1	1	1	1	38727.1	4.15204	0	226.02	226.02	21.0114	85.023	73.931			1	1	1	1	38990.3	4.15928	0	227.696	227.696	21.0241	53.663	61.188			1	1	1	1	39087.2	4.14282	0	228.14	228.14	21.0113	43.22	43.505
1	1	1	1	38847.1	4.15157	0	226.721	226.721	21.0115	85.054	73.962			1	1	1	1	39110.3	4.16189	0	228.397	228.397	21.0241	53.731	61.256			1	1	1	1	39207.2	4.14578	0	228.841	228.841	21.0114	43.221	43.506
1	1	1	1	38967.1	4.15153	0	227.421	227.421	21.0115	85.104	74.012			1	1	1	1	39230.3	4.16451	0	229.098	229.098	21.0242	53.802	61.327			1	1	1	1	39327.2	4.14859	0	229.541	229.541	21.0116	43.307	43.592
1	1	1	1	39087.1	4.1517	0	228.122	228.122	21.0113	85.149	74.057			1	1	1	1	39350.3	4.16722	0	229.799	229.799	21.0243	53.871	61.396			1	1	1	1	39447.2	4.15145	0	230.241	230.241	21.0115	43.362	43.647
1	1	1	1	39207.1	4.15204	0	228.822	228.822	21.0115	85.164	74.072			1	1	1	1	39470.3	4.16962	0	230.5	230.5	21.0241	53.921	61.446			1	1	1	1	39567.2	4.15417	0	230.942	230.942	21.0116	43.324	43.609
1	1	1	1	39327.1	4.15283	0	229.522	229.522	21.0115	85.21	74.118			1	1	1	1	39590.3	4.17218	0	231.2	231.2	21.024	53.982	61.507			1	1	1	1	39687.2	4.15691	0	231.642	231.642	21.0119	43.395	43.68
1	1	1	1	39447.1	4.15361	0	230.223	230.223	21.0117	85.253	74.161			1	1	1	1	39710.3	4.17445	0	231.901	231.901	21.0239	54.032	61.557			1	1	1	1	39807.2	4.1594	0	232.342	232.342	21.0118	43.431	43.716
1	1	1	1	39567.1	4.15497	0	230.923	230.923	21.0117	85.271	74.179			1	1	1	1	39830.3	4.17686	0	232.602	232.602	21.0239	54.067	61.592			1	1	1	1	39927.2	4.16201	0	233.043	233.043	21.0117	43.379	43.664
1	1	1	1	39687.1	4.15655	0	231.624	231.624	21.0116	85.321	74.229			1	1	1	1	39950.3	4.17911	0	233.303	233.303	21.024	54.114	61.639			1	1	1	1	40047.2	4.16442	0	233.743	233.743	21.0118	43.411	43.696
1	1	1	1	39807.1	4.15837	0	232.324	232.324	21.0117	85.364	74.272			1	1	1	1	40070.3	4.18111	0	234.004	234.004	21.0243	54.154	61.679			1	1	1	1	40167.2	4.16696	0	234.444	234.444	21.012	43.436	43.721
1	1	1	1	39927.1	4.16005	0	233.024	233.024	21.0117	85.397	74.305			1	1	1	1	40190.3	4.18323	0	234.704	234.704	21.0241	54.178	61.703			1	1	1	1	40287.2	4.16938	0	235.144	235.144	21.0118	43.411	43.696
1	1	1	1	40047.1	4.16202	0	233.725	233.725	21.0118	85.46	74.368			1	1	1	1	40310.3	4.18541	0	235.405	235.405	21.0242	54.213	61.738			1	1	1	1	40407.2	4.1716	0	235.844	235.844	21.0118	43.391	43.676
1	1	1	1	40167.1	4.16429	0	234.425	234.425	21.0118	85.513	74.421			1	1	1	1	40430.3	4.18749	0	236.106	236.106	21.0242	54.248	61.773			1	1	1	1	40527.2	4.174	0	236.545	236.545	21.0117	43.408	43.693
1	1	1	1	40287.1	4.16679	0	235.126	235.126	21.012	85.577	74.485			1	1	1	1	40550.3	4.18942	0	236.807	236.807	21.0242	54.263	61.788			1	1	1	1	40647.2	4.17627	0	237.245	237.245	21.0116	43.414	43.699
1	1	1	1	40407.1	4.16951	0	235.826	235.826	21.012	85.653	74.561			1	1	1	1	40670.3	4.19157	0	237.508	237.508	21.0241	54.296	61.821			1	1	1	1	40767.2	4.17856	0	237.946	237.946	21.0115	43.365	43.65
1	1	1	1	40527.1	4.17205	0	236.526	236.526	21.012	85.732	74.64			1	1	1	1	40790.3	4.19344	0	238.208	238.208	21.0239	54.341	61.866			1	1	1	1	40887.2	4.18089	0	238.646	238.646	21.0113	43.377	43.662
1	1	1	1	40647.1	4.17503	0	237.227	237.227	21.0117	85.834	74.742			1	1	1	1	40910.3	4.19459	0	238.909	238.909	21.0236	54.38	61.905			1	1	1	1	41007.2	4.18334	0	239.346	239.346	21.0111	43.408	43.693
1	1	1	1	40767.1	4.17795	0	237.927	237.927	21.0117	85.933	74.841			1	1	1	1	41030.3	4.19648	0	239.61	239.61	21.0236	54.41	61.935			1	1	1	1	41127.2	4.18567	0	240.047	240.047	21.011	43.314	43.599
1	1	1	1	40887.1	4.18135	0	238.628	238.628	21.0116	86.067	74.975			1	1	1	1	41150.3	4.19867	0	240.311	240.311	21.0237	54.437	61.962			1	1	1	1	41247.2	4.18821	0	240.747	240.747	21.011	43.324	43.609
1	1	1	1	41007.1	4.1845	0	239.328	239.328	21.0116	86.199	75.107			1	1	1	1	41270.3	4.20062	0	241.012	241.012	21.0238	54.465	61.99			1	1	1	1	41367.2	4.19084	0	241.447	241.447	21.0111	43.362	43.647
1	1	1	1	41127.1	4.1879	0	240.028	240.028	21.0116	86.303	75.211			1	1	1	1	41390.3	4.20272	0	241.712	241.712	21.0235	54.507	62.032			1	1	1	1	41487.2	4.1933	0	242.148	242.148	21.0112	43.292	43.577
1	1	1	1	41247.1	4.19128	0	240.729	240.729	21.0115	86.44	75.348			1	1	1	1	41510.3	4.20487	0	242.413	242.413	21.0237	54.565	62.09			1	1	1	1	41607.2	4.19508	0	242.848	242.848	21.0112	43.292	43.577
1	1	1	1	41367.1	4.19501	0	241.429	241.429	21.0115	86.606	75.514			1	1	1	1	41630.3	4.20709	0	243.114	243.114	21.0236	54.621	62.146			1	1	1	1	41727.2	4.19774	0	243.549	243.549	21.011	43.337	43.622
1	1	1	1	41487.1	4.19784	0	242.129	242.129	21.0113	86.749	75.657			1	1	1	1	41750.3	4.20919	0	243.815	243.815	21.0238	54.65	62.175			1	1	1	1	41847.2	4.20033	0	244.249	244.249	21.0107	43.301	43.586
1	1	1	1	41607.1	4.20168	0	242.83	242.83	21.0112	86.915	75.823			1	1	1	1	41870.3	4.2115	0	244.516	244.516	21.0237	54.706	62.231			1	1	1	1	41967.2	4.20324	0	244.949	244.949	21.0106	43.263	43.548
1	1	1	1	41727.1	4.20558	0	243.53	243.53	21.0112	87.096	76.004			1	1	1	1	41990.3	4.21373	0	245.216	245.216	21.0239	54.776	62.301			1	1	1	1	42087.2	4.20614	0	245.65	245.65	21.0107	43.315	43.6
1	1	1	1	41847.1	4.20975	0	244.231	244.231	21.0113	87.251	76.159			1	1	1	1	42110.3	4.21617	0	245.917	245.917	21.0239	54.83	62.355			1	1	1	1	42207.2	4.20912	0	246.35	246.35	21.0109	43.335	43.62
1	1	1	1	41967.1	4.21376	0	244.931	244.931	21.0114	87.439	76.347			1	1	1	1	42230.3	4.2186	0	246.618	246.618	21.0241	54.897	62.422			1	1	1	1	42327.2	4.21213	0	247.05	247.05	21.0108	43.271	43.556
1	1	1	1	42087.1	4.218	0	245.631	245.631	21.0114	87.624	76.532			1	1	1	1	42350.3	4.22131	0	247.319	247.319	21.0237	54.965	62.49			1	1	1	1	42447.2	4.2154	0	247.751	247.751	21.0108	43.307	43.592
1	1	1	1	42207.1	4.22232	0	246.332	246.332	21.0114	87.803	76.711			1	1	1	1	42470.3	4.22384	0	248.02	248.02	21.0239	55.034	62.559			1	1	1	1	42567.2	4.21851	0	248.451	248.451	21.0106	43.347	43.632
1	1	1	1	42327.1	4.2269	0	247.032	247.032	21.0113	88.002	76.91			1	1	1	1	42590.3	4.2265	0	248.72	248.72	21.0237	55.104	62.629			1	1	1	1	42687.2	4.22187	0	249.151	249.151	21.0107	43.288	43.573
1	1	1	1	42447.1	4.23133	0	247.732	247.732	21.0112	88.179	77.087			1	1	1	1	42710.3	4.22936	0	249.421	249.421	21.0238	55.179	62.704			1	1	1	1	42807.2	4.22546	0	249.852	249.852	21.0107	43.335	43.62
1	1	1	1	42567.1	4.2362	0	248.433	248.433	21.0115	88.38	77.288			1	1	1	1	42830.3	4.23234	0	250.122	250.122	21.0238	55.258	62.783			1	1	1	1	42927.2	4.22892	0	250.552	250.552	21.0109	43.37	43.655
1	1	1	1	42687.1	4.2409	0	249.133	249.133	21.0113	88.571	77.479			1	1	1	1	42950.3	4.23531	0	250.823	250.823	21.0237	55.35	62.875			1	1	1	1	43047.2	4.2326	0	251.252	251.252	21.0105	43.361	43.646
1	1	1	1	42807.1	4.24578	0	249.834	249.834	21.0116	88.75	77.658			1	1	1	1	43070.3	4.23848	0	251.523	251.523	21.0236	55.44	62.965			1	1	1	1	43167.2	4.23657	0	251.953	251.953	21.0104	43.366	43.651
1	1	1	1	42927.1	4.25091	0	250.534	250.534	21.0114	88.956	77.864			1	1	1	1	43190.3	4.24173	0	252.224	252.224	21.0237	55.527	63.052			1	1	1	1	43287.2	4.24066	0	252.653	252.653	21.0103	43.418	43.703
1	1	1	1	43047.1	4.25615	0	251.234	251.234	21.0111	89.145	78.053			1	1	1	1	43310.3	4.24518	0	252.925	252.925	21.0238	55.618	63.143			1	1	1	1	43407.2	4.24476	0	253.354	253.354	21.0105	43.448	43.733
1	1	1	1	43167.1	4.26138	0	251.935	251.935	21.0112	89.337	78.245			1	1	1	1	43430.3	4.24867	0	253.626	253.626	21.0239	55.715	63.24			1	1	1	1	43527.2	4.24919	0	254.054	254.054	21.0105	43.433	43.718
1	1	1	1	43287.1	4.26685	0	252.635	252.635	21.0115	89.541	78.449			1	1	1	1	43550.3	4.25224	0	254.327	254.327	21.0236	55.818	63.343			1	1	1	1	43647.2	4.25356	0	254.754	254.754	21.0104	43.492	43.777
1	1	1	1	43407.1	4.27231	0	253.335	253.335	21.0113	89.725	78.633			1	1	1	1	43670.3	4.25614	0	255.027	255.027	21.0236	55.929	63.454			1	1	1	1	43767.2	4.25822	0	255.455	255.455	21.0102	43.568	43.853
1	1	1	1	43527.1	4.27785	0	254.036	254.036	21.0115	89.929	78.837			1	1	1	1	43790.3	4.26014	0	255.728	255.728	21.0238	56.05	63.575			1	1	1	1	43887.2	4.26307	0	256.155	256.155	21.0103	43.519	43.804
1	1	1	1	43647.1	4.28366	0	254.736	254.736	21.0114	90.13	79.038			1	1	1	1	43910.3	4.2644	0	256.429	256.429	21.0236	56.16	63.685			1	1	1	1	44007.2	4.26798	0	256.855	256.855	21.0103	43.573	43.858
1	1	1	1	43767.1	4.28943	0	255.437	255.437	21.0112	90.311	79.219			1	1	1	1	44030.3	4.26913	0	257.13	257.13	21.0236	56.266	63.791			1	1	1	1	44127.2	4.2733	0	257.556	257.556	21.0104	43.67	43.955
1	1	1	1	43887.1	4.29537	0	256.137	256.137	21.0112	90.507	79.415			1	1	1	1	44150.3	4.27364	0	257.831	257.831	21.0235	56.388	63.913			1	1	1	1	44247.2	4.27863	0	258.256	258.256	21.0105	43.652	43.937
1	1	1	1	44007.1	4.30106	0	256.837	256.837	21.0113	90.714	79.622			1	1	1	1	44270.3	4.27818	0	258.531	258.531	21.0237	56.515	64.04			1	1	1	1	44367.2	4.28436	0	258.956	258.956	21.0105	43.704	43.989
1	1	1	1	44127.1	4.30679	0	257.538	257.538	21.0111	90.89	79.798			1	1	1	1	44390.3	4.2832	0	259.232	259.232	21.0239	56.631	64.156			1	1	1	1	44487.2	4.29005	0	259.657	259.657	21.0104	43.794	44.079
1	1	1	1	44247.1	4.31226	0	258.238	258.238	21.0112	91.065	79.973			1	1	1	1	44510.3	4.28816	0	259.933	259.933	21.024	56.755	64.28			1	1	1	1	44607.2	4.29616	0	260.357	260.357	21.0103	43.812	44.097
1	1	1	1	44367.1	4.31763	0	258.938	258.938	21.0114	91.253	80.161			1	1	1	1	44630.3	4.2935	0	260.634	260.634	21.024	56.894	64.419			1	1	1	1	44727.2	4.30267	0	261.057	261.057	21.0104	43.825	44.11
1	1	1	1	44487.1	4.32361	0	259.639	259.639	21.0115	91.426	80.334			1	1	1	1	44750.3	4.29904	0	261.335	261.335	21.024	57.035	64.56			1	1	1	1	44847.2	4.30925	0	261.758	261.758	21.0103	43.931	44.216
1	1	1	1	44607.1	4.32957	0	260.339	260.339	21.0114	91.588	80.496			1	1	1	1	44870.3	4.30482	0	262.035	262.035	21.024	57.174	64.699			1	1	1	1	44967.2	4.31607	0	262.458	262.458	21.0104	44.006	44.291
1	1	1	1	44727.1	4.3357	0	261.04	261.04	21.0115	91.773	80.681			1	1	1	1	44990.3	4.31062	0	262.736	262.736	21.0239	57.312	64.837			1	1	1	1	45087.2	4.32325	0	263.158	263.158	21.0105	43.989	44.274
1	1	1	1	44847.1	4.34208	0	261.74	261.74	21.0115	91.945	80.853			1	1	1	1	45110.3	4.31701	0	263.437	263.437	21.0237	57.456	64.981			1	1	1	1	45207.2	4.33066	0	263.859	263.859	21.0105	44.092	44.377
1	1	1	1	44967.1	4.34825	0	262.44	262.44	21.0115	92.101	81.009			1	1	1	1	45230.3	4.32339	0	264.138	264.138	21.0239	57.598	65.123			1	1	1	1	45327.2	4.33835	0	264.559	264.559	21.0104	44.169	44.454
1	1	1	1	45087.1	4.35484	0	263.141	263.141	21.0113	92.268	81.176			1	1	1	1	45350.3	4.33016	0	264.839	264.839	21.0242	57.75	65.275			1	1	1	1	45447.2	4.34625	0	265.259	265.259	21.0103	44.165	44.45
1	1	1	1	45207.1	4.36149	0	263.841	263.841	21.0114	92.439	81.347			1	1	1	1	45470.3	4.33724	0	265.539	265.539	21.024	57.901	65.426			1	1	1	1	45567.2	4.35458	0	265.96	265.96	21.0103	44.249	44.534
1	1	1	1	45327.1	4.36894	0	264.542	264.542	21.011	92.594	81.502			1	1	1	1	45590.3	4.34467	0	266.24	266.24	21.0239	58.035	65.56			1	1	1	1	45687.2	4.36313	0	266.66	266.66	21.0102	44.34	44.625
1	1	1	1	45447.1	4.37603	0	265.242	265.242	21.0112	92.758	81.666			1	1	1	1	45710.3	4.35242	0	266.941	266.941	21.0238	58.193	65.718			1	1	1	1	45807.2	4.37205	0	267.36	267.36	21.0103	44.371	44.656
1	1	1	1	45567.1	4.38395	0	265.942	265.942	21.0111	92.944	81.852			1	1	1	1	45830.3	4.3606	0	267.642	267.642	21.024	58.354	65.879			1	1	1	1	45927.2	4.38119	0	268.061	268.061	21.0103	44.415	44.7
1	1	1	1	45687.1	4.39253	0	266.643	266.643	21.0111	93.09	81.998			1	1	1	1	45950.3	4.36906	0	268.343	268.343	21.024	58.505	66.03			1	1	1	1	46047.2	4.3907	0	268.761	268.761	21.0105	44.51	44.795
1	1	1	1	45807.1	4.40166	0	267.343	267.343	21.011	93.27	82.178			1	1	1	1	46070.3	4.37782	0	269.043	269.043	21.0238	58.657	66.182			1	1	1	1	46167.2	4.40047	0	269.461	269.461	21.0107	44.585	44.87
1	1	1	1	45927.1	4.41156	0	268.043	268.043	21.011	93.46	82.368			1	1	1	1	46190.3	4.38698	0	269.744	269.744	21.0239	58.809	66.334			1	1	1	1	46287.2	4.41052	0	270.162	270.162	21.011	44.612	44.897
1	1	1	1	46047.1	4.42123	0	268.744	268.744	21.011	93.614	82.522			1	1	1	1	46310.3	4.39665	0	270.445	270.445	21.0239	58.965	66.49			1	1	1	1	46407.2	4.42111	0	270.862	270.862	21.0109	44.692	44.977
1	1	1	1	46167.1	4.43143	0	269.444	269.444	21.011	93.81	82.718			1	1	1	1	46430.3	4.40683	0	271.146	271.146	21.0237	59.126	66.651			1	1	1	1	46527.2	4.43207	0	271.563	271.563	21.0109	44.811	45.096
1	1	1	1	46287.1	4.44245	0	270.144	270.144	21.011	93.996	82.904			1	1	1	1	46550.3	4.41732	0	271.847	271.847	21.0237	59.299	66.824			1	1	1	1	46647.2	4.44326	0	272.263	272.263	21.011	44.797	45.082
1	1	1	1	46407.1	4.4537	0	270.845	270.845	21.0109	94.197	83.105			1	1	1	1	46670.3	4.4283	0	272.547	272.547	21.0238	59.454	66.979			1	1	1	1	46767.2	4.45491	0	272.963	272.963	21.0111	44.889	45.174
1	1	1	1	46527.1	4.46457	0	271.545	271.545	21.0111	94.395	83.303			1	1	1	1	46790.3	4.43996	0	273.248	273.248	21.0238	59.597	67.122			1	1	1	1	46887.2	4.46716	0	273.664	273.664	21.011	45.004	45.289
1	1	1	1	46647.1	4.47193	0	272.246	272.246	21.0112	94.609	83.517			1	1	1	1	46910.3	4.45194	0	273.949	273.949	21.0237	59.748	67.273			1	1	1	1	47007.2	4.47972	0	274.364	274.364	21.011	45.002	45.287
1	1	1	1	46767.1	4.47455	0	272.946	272.946	21.0112	94.784	83.692			1	1	1	1	47030.3	4.46452	0	274.65	274.65	21.0235	59.92	67.445			1	1	1	1	47127.2	4.49263	0	275.064	275.064	21.011	45.066	45.351
1	1	1	1	46887.1	4.47883	0	273.646	273.646	21.0112	94.944	83.852			1	1	1	1	47150.3	4.47765	0	275.35	275.35	21.0237	60.089	67.614			1	1	1	1	47247.2	4.50596	0	275.765	275.765	21.0108	45.193	45.478
1	1	1	1	47007.1	4.48733	0	274.347	274.347	21.0113	95.097	84.005			1	1	1	1	47270.3	4.49147	0	276.051	276.051	21.0237	60.237	67.762			1	1	1	1	47367.2	4.5197	0	276.465	276.465	21.0109	45.245	45.53
1	1	1	1	47127.1	4.49048	0	275.047	275.047	21.0111	95.266	84.174			1	1	1	1	47390.3	4.50605	0	276.752	276.752	21.0238	60.39	67.915			1	1	1	1	47487.2	4.53387	0	277.166	277.166	21.0112	45.272	45.557
1	1	1	1	47223.2	4.51054	0	275.608	275.608	21.011	95.415	84.323			1	1	1	1	47510.3	4.52061	0	277.453	277.453	21.0239	60.571	68.096			1	1	1	1	47607.2	4.54832	0	277.866	277.866	21.0112	45.414	45.699
1	1	1	1	47343.2	4.5285	0	276.308	276.308	21.0114	95.805	84.713			1	1	1	1	47630.3	4.53582	0	278.154	278.154	21.0238	60.746	68.271			1	1	1	1	47727.2	4.56302	0	278.566	278.566	21.0109	45.528	45.813
1	1	1	1	47463.2	4.54739	0	277.008	277.008	21.0114	96.22	85.128			1	1	1	1	47750.3	4.55154	0	278.854	278.854	21.0239	60.924	68.449			1	1	1	1	47847.2	4.57801	0	279.267	279.267	21.0111	45.56	45.845
1	1	1	1	47583.2	4.56225	0	277.709	277.709	21.0114	96.69	85.598			1	1	1	1	47870.3	4.56757	0	279.555	279.555	21.0238	61.136	68.661			1	1	1	1	47967.2	4.59351	0	279.967	279.967	21.0113	45.736	46.021
1	1	1	1	47703.2	4.57549	0	278.409	278.409	21.0112	97.204	86.112			1	1	1	1	47990.3	4.58395	0	280.256	280.256	21.024	61.388	68.913			1	1	1	1	48015.9	4.60002	0	280.251	280.251	21.0113	45.763	46.048
1	1	1	1	47823.2	4.58663	0	279.11	279.11	21.0113	97.727	86.635			1	1	1	1	48104.2	4.60004	0	280.922	280.922	21.0239	61.674	69.199			1	1	1	1	48015.9	4.59991	0	280.251	280.251	21.0087	45.763	46.048
1	1	1	1	47943.2	4.5961	0	279.81	279.81	21.0114	98.185	87.093			1	1	1	1	48104.2	4.59994	0	280.922	280.922	21.0203	61.674	69.199			1	3	1	1	48015.9	4.56266	0	280.251	280.251	0	45.763	46.048
1	1	1	1	48012.5	4.60006	0	280.215	280.215	21.0117	98.436	87.344			1	3	1	1	48104.3	4.54252	0	280.922	280.922	0	61.674	69.199			1	3	1	1	48016	4.55764	0	280.251	280.251	0	45.763	46.048
1	1	1	1	48012.5	4.59996	0	280.215	280.215	21.0045	98.436	87.344			1	3	1	1	48104.3	4.53746	0	280.922	280.922	0	61.674	69.199			1	3	1	1	48016.1	4.55262	0	280.251	280.251	0	45.763	46.048
1	3	1	1	48012.6	4.5867	0	280.215	280.215	0	98.436	87.344			1	3	1	1	48104.4	4.53246	0	280.922	280.922	0	61.674	69.199			1	3	1	1	48016.2	4.54756	0	280.251	280.251	0	45.763	46.048
1	3	1	1	48012.7	4.58168	0	280.215	280.215	0	98.436	87.344			1	3	1	1	48104.5	4.52742	0	280.922	280.922	0	61.674	69.199			1	3	1	1	48016.3	4.54256	0	280.251	280.251	0	45.764	46.049
1	3	1	1	48012.8	4.57666	0	280.215	280.215	0	98.437	87.345			1	3	1	1	48104.6	4.52235	0	280.922	280.922	0	61.674	69.199			1	3	1	1	48016.4	4.53755	0	280.251	280.251	0	45.764	46.049
1	3	1	1	48012.9	4.5715	0	280.215	280.215	0	98.437	87.345			1	3	1	1	48104.8	4.51734	0	280.922	280.922	0	61.674	69.199			1	3	1	1	48016.6	4.53247	0	280.251	280.251	0	45.764	46.049
1	3	1	1	48013	4.56642	0	280.215	280.215	0	98.437	87.345			1	3	1	1	48104.9	4.51233	0	280.922	280.922	0	61.674	69.199			1	3	1	1	48016.7	4.52747	0	280.251	280.251	0	45.764	46.049
1	3	1	1	48013.1	4.56135	0	280.215	280.215	0	98.437	87.345			1	3	1	1	48105	4.50729	0	280.922	280.922	0	61.674	69.199			1	3	1	1	48016.9	4.52245	0	280.251	280.251	0	45.764	46.049
1	3	1	1	48013.3	4.55633	0	280.215	280.215	0	98.437	87.345			1	3	1	1	48105.2	4.50229	0	280.922	280.922	0	61.674	69.199			1	3	1	1	48017	4.51739	0	280.251	280.251	0	45.763	46.048
1	3	1	1	48013.4	4.55132	0	280.215	280.215	0	98.437	87.345			1	3	1	1	48105.3	4.49723	0	280.922	280.922	0	61.674	69.199			1	3	1	1	48017.2	4.51237	0	280.251	280.251	0	45.763	46.048
1	3	1	1	48013.6	4.54632	0	280.215	280.215	0	98.437	87.345			1	3	1	1	48105.5	4.49223	0	280.922	280.922	0	61.674	69.199			1	3	1	1	48017.4	4.50729	0	280.251	280.251	0	45.761	46.046
1	3	1	1	48013.7	4.54126	0	280.215	280.215	0	98.437	87.345			1	3	1	1	48105.7	4.48723	0	280.922	280.922	0	61.674	69.199			1	3	1	1	48017.5	4.50227	0	280.251	280.251	0	45.761	46.046
1	3	1	1	48013.9	4.53625	0	280.215	280.215	0	98.431	87.339			1	3	1	1	48105.9	4.48221	0	280.922	280.922	0	61.674	69.199			1	3	1	1	48017.7	4.49721	0	280.251	280.251	0	45.761	46.046
1	3	1	1	48014.1	4.53125	0	280.215	280.215	0	98.431	87.339			1	3	1	1	48106.1	4.47719	0	280.922	280.922	0	61.671	69.196			1	3	1	1	48017.9	4.49219	0	280.251	280.251	0	45.758	46.043
1	3	1	1	48014.3	4.52622	0	280.215	280.215	0	98.423	87.331			1	3	1	1	48106.3	4.47208	0	280.922	280.922	0	61.671	69.196			1	3	1	1	48018.1	4.48713	0	280.251	280.251	0	45.755	46.04
1	3	1	1	48014.5	4.52122	0	280.215	280.215	0	98.423	87.331			1	3	1	1	48106.5	4.467	0	280.922	280.922	0	61.667	69.192			1	3	1	1	48018.4	4.48207	0	280.251	280.251	0	45.755	46.04
1	3	1	1	48014.7	4.51621	0	280.215	280.215	0	98.417	87.325			1	3	1	1	48106.8	4.46196	0	280.922	280.922	0	61.665	69.19			1	3	1	1	48018.6	4.47707	0	280.251	280.251	0	45.752	46.037
1	3	1	1	48014.9	4.51121	0	280.215	280.215	0	98.417	87.325			1	3	1	1	48107	4.45696	0	280.922	280.922	0	61.665	69.19			1	3	1	1	48018.8	4.47201	0	280.251	280.251	0	45.752	46.037
1	3	1	1	48015.1	4.5062	0	280.215	280.215	0	98.411	87.319			1	3	1	1	48107.3	4.4519	0	280.922	280.922	0	61.663	69.188			1	3	1	1	48019.1	4.46701	0	280.251	280.251	0	45.749	46.034
1	3	1	1	48015.3	4.50116	0	280.215	280.215	0	98.411	87.319			1	3	1	1	48107.7	4.4469	0	280.922	280.922	0	61.659	69.184			1	3	1	1	48019.4	4.46201	0	280.251	280.251	0	45.745	46.03
1	3	1	1	48015.6	4.49613	0	280.215	280.215	0	98.405	87.313			1	3	1	1	48108	4.44188	0	280.922	280.922	0	61.656	69.181			1	3	1	1	48019.7	4.457	0	280.251	280.251	0	45.742	46.027
1	3	1	1	48015.9	4.49113	0	280.215	280.215	0	98.398	87.306			1	3	1	1	48108.4	4.43687	0	280.922	280.922	0	61.653	69.178			1	3	1	1	48020	4.452	0	280.251	280.251	0	45.742	46.027
1	3	1	1	48016.1	4.4861	0	280.215	280.215	0	98.398	87.306			1	3	1	1	48108.8	4.43185	0	280.922	280.922	0	61.65	69.175			1	3	1	1	48020.4	4.447	0	280.251	280.251	0	45.739	46.024
1	3	1	1	48016.4	4.4811	0	280.215	280.215	0	98.392	87.3			1	3	1	1	48109.3	4.42685	0	280.922	280.922	0	61.648	69.173			1	3	1	1	48020.7	4.44196	0	280.251	280.251	0	45.736	46.021
1	3	1	1	48016.8	4.47609	0	280.215	280.215	0	98.384	87.292			1	3	1	1	48109.9	4.42185	0	280.922	280.922	0	61.643	69.168			1	3	1	1	48021.1	4.43694	0	280.251	280.251	0	45.733	46.018
1	3	1	1	48017.1	4.47109	0	280.215	280.215	0	98.377	87.285			1	3	1	1	48110.5	4.41681	0	280.922	280.922	0	61.64	69.165			1	3	1	1	48021.6	4.43194	0	280.251	280.251	0	45.727	46.012
1	3	1	1	48017.5	4.46608	0	280.215	280.215	0	98.369	87.277			1	3	1	1	48111.3	4.41181	0	280.922	280.922	0	61.636	69.161			1	3	1	1	48022.1	4.42692	0	280.251	280.251	0	45.725	46.01
1	3	1	1	48017.9	4.46106	0	280.215	280.215	0	98.362	87.27			1	3	1	1	48112.3	4.40679	0	280.922	280.922	0	61.632	69.157			1	3	1	1	48022.6	4.42191	0	280.251	280.251	0	45.721	46.006
1	3	1	1	48018.3	4.45605	0	280.215	280.215	0	98.354	87.262			1	3	1	1	48113.6	4.40179	0	280.922	280.922	0	61.627	69.152			1	3	1	1	48023.2	4.41689	0	280.251	280.251	0	45.715	46
1	3	1	1	48018.8	4.45103	0	280.215	280.215	0	98.347	87.255			1	3	1	1	48115.4	4.39677	0	280.922	280.922	0	61.621	69.146			1	3	1	1	48023.9	4.41189	0	280.251	280.251	0	45.71	45.995
1	3	1	1	48019.3	4.44599	0	280.215	280.215	0	98.334	87.242			1	3	1	1	48118	4.39177	0	280.922	280.922	0	61.614	69.139			1	3	1	1	48024.7	4.40689	0	280.251	280.251	0	45.706	45.991
1	3	1	1	48019.9	4.4409	0	280.215	280.215	0	98.328	87.236			1	3	1	1	48122.6	4.38673	0	280.922	280.922	0	61.61	69.135			1	3	1	1	48025.6	4.40185	0	280.251	280.251	0	45.701	45.986
1	3	1	1	48020.6	4.4359	0	280.215	280.215	0	98.316	87.224			1	3	1	1	48131.5	4.38173	0	280.922	280.922	0	61.604	69.129			1	3	1	1	48026.7	4.39683	0	280.251	280.251	0	45.695	45.98
1	3	1	1	48021.4	4.43082	0	280.215	280.215	0	98.305	87.213			1	3	1	1	48141.5	4.37877	0	280.922	280.922	0	61.601	69.126			1	3	1	1	48028	4.39183	0	280.251	280.251	0	45.689	45.974
1	3	1	1	48022.3	4.42581	0	280.215	280.215	0	98.294	87.202			1	3	1	1	48151.5	4.37665	0	280.922	280.922	0	61.602	69.127			1	3	1	1	48029.7	4.38682	0	280.251	280.251	0	45.681	45.966
1	3	1	1	48023.4	4.42077	0	280.215	280.215	0	98.281	87.189			1	3	1	1	48161.5	4.37488	0	280.922	280.922	0	61.601	69.126			1	3	1	1	48032	4.38182	0	280.251	280.251	0	45.674	45.959
1	3	1	1	48024.8	4.41576	0	280.215	280.215	0	98.264	87.172			1	3	1	1	48164.2	4.37452	0	280.922	280.922	0	61.6	69.125			1	3	1	1	48035.2	4.37682	0	280.251	280.251	0	45.668	45.953
1	3	1	1	48026.5	4.41076	0	280.215	280.215	0	98.248	87.156			1	1	0	2	48164.2	4.32186	1.16081e-06	0	1.16081e-06	-20.8946	61.6	69.125			1	3	1	1	48040.2	4.37176	0	280.251	280.251	0	45.667	45.952
1	3	1	1	48028.7	4.40573	0	280.215	280.215	0	98.229	87.137			1	1	0	2	48164.2	4.32033	2.3263e-06	0	2.3263e-06	-20.9788	61.6	69.125			1	3	1	1	48049.2	4.36672	0	280.251	280.251	0	45.676	45.961
1	3	1	1	48031.8	4.40073	0	280.215	280.215	0	98.213	87.121			1	1	0	2	48164.6	4.30028	0.00216351	0	0.00216351	-20.9711	61.6	69.125			1	3	1	1	48059.2	4.36367	0	280.251	280.251	0	45.687	45.972
1	3	1	1	48036.6	4.39572	0	280.215	280.215	0	98.192	87.1			1	1	0	2	48165.4	4.28028	0.00689712	0	0.00689712	-20.9709	61.599	69.124			1	3	1	1	48069.2	4.36132	0	280.251	280.251	0	45.701	45.986
1	3	1	1	48043.5	4.39072	0	280.215	280.215	0	98.17	87.078			1	1	0	2	48167.1	4.26026	0.0167604	0	0.0167604	-20.9709	61.565	69.09			1	3	1	1	48075.9	4.36008	0	280.251	280.251	0	45.711	45.996
1	3	1	1	48053.5	4.38686	0	280.215	280.215	0	98.15	87.058			1	1	0	2	48176	4.24026	0.0686844	0	0.0686844	-20.9709	61.513	69.038			1	1	0	2	48075.9	4.32828	1.16617e-06	0	1.16617e-06	-20.991	45.711	45.996
1	3	1	1	48063.5	4.38361	0	280.215	280.215	0	98.135	87.043			1	1	0	2	48241.4	4.22026	0.449798	0	0.449798	-20.9708	61.418	68.943			1	1	0	2	48075.9	4.32748	2.33248e-06	0	2.33248e-06	-20.9936	45.711	45.996
1	3	1	1	48072.5	4.38088	0	280.215	280.215	0	98.127	87.035			1	1	0	2	48361.4	4.20182	1.14882	0	1.14882	-20.9707	61.285	68.81			1	1	0	2	48076.2	4.3074	0.00224024	0	0.00224024	-20.9913	45.712	45.997
1	1	0	2	48072.5	4.37231	2.33854e-06	0	2.33854e-06	-21.0468	98.127	87.035			1	1	0	2	48481.4	4.18798	1.84785	0	1.84785	-20.9708	61.158	68.683			1	1	0	2	48077.1	4.28737	0.00707292	0	0.00707292	-20.9914	45.712	45.997
1	1	0	2	48073	4.3523	0.00249214	0	0.00249214	-20.9913	98.127	87.035			1	1	0	2	48601.4	4.17661	2.54688	0	2.54688	-20.9711	61.031	68.556			1	1	0	2	48078.4	4.26735	0.0149762	0	0.0149762	-20.9914	45.685	45.97
1	1	0	2	48074.1	4.33222	0.00902861	0	0.00902861	-20.9913	98.119	87.027			1	1	0	2	48721.4	4.16697	3.24591	0	3.24591	-20.9709	60.915	68.44			1	1	0	2	48081.4	4.24734	0.0322882	0	0.0322882	-20.9913	45.649	45.934
1	1	0	2	48076.5	4.3122	0.0229917	0	0.0229917	-20.9919	98.011	86.919			1	1	0	2	48841.4	4.15854	3.94495	0	3.94495	-20.971	60.789	68.314			1	1	0	2	48099.9	4.22733	0.140147	0	0.140147	-20.9914	45.57	45.855
1	1	0	2	48090.7	4.2922	0.105611	0	0.105611	-20.9915	97.835	86.743			1	1	0	2	48961.4	4.15087	4.64398	0	4.64398	-20.9709	60.665	68.19			1	1	0	2	48177.2	4.2073	0.590868	0	0.590868	-20.9917	45.391	45.676
1	1	0	2	48192.1	4.2722	0.696942	0	0.696942	-20.9916	97.524	86.432			1	1	0	2	49081.4	4.14379	5.34301	0	5.34301	-20.971	60.545	68.07			1	1	0	2	48297.2	4.18945	1.2906	0	1.2906	-20.9919	45.3	45.585
1	1	0	2	48312.1	4.25689	1.39666	0	1.39666	-20.9914	97.252	86.16			1	1	0	2	49201.4	4.13758	6.04205	0	6.04205	-20.9713	60.434	67.959			1	1	0	2	48417.2	4.17609	1.99033	0	1.99033	-20.992	45.188	45.473
1	1	0	2	48432.1	4.24423	2.09637	0	2.09637	-20.9915	97.003	85.911			1	1	0	2	49321.4	4.13165	6.74109	0	6.74109	-20.9711	60.324	67.849			1	1	0	2	48537.2	4.16549	2.69006	0	2.69006	-20.9919	44.98	45.265
1	1	0	2	48552.1	4.23332	2.79609	0	2.79609	-20.9914	96.801	85.709			1	1	0	2	49441.4	4.12607	7.44013	0	7.44013	-20.9711	60.212	67.737			1	1	0	2	48657.2	4.15652	3.38979	0	3.38979	-20.9919	44.892	45.177
1	1	0	2	48672.1	4.2235	3.49581	0	3.49581	-20.9917	96.601	85.509			1	1	0	2	49561.4	4.12106	8.13917	0	8.13917	-20.9712	60.101	67.626			1	1	0	2	48777.2	4.14896	4.08952	0	4.08952	-20.9919	44.788	45.073
1	1	0	2	48792.1	4.21448	4.19553	0	4.19553	-20.9916	96.429	85.337			1	1	0	2	49681.4	4.11588	8.83821	0	8.83821	-20.9711	60.011	67.536			1	1	0	2	48897.2	4.14207	4.78926	0	4.78926	-20.9921	44.601	44.886
1	1	0	2	48912.1	4.20617	4.89526	0	4.89526	-20.9918	96.265	85.173			1	1	0	2	49801.4	4.11123	9.53724	0	9.53724	-20.9711	59.912	67.437			1	1	0	2	49017.2	4.1359	5.489	0	5.489	-20.9921	44.502	44.787
1	1	0	2	49032.1	4.19853	5.59498	0	5.59498	-20.9918	96.094	85.002			1	1	0	2	49921.4	4.10678	10.2363	0	10.2363	-20.9713	59.812	67.337			1	1	0	2	49137.2	4.13036	6.18873	0	6.18873	-20.9921	44.406	44.691
1	1	0	2	49152.1	4.19162	6.29472	0	6.29472	-20.992	95.932	84.84			1	1	0	2	50041.4	4.10249	10.9353	0	10.9353	-20.9715	59.713	67.238			1	1	0	2	49257.2	4.12511	6.88847	0	6.88847	-20.9921	44.261	44.546
1	1	0	2	49272.1	4.1847	6.99444	0	6.99444	-20.9918	95.791	84.699			1	1	0	2	50161.4	4.09834	11.6344	0	11.6344	-20.9714	59.602	67.127			1	1	0	2	49377.2	4.12042	7.5882	0	7.5882	-20.9921	44.136	44.421
1	1	0	2	49392.1	4.17838	7.69416	0	7.69416	-20.9915	95.645	84.553			1	1	0	2	50281.4	4.09436	12.3334	0	12.3334	-20.9715	59.525	67.05			1	1	0	2	49497.2	4.11608	8.28794	0	8.28794	-20.9921	44.044	44.329
1	1	0	2	49512.1	4.17244	8.39388	0	8.39388	-20.9917	95.501	84.409			1	1	0	2	50401.4	4.09081	13.0325	0	13.0325	-20.9718	59.444	66.969			1	1	0	2	49617.2	4.11173	8.98767	0	8.98767	-20.9921	43.935	44.22
1	1	0	2	49632.1	4.16672	9.09361	0	9.09361	-20.9918	95.378	84.286			1	1	0	2	50521.4	4.08735	13.7315	0	13.7315	-20.9717	59.363	66.888			1	1	0	2	49737.2	4.10778	9.68741	0	9.68741	-20.992	43.775	44.06
1	1	0	2	49752.1	4.16107	9.79334	0	9.79334	-20.9918	95.253	84.161			1	1	0	2	50641.4	4.08418	14.4306	0	14.4306	-20.9715	59.286	66.811			1	1	0	2	49857.2	4.10417	10.3871	0	10.3871	-20.9921	43.691	43.976
1	1	0	2	49872.1	4.15583	10.4931	0	10.4931	-20.9916	95.113	84.021			1	1	0	2	50761.4	4.08109	15.1296	0	15.1296	-20.9713	59.208	66.733			1	1	0	2	49977.2	4.10087	11.0869	0	11.0869	-20.9919	43.635	43.92
1	1	0	2	49992.1	4.15066	11.1928	0	11.1928	-20.9917	95.001	83.909			1	1	0	2	50881.4	4.0781	15.8287	0	15.8287	-20.9715	59.13	66.655			1	1	0	2	50097.2	4.09775	11.7866	0	11.7866	-20.9921	43.443	43.728
1	1	0	2	50112.1	4.14577	11.8925	0	11.8925	-20.9919	94.906	83.814			1	1	0	2	51001.4	4.07537	16.5277	0	16.5277	-20.9713	59.074	66.599			1	1	0	2	50217.2	4.0946	12.4863	0	12.4863	-20.9921	43.364	43.649
1	1	0	2	50232.1	4.14118	12.5922	0	12.5922	-20.9917	94.792	83.7			1	1	0	2	51121.4	4.07285	17.2268	0	17.2268	-20.9713	59.024	66.549			1	1	0	2	50337.2	4.09191	13.1861	0	13.1861	-20.9921	43.317	43.602
1	1	0	2	50352.1	4.13669	13.292	0	13.292	-20.9919	94.723	83.631			1	1	0	2	51241.4	4.07041	17.9258	0	17.9258	-20.9713	58.962	66.487			1	1	0	2	50457.2	4.0893	13.8858	0	13.8858	-20.9922	43.165	43.45
1	1	0	2	50472.1	4.1326	13.9917	0	13.9917	-20.992	94.65	83.558			1	1	0	2	51361.4	4.06825	18.6249	0	18.6249	-20.9713	58.908	66.433			1	1	0	2	50577.2	4.08691	14.5856	0	14.5856	-20.9922	43.072	43.357
1	1	0	2	50592.1	4.12865	14.6914	0	14.6914	-20.9921	94.557	83.465			1	1	0	2	51481.4	4.06603	19.3239	0	19.3239	-20.9716	58.866	66.391			1	1	0	2	50697.2	4.08462	15.2853	0	15.2853	-20.9922	43.04	43.325
1	1	0	2	50712.1	4.12513	15.3912	0	15.3912	-20.9923	94.488	83.396			1	1	0	2	51601.4	4.06388	20.023	0	20.023	-20.9714	58.831	66.356			1	1	0	2	50817.2	4.08239	15.9851	0	15.9851	-20.9923	42.941	43.226
1	1	0	2	50832.1	4.12162	16.0909	0	16.0909	-20.9923	94.421	83.329			1	1	0	2	51721.4	4.0622	20.722	0	20.722	-20.9714	58.797	66.322			1	1	0	2	50937.2	4.08032	16.6848	0	16.6848	-20.9925	42.824	43.109
1	1	0	2	50952.1	4.11845	16.7907	0	16.7907	-20.9922	94.339	83.247			1	1	0	2	51841.4	4.06042	21.4211	0	21.4211	-20.9713	58.756	66.281			1	1	0	2	51057.2	4.07855	17.3845	0	17.3845	-20.9923	42.807	43.092
1	1	0	2	51072.1	4.11577	17.4904	0	17.4904	-20.9924	94.277	83.185			1	1	0	2	51961.4	4.05873	22.1201	0	22.1201	-20.9715	58.732	66.257			1	1	0	2	51177.2	4.07668	18.0843	0	18.0843	-20.9924	42.759	43.044
1	1	0	2	51192.1	4.11297	18.1902	0	18.1902	-20.9923	94.229	83.137			1	1	0	2	52081.4	4.05699	22.8191	0	22.8191	-20.9714	58.704	66.229			1	1	0	2	51297.2	4.07486	18.784	0	18.784	-20.9924	42.631	42.916
1	1	0	2	51312.1	4.11058	18.8899	0	18.8899	-20.9919	94.176	83.084			1	1	0	2	52201.4	4.05548	23.5182	0	23.5182	-20.9716	58.698	66.223			1	1	0	2	51417.2	4.07328	19.4838	0	19.4838	-20.9923	42.614	42.899
1	1	0	2	51432.1	4.1084	19.5896	0	19.5896	-20.9921	94.123	83.031			1	1	0	2	52321.4	4.05405	24.2173	0	24.2173	-20.9718	58.7	66.225			1	1	0	2	51537.2	4.07166	20.1835	0	20.1835	-20.9925	42.595	42.88
1	1	0	2	51552.1	4.1062	20.2894	0	20.2894	-20.9922	94.077	82.985			1	1	0	2	52441.4	4.05262	24.9163	0	24.9163	-20.9718	58.687	66.212			1	1	0	2	51657.2	4.07026	20.8833	0	20.8833	-20.9925	42.475	42.76
1	1	0	2	51672.1	4.10422	20.9891	0	20.9891	-20.9922	94.034	82.942			1	1	0	2	52561.4	4.05123	25.6154	0	25.6154	-20.9716	58.681	66.206			1	1	0	2	51777.2	4.06881	21.583	0	21.583	-20.9926	42.457	42.742
1	1	0	2	51792.1	4.10234	21.6888	0	21.6888	-20.9921	93.992	82.9			1	1	0	2	52681.4	4.04993	26.3144	0	26.3144	-20.9715	58.694	66.219			1	1	0	2	51897.2	4.06742	22.2828	0	22.2828	-20.9928	42.455	42.74
1	1	0	2	51912.1	4.10047	22.3886	0	22.3886	-20.9919	93.965	82.873			1	1	0	2	52801.4	4.04865	27.0135	0	27.0135	-20.9716	58.7	66.225			1	1	0	2	52017.2	4.06606	22.9825	0	22.9825	-20.9926	42.394	42.679
1	1	0	2	52032.1	4.09894	23.0883	0	23.0883	-20.9919	93.945	82.853			1	1	0	2	52921.4	4.04727	27.7125	0	27.7125	-20.9718	58.729	66.254			1	1	0	2	52137.2	4.06484	23.6823	0	23.6823	-20.9925	42.354	42.639
1	1	0	2	52152.1	4.0972	23.788	0	23.788	-20.9924	93.912	82.82			1	1	0	2	53041.4	4.04598	28.4116	0	28.4116	-20.9722	58.766	66.291			1	1	0	2	52257.2	4.06354	24.382	0	24.382	-20.9924	42.363	42.648
1	1	0	2	52272.1	4.09568	24.4878	0	24.4878	-20.9922	93.903	82.811			1	1	0	2	53161.4	4.04504	29.1107	0	29.1107	-20.9725	58.789	66.314			1	1	0	2	52377.2	4.0623	25.0818	0	25.0818	-20.9925	42.359	42.644
1	1	0	2	52392.1	4.09413	25.1875	0	25.1875	-20.9922	93.906	82.814			1	1	0	2	53281.4	4.04359	29.8098	0	29.8098	-20.9724	58.826	66.351			1	1	0	2	52497.2	4.06127	25.7815	0	25.7815	-20.9925	42.297	42.582
1	1	0	2	52512.1	4.0927	25.8873	0	25.8873	-20.9923	93.891	82.799			1	1	0	2	53401.4	4.04268	30.5089	0	30.5089	-20.9723	58.871	66.396			1	1	0	2	52617.2	4.05988	26.4813	0	26.4813	-20.9924	42.316	42.601
1	1	0	2	52632.1	4.09145	26.587	0	26.587	-20.9924	93.901	82.809			1	1	0	2	53521.4	4.04132	31.2079	0	31.2079	-20.9724	58.905	66.43			1	1	0	2	52737.2	4.05884	27.181	0	27.181	-20.9923	42.364	42.649
1	1	0	2	52752.1	4.08994	27.2868	0	27.2868	-20.9923	93.919	82.827			1	1	0	2	53641.4	4.04021	31.907	0	31.907	-20.9722	58.939	66.464			1	1	0	2	52857.2	4.05749	27.8808	0	27.8808	-20.9922	42.282	42.567
1	1	0	2	52872.1	4.08868	27.9865	0	27.9865	-20.9923	93.928	82.836			1	1	0	2	53761.4	4.03897	32.6061	0	32.6061	-20.9724	58.995	66.52			1	1	0	2	52977.2	4.05646	28.5805	0	28.5805	-20.992	42.31	42.595
1	1	0	2	52992.1	4.08729	28.6862	0	28.6862	-20.9925	93.963	82.871			1	1	0	2	53881.4	4.0379	33.3052	0	33.3052	-20.972	59.053	66.578			1	1	0	2	53097.2	4.05533	29.2802	0	29.2802	-20.9922	42.374	42.659
1	1	0	2	53112.1	4.08605	29.386	0	29.386	-20.9932	94.065	82.973			1	1	0	2	54001.4	4.03661	34.0042	0	34.0042	-20.9719	59.101	66.626			1	1	0	2	53217.2	4.05407	29.98	0	29.98	-20.9922	42.324	42.609
1	1	0	2	53232.1	4.08463	30.0858	0	30.0858	-20.9934	94.188	83.096			1	1	0	2	54121.4	4.03537	34.7033	0	34.7033	-20.9719	59.15	66.675			1	1	0	2	53337.2	4.05285	30.6797	0	30.6797	-20.9923	42.338	42.623
1	1	0	2	53352.1	4.08328	30.7856	0	30.7856	-20.9934	94.305	83.213			1	1	0	2	54241.4	4.03401	35.4023	0	35.4023	-20.9717	59.207	66.732			1	1	0	2	53457.2	4.0518	31.3795	0	31.3795	-20.9924	42.415	42.7
1	1	0	2	53472.1	4.08207	31.4854	0	31.4854	-20.9933	94.4	83.308			1	1	0	2	54361.4	4.03273	36.1014	0	36.1014	-20.9719	59.265	66.79			1	1	0	2	53577.2	4.05048	32.0792	0	32.0792	-20.9923	42.417	42.702
1	1	0	2	53592.1	4.08068	32.1851	0	32.1851	-20.9936	94.468	83.376			1	1	0	2	54481.4	4.03147	36.8005	0	36.8005	-20.9716	59.323	66.848			1	1	0	2	53697.2	4.04936	32.7789	0	32.7789	-20.9921	42.405	42.69
1	1	0	2	53712.1	4.07911	32.8849	0	32.8849	-20.9936	94.507	83.415			1	1	0	2	54601.4	4.02991	37.4995	0	37.4995	-20.9716	59.384	66.909			1	1	0	2	53817.2	4.04813	33.4787	0	33.4787	-20.992	42.488	42.773
1	1	0	2	53832.1	4.07753	33.5847	0	33.5847	-20.9938	94.554	83.462			1	1	0	2	54721.4	4.0284	38.1985	0	38.1985	-20.9713	59.445	66.97			1	1	0	2	53937.2	4.04674	34.1784	0	34.1784	-20.992	42.54	42.825
1	1	0	2	53952.1	4.07596	34.2845	0	34.2845	-20.9935	94.595	83.503			1	1	0	2	54841.4	4.02687	38.8976	0	38.8976	-20.9713	59.505	67.03			1	1	0	2	54057.2	4.04531	34.8782	0	34.8782	-20.9924	42.515	42.8
1	1	0	2	54072.1	4.07464	34.9843	0	34.9843	-20.9932	94.611	83.519			1	1	0	2	54961.4	4.02525	39.5966	0	39.5966	-20.9713	59.568	67.093			1	1	0	2	54177.2	4.04403	35.5779	0	35.5779	-20.9924	42.591	42.876
1	1	0	2	54192.1	4.07285	35.684	0	35.684	-20.9931	94.632	83.54			1	1	0	2	55081.4	4.02351	40.2957	0	40.2957	-20.9713	59.632	67.157			1	1	0	2	54297.2	4.04258	36.2777	0	36.2777	-20.9926	42.665	42.95
1	1	0	2	54312.1	4.07103	36.3838	0	36.3838	-20.9929	94.645	83.553			1	1	0	2	55201.4	4.02174	40.9947	0	40.9947	-20.9711	59.68	67.205			1	1	0	2	54417.2	4.04101	36.9774	0	36.9774	-20.9925	42.637	42.922
1	1	0	2	54432.1	4.06916	37.0836	0	37.0836	-20.9928	94.619	83.527			1	1	0	2	55321.4	4.01981	41.6938	0	41.6938	-20.9712	59.735	67.26			1	1	0	2	54537.2	4.03951	37.6772	0	37.6772	-20.9926	42.699	42.984
1	1	0	2	54552.1	4.06719	37.7833	0	37.7833	-20.9926	94.611	83.519			1	1	0	2	55441.4	4.01798	42.3928	0	42.3928	-20.9714	59.785	67.31			1	1	0	2	54657.2	4.03792	38.3769	0	38.3769	-20.9925	42.781	43.066
1	1	0	2	54672.1	4.06524	38.4831	0	38.4831	-20.9925	94.6	83.508			1	1	0	2	55561.4	4.01596	43.0918	0	43.0918	-20.9713	59.842	67.367			1	1	0	2	54777.2	4.03607	39.0767	0	39.0767	-20.9927	42.786	43.071
1	1	0	2	54792.1	4.06297	39.1828	0	39.1828	-20.9925	94.568	83.476			1	1	0	2	55681.4	4.01376	43.7909	0	43.7909	-20.9711	59.883	67.408			1	1	0	2	54897.2	4.03441	39.7764	0	39.7764	-20.9927	42.815	43.1
1	1	0	2	54912.1	4.06083	39.8826	0	39.8826	-20.9926	94.557	83.465			1	1	0	2	55801.4	4.01164	44.4899	0	44.4899	-20.9711	59.912	67.437			1	1	0	2	55017.2	4.03275	40.4762	0	40.4762	-20.9926	42.89	43.175
1	1	0	2	55032.1	4.0585	40.5823	0	40.5823	-20.9925	94.535	83.443			1	1	0	2	55921.4	4.00918	45.189	0	45.189	-20.9711	59.947	67.472			1	1	0	2	55137.2	4.03089	41.1759	0	41.1759	-20.9924	42.938	43.223
1	1	0	2	55152.1	4.05619	41.2821	0	41.2821	-20.9924	94.509	83.417			1	1	0	2	56041.4	4.00693	45.888	0	45.888	-20.9711	59.97	67.495			1	1	0	2	55257.2	4.02902	41.8757	0	41.8757	-20.9923	42.92	43.205
1	1	0	2	55272.1	4.05357	41.9818	0	41.9818	-20.9923	94.485	83.393			1	1	0	2	56161.4	4.00447	46.587	0	46.587	-20.9712	59.993	67.518			1	1	0	2	55377.2	4.02696	42.5754	0	42.5754	-20.9922	42.985	43.27
1	1	0	2	55392.1	4.05109	42.6816	0	42.6816	-20.9924	94.464	83.372			1	1	0	2	56281.4	4.00206	47.2861	0	47.2861	-20.971	60.012	67.537			1	1	0	2	55497.2	4.02492	43.2751	0	43.2751	-20.9921	43.066	43.351
1	1	0	2	55512.1	4.0486	43.3813	0	43.3813	-20.9923	94.43	83.338			1	1	0	2	56401.4	3.99949	47.9851	0	47.9851	-20.9711	60.021	67.546			1	1	0	2	55617.2	4.02291	43.9749	0	43.9749	-20.9923	43.012	43.297
1	1	0	2	55632.1	4.04597	44.081	0	44.081	-20.9921	94.403	83.311			1	1	0	2	56521.4	3.9968	48.6841	0	48.6841	-20.9711	60.032	67.557			1	1	0	2	55737.2	4.02062	44.6746	0	44.6746	-20.9925	43.056	43.341
1	1	0	2	55752.1	4.04322	44.7808	0	44.7808	-20.9921	94.377	83.285			1	1	0	2	56641.4	3.99418	49.3832	0	49.3832	-20.9709	60.032	67.557			1	1	0	2	55857.2	4.01841	45.3744	0	45.3744	-20.9923	43.131	43.416
1	1	0	2	55872.1	4.0406	45.4805	0	45.4805	-20.9917	94.338	83.246			1	1	0	2	56761.4	3.99159	50.0822	0	50.0822	-20.9707	60.03	67.555			1	1	0	2	55977.2	4.01616	46.0741	0	46.0741	-20.9921	43.079	43.364
1	1	0	2	55992.1	4.03768	46.1802	0	46.1802	-20.9918	94.301	83.209			1	1	0	2	56881.4	3.98874	50.7812	0	50.7812	-20.9707	60.033	67.558			1	1	0	2	56097.2	4.01379	46.7739	0	46.7739	-20.9921	43.09	43.375
1	1	0	2	56112.1	4.03496	46.88	0	46.88	-20.992	94.272	83.18			1	1	0	2	57001.4	3.98594	51.4802	0	51.4802	-20.9706	60.013	67.538			1	1	0	2	56217.2	4.01127	47.4736	0	47.4736	-20.9921	43.153	43.438
1	1	0	2	56232.1	4.03195	47.5797	0	47.5797	-20.992	94.242	83.15			1	1	0	2	57121.4	3.98307	52.1793	0	52.1793	-20.9707	59.985	67.51			1	1	0	2	56337.2	4.00882	48.1733	0	48.1733	-20.9922	43.13	43.415
1	1	0	2	56352.1	4.02908	48.2794	0	48.2794	-20.9922	94.192	83.1			1	1	0	2	57241.4	3.9801	52.8783	0	52.8783	-20.9707	59.96	67.485			1	1	0	2	56457.2	4.00636	48.8731	0	48.8731	-20.9921	43.088	43.373
1	1	0	2	56472.1	4.02587	48.9792	0	48.9792	-20.992	94.153	83.061			1	1	0	2	57361.4	3.97704	53.5773	0	53.5773	-20.9709	59.937	67.462			1	1	0	2	56577.2	4.00375	49.5728	0	49.5728	-20.9922	43.13	43.415
1	1	0	2	56592.1	4.02287	49.6789	0	49.6789	-20.9917	94.103	83.011			1	1	0	2	57481.4	3.97403	54.2763	0	54.2763	-20.9712	59.904	67.429			1	1	0	2	56697.2	4.00124	50.2726	0	50.2726	-20.9924	43.134	43.419
1	1	0	2	56712.1	4.01966	50.3786	0	50.3786	-20.9916	94.033	82.941			1	1	0	2	57601.4	3.97101	54.9754	0	54.9754	-20.9712	59.863	67.388			1	1	0	2	56817.2	3.99853	50.9723	0	50.9723	-20.9923	43.049	43.334
1	1	0	2	56832.1	4.01659	51.0783	0	51.0783	-20.9914	93.967	82.875			1	1	0	2	57721.4	3.96781	55.6744	0	55.6744	-20.9712	59.816	67.341			1	1	0	2	56937.2	3.99567	51.672	0	51.672	-20.9923	43.065	43.35
1	1	0	2	56952.1	4.01326	51.778	0	51.778	-20.9915	93.901	82.809			1	1	0	2	57841.4	3.96456	56.3735	0	56.3735	-20.9715	59.772	67.297			1	1	0	2	57057.2	3.99294	52.3718	0	52.3718	-20.9923	43.072	43.357
1	1	0	2	57072.1	4.01007	52.4777	0	52.4777	-20.9913	93.817	82.725			1	1	0	2	57961.4	3.96137	57.0725	0	57.0725	-20.9713	59.727	67.252			1	1	0	2	57177.2	3.98996	53.0715	0	53.0715	-20.992	42.967	43.252
1	1	0	2	57192.1	4.00663	53.1775	0	53.1775	-20.9913	93.739	82.647			1	1	0	2	58081.4	3.95821	57.7716	0	57.7716	-20.9713	59.667	67.192			1	1	0	2	57297.2	3.98716	53.7713	0	53.7713	-20.992	42.948	43.233
1	1	0	2	57312.1	4.00339	53.8772	0	53.8772	-20.9916	93.673	82.581			1	1	0	2	58201.4	3.95496	58.4706	0	58.4706	-20.9715	59.588	67.113			1	1	0	2	57417.2	3.98408	54.471	0	54.471	-20.9921	42.939	43.224
1	1	0	2	57432.1	4.00012	54.5769	0	54.5769	-20.9916	93.615	82.523			1	1	0	2	58321.4	3.95166	59.1697	0	59.1697	-20.9721	59.524	67.049			1	1	0	2	57537.2	3.98108	55.1707	0	55.1707	-20.992	42.852	43.137
1	1	0	2	57552.1	3.99666	55.2766	0	55.2766	-20.9917	93.563	82.471			1	1	0	2	58441.4	3.94824	59.8687	0	59.8687	-20.9719	59.447	66.972			1	1	0	2	57657.2	3.97803	55.8705	0	55.8705	-20.992	42.783	43.068
1	1	0	2	57672.1	3.99337	55.9763	0	55.9763	-20.9917	93.54	82.448			1	1	0	2	58561.4	3.9447	60.5678	0	60.5678	-20.9716	59.369	66.894			1	1	0	2	57777.2	3.97497	56.5702	0	56.5702	-20.992	42.754	43.039
1	1	0	2	57792.1	3.98994	56.6761	0	56.6761	-20.9917	93.503	82.411			1	1	0	2	58681.4	3.94141	61.2669	0	61.2669	-20.9717	59.297	66.822			1	1	0	2	57897.2	3.97184	57.2699	0	57.2699	-20.9921	42.696	42.981
1	1	0	2	57912.1	3.98657	57.3758	0	57.3758	-20.9919	93.452	82.36			1	1	0	2	58801.4	3.93813	61.9659	0	61.9659	-20.9721	59.198	66.723			1	1	0	2	58017.2	3.96864	57.9697	0	57.9697	-20.9923	42.574	42.859
1	1	0	2	58032.1	3.98298	58.0755	0	58.0755	-20.9921	93.411	82.319			1	1	0	2	58921.4	3.93468	62.665	0	62.665	-20.9721	59.092	66.617			1	1	0	2	58137.2	3.9653	58.6694	0	58.6694	-20.9923	42.527	42.812
1	1	0	2	58152.1	3.9797	58.7753	0	58.7753	-20.9921	93.36	82.268			1	1	0	2	59041.4	3.93126	63.3641	0	63.3641	-20.9719	59.004	66.529			1	1	0	2	58257.2	3.9622	59.3691	0	59.3691	-20.9921	42.494	42.779
1	1	0	2	58272.1	3.97635	59.475	0	59.475	-20.9922	93.28	82.188			1	1	0	2	59161.4	3.92786	64.0631	0	64.0631	-20.9721	58.906	66.431			1	1	0	2	58377.2	3.95905	60.0689	0	60.0689	-20.9921	42.323	42.608
1	1	0	2	58392.1	3.97297	60.1748	0	60.1748	-20.9926	93.215	82.123			1	1	0	2	59281.4	3.92458	64.7622	0	64.7622	-20.9723	58.797	66.322			1	1	0	2	58497.2	3.9556	60.7686	0	60.7686	-20.9921	42.257	42.542
1	1	0	2	58512.1	3.96959	60.8745	0	60.8745	-20.9926	93.138	82.046			1	1	0	2	59401.4	3.9212	65.4613	0	65.4613	-20.9724	58.7	66.225			1	1	0	2	58617.2	3.95231	61.4684	0	61.4684	-20.9921	42.213	42.498
1	1	0	2	58632.1	3.96611	61.5743	0	61.5743	-20.9925	93.032	81.94			1	1	0	2	59521.4	3.91805	66.1604	0	66.1604	-20.9723	58.585	66.11			1	1	0	2	58737.2	3.94903	62.1681	0	62.1681	-20.9919	42.052	42.337
1	1	0	2	58752.1	3.96296	62.274	0	62.274	-20.9929	92.952	81.86			1	1	0	2	59641.4	3.91454	66.8595	0	66.8595	-20.9726	58.46	65.985			1	1	0	2	58857.2	3.9458	62.8678	0	62.8678	-20.9919	41.954	42.239
1	1	0	2	58872.1	3.95964	62.9738	0	62.9738	-20.9933	92.857	81.765			1	1	0	2	59761.4	3.91134	67.5585	0	67.5585	-20.9725	58.344	65.869			1	1	0	2	58977.2	3.94238	63.5675	0	63.5675	-20.9918	41.902	42.187
1	1	0	2	58992.1	3.95637	63.6736	0	63.6736	-20.9934	92.735	81.643			1	1	0	2	59881.4	3.90813	68.2576	0	68.2576	-20.9723	58.233	65.758			1	1	0	2	59097.2	3.93922	64.2673	0	64.2673	-20.992	41.77	42.055
1	1	0	2	59112.1	3.95307	64.3734	0	64.3734	-20.9936	92.624	81.532			1	1	0	2	60001.4	3.90494	68.9567	0	68.9567	-20.9723	58.095	65.62			1	1	0	2	59217.2	3.93599	64.967	0	64.967	-20.9918	41.622	41.907
1	1	0	2	59232.1	3.9497	65.0732	0	65.0732	-20.9936	92.516	81.424			1	1	0	2	60121.4	3.90158	69.6558	0	69.6558	-20.9724	57.959	65.484			1	1	0	2	59337.2	3.93269	65.6667	0	65.6667	-20.9919	41.563	41.848
1	1	0	2	59352.1	3.94651	65.7729	0	65.7729	-20.9935	92.385	81.293			1	1	0	2	60241.4	3.89842	70.3548	0	70.3548	-20.9723	57.837	65.362			1	1	0	2	59457.2	3.92946	66.3665	0	66.3665	-20.9918	41.46	41.745
1	1	0	2	59472.1	3.94338	66.4727	0	66.4727	-20.9938	92.259	81.167			1	1	0	2	60361.4	3.89532	71.0539	0	71.0539	-20.9722	57.702	65.227			1	1	0	2	59577.2	3.92627	67.0662	0	67.0662	-20.9916	41.279	41.564
1	1	0	2	59592.1	3.94017	67.1725	0	67.1725	-20.9937	92.119	81.027			1	1	0	2	60481.4	3.89221	71.753	0	71.753	-20.9723	57.569	65.094			1	1	0	2	59697.2	3.92306	67.7659	0	67.7659	-20.9917	41.194	41.479
1	1	0	2	59712.1	3.93704	67.8723	0	67.8723	-20.9937	91.994	80.902			1	1	0	2	60601.4	3.88901	72.4521	0	72.4521	-20.9721	57.436	64.961			1	1	0	2	59817.2	3.91997	68.4656	0	68.4656	-20.9917	41.103	41.388
1	1	0	2	59832.1	3.93388	68.5721	0	68.5721	-20.9938	91.85	80.758			1	1	0	2	60721.4	3.88599	73.1511	0	73.1511	-20.9722	57.305	64.83			1	1	0	2	59937.2	3.91678	69.1653	0	69.1653	-20.9916	40.91	41.195
1	1	0	2	59952.1	3.93077	69.2719	0	69.2719	-20.9938	91.719	80.627			1	1	0	2	60841.4	3.88292	73.8502	0	73.8502	-20.972	57.155	64.68			1	1	0	2	60057.2	3.91365	69.8651	0	69.8651	-20.9919	40.806	41.091
1	1	0	2	60072.1	3.92766	69.9717	0	69.9717	-20.9939	91.573	80.481			1	1	0	2	60961.4	3.87981	74.5493	0	74.5493	-20.9723	57.003	64.528			1	1	0	2	60177.2	3.91041	70.5648	0	70.5648	-20.9919	40.707	40.992
1	1	0	2	60192.1	3.9247	70.6715	0	70.6715	-20.994	91.417	80.325			1	1	0	2	61081.4	3.87693	75.2484	0	75.2484	-20.9723	56.858	64.383			1	1	0	2	60297.2	3.90729	71.2645	0	71.2645	-20.9918	40.541	40.826
1	1	0	2	60312.1	3.92168	71.3713	0	71.3713	-20.9938	91.269	80.177			1	1	0	2	61201.4	3.87378	75.9474	0	75.9474	-20.9726	56.727	64.252			1	1	0	2	60417.2	3.90426	71.9642	0	71.9642	-20.9916	40.4	40.685
1	1	0	2	60432.1	3.91874	72.0711	0	72.0711	-20.9938	91.124	80.032			1	1	0	2	61321.4	3.87088	76.6465	0	76.6465	-20.9724	56.599	64.124			1	1	0	2	60537.2	3.90124	72.664	0	72.664	-20.9918	40.294	40.579
1	1	0	2	60552.1	3.91572	72.7709	0	72.7709	-20.9937	90.956	79.864			1	1	0	2	61441.4	3.86807	77.3456	0	77.3456	-20.9722	56.445	63.97			1	1	0	2	60657.2	3.89817	73.3637	0	73.3637	-20.9917	40.164	40.449
1	1	0	2	60672.1	3.9127	73.4707	0	73.4707	-20.9936	90.797	79.705			1	1	0	2	61561.4	3.865	78.0447	0	78.0447	-20.9726	56.275	63.8			1	1	0	2	60777.2	3.89509	74.0634	0	74.0634	-20.9917	39.977	40.262
1	1	0	2	60792.1	3.90979	74.1705	0	74.1705	-20.9936	90.65	79.558			1	1	0	2	61681.4	3.86208	78.7438	0	78.7438	-20.9724	56.116	63.641			1	1	0	2	60897.2	3.89221	74.7632	0	74.7632	-20.9918	39.865	40.15
1	1	0	2	60912.1	3.90681	74.8702	0	74.8702	-20.9934	90.478	79.386			1	1	0	2	61801.4	3.85923	79.4428	0	79.4428	-20.9725	55.976	63.501			1	1	0	2	61017.2	3.88923	75.4629	0	75.4629	-20.9917	39.776	40.061
1	1	0	2	61032.1	3.90387	75.57	0	75.57	-20.9936	90.315	79.223			1	1	0	2	61921.4	3.85633	80.1419	0	80.1419	-20.9725	55.839	63.364			1	1	0	2	61137.2	3.8861	76.1626	0	76.1626	-20.9916	39.555	39.84
1	1	0	2	61152.1	3.90103	76.2698	0	76.2698	-20.9936	90.152	79.06			1	1	0	2	62041.4	3.85347	80.841	0	80.841	-20.9723	55.682	63.207			1	1	0	2	61257.2	3.8833	76.8623	0	76.8623	-20.9916	39.44	39.725
1	1	0	2	61272.1	3.89816	76.9696	0	76.9696	-20.9939	89.981	78.889			1	1	0	2	62161.4	3.85049	81.5401	0	81.5401	-20.9725	55.529	63.054			1	1	0	2	61377.2	3.88026	77.562	0	77.562	-20.9915	39.353	39.638
1	1	0	2	61392.1	3.89516	77.6694	0	77.6694	-20.994	89.817	78.725			1	1	0	2	62281.4	3.8478	82.2392	0	82.2392	-20.9725	55.372	62.897			1	1	0	2	61497.2	3.8774	78.2617	0	78.2617	-20.9915	39.143	39.428
1	1	0	2	61512.1	3.89231	78.3692	0	78.3692	-20.9939	89.653	78.561			1	1	0	2	62401.4	3.84481	82.9383	0	82.9383	-20.9725	55.22	62.745			1	1	0	2	61617.2	3.87465	78.9615	0	78.9615	-20.9916	39.008	39.293
1	1	0	2	61632.1	3.88935	79.069	0	79.069	-20.9944	89.481	78.389			1	1	0	2	62521.4	3.84187	83.6373	0	83.6373	-20.9725	55.065	62.59			1	1	0	2	61737.2	3.87175	79.6612	0	79.6612	-20.9914	38.912	39.197
1	1	0	2	61752.1	3.88639	79.7688	0	79.7688	-20.9943	89.307	78.215			1	1	0	2	62641.4	3.83906	84.3364	0	84.3364	-20.9724	54.907	62.432			1	1	0	2	61857.2	3.86882	80.3609	0	80.3609	-20.9918	38.74	39.025
1	1	0	2	61872.1	3.88376	80.4686	0	80.4686	-20.994	89.143	78.051			1	1	0	2	62761.4	3.83616	85.0355	0	85.0355	-20.9725	54.734	62.259			1	1	0	2	61977.2	3.86592	81.0606	0	81.0606	-20.9916	38.558	38.843
1	1	0	2	61992.1	3.88074	81.1684	0	81.1684	-20.9939	88.978	77.886			1	1	0	2	62881.4	3.83347	85.7346	0	85.7346	-20.9725	54.578	62.103			1	1	0	2	62097.2	3.86302	81.7603	0	81.7603	-20.9914	38.463	38.748
1	1	0	2	62112.1	3.87781	81.8682	0	81.8682	-20.9939	88.791	77.699			1	1	0	2	63001.4	3.83036	86.4337	0	86.4337	-20.9727	54.432	61.957			1	1	0	2	62217.2	3.86012	82.4601	0	82.4601	-20.9916	38.324	38.609
1	1	0	2	62232.1	3.87478	82.568	0	82.568	-20.9943	88.625	77.533			1	1	0	2	63121.4	3.8274	87.1328	0	87.1328	-20.9728	54.264	61.789			1	1	0	2	62337.2	3.8571	83.1598	0	83.1598	-20.9916	38.117	38.402
1	1	0	2	62352.1	3.87199	83.2678	0	83.2678	-20.9944	88.46	77.368			1	1	0	2	63241.4	3.82448	87.8319	0	87.8319	-20.9728	54.101	61.626			1	1	0	2	62457.2	3.85428	83.8595	0	83.8595	-20.9915	38.004	38.289
1	1	0	2	62472.1	3.86906	83.9676	0	83.9676	-20.9942	88.269	77.177			1	1	0	2	63361.4	3.82173	88.531	0	88.531	-20.9728	53.956	61.481			1	1	0	2	62577.2	3.85157	84.5592	0	84.5592	-20.9914	37.893	38.178
1	1	0	2	62592.1	3.86614	84.6675	0	84.6675	-20.9944	88.106	77.014			1	1	0	2	63481.4	3.81874	89.23	0	89.23	-20.9728	53.793	61.318			1	1	0	2	62697.2	3.84868	85.2589	0	85.2589	-20.9914	37.674	37.959
1	1	0	2	62712.1	3.8631	85.3673	0	85.3673	-20.9943	87.94	76.848			1	1	0	2	63601.4	3.81586	89.9291	0	89.9291	-20.973	53.621	61.146			1	1	0	2	62817.2	3.84578	85.9586	0	85.9586	-20.9915	37.55	37.835
1	1	0	2	62832.1	3.8602	86.0671	0	86.0671	-20.9946	87.752	76.66			1	1	0	2	63721.4	3.81292	90.6282	0	90.6282	-20.973	53.449	60.974			1	1	0	2	62937.2	3.84292	86.6584	0	86.6584	-20.9915	37.43	37.715
1	1	0	2	62952.1	3.85732	86.7669	0	86.7669	-20.9944	87.589	76.497			1	1	0	2	63841.4	3.80982	91.3273	0	91.3273	-20.9731	53.299	60.824			1	1	0	2	63057.2	3.83994	87.3581	0	87.3581	-20.9913	37.242	37.527
1	1	0	2	63072.1	3.85426	87.4667	0	87.4667	-20.9946	87.423	76.331			1	1	0	2	63961.4	3.80689	92.0265	0	92.0265	-20.9734	53.142	60.667			1	1	0	2	63177.2	3.83717	88.0578	0	88.0578	-20.9914	37.089	37.374
1	1	0	2	63192.1	3.85126	88.1665	0	88.1665	-20.9947	87.239	76.147			1	1	0	2	64081.4	3.80395	92.7256	0	92.7256	-20.9731	52.979	60.504			1	1	0	2	63297.2	3.83408	88.7575	0	88.7575	-20.9912	36.968	37.253
1	1	0	2	63312.1	3.84826	88.8664	0	88.8664	-20.9943	87.07	75.978			1	1	0	2	64201.4	3.80082	93.4247	0	93.4247	-20.973	52.808	60.333			1	1	0	2	63417.2	3.83114	89.4572	0	89.4572	-20.9911	36.821	37.106
1	1	0	2	63432.1	3.84515	89.5662	0	89.5662	-20.9946	86.908	75.816			1	1	0	2	64321.4	3.79771	94.1238	0	94.1238	-20.9729	52.642	60.167			1	1	0	2	63537.2	3.82816	90.1569	0	90.1569	-20.9913	36.633	36.918
1	1	0	2	63552.1	3.8422	90.266	0	90.266	-20.9947	86.731	75.639			1	1	0	2	64441.4	3.79461	94.8229	0	94.8229	-20.973	52.49	60.015			1	1	0	2	63657.2	3.82522	90.8566	0	90.8566	-20.9911	36.51	36.795
1	1	0	2	63672.1	3.83911	90.9658	0	90.9658	-20.9949	86.555	75.463			1	1	0	2	64561.4	3.79154	95.522	0	95.522	-20.9731	52.324	59.849			1	1	0	2	63777.2	3.8223	91.5563	0	91.5563	-20.9914	36.405	36.69
1	1	0	2	63792.1	3.836	91.6656	0	91.6656	-20.9945	86.377	75.285			1	1	0	2	64681.4	3.78843	96.2211	0	96.2211	-20.9731	52.153	59.678			1	1	0	2	63897.2	3.81911	92.256	0	92.256	-20.9913	36.174	36.459
1	1	0	2	63912.1	3.83286	92.3654	0	92.3654	-20.9943	86.216	75.124			1	1	0	2	64801.4	3.7853	96.9202	0	96.9202	-20.9728	51.986	59.511			1	1	0	2	64017.2	3.81621	92.9557	0	92.9557	-20.9912	36.047	36.332
1	1	0	2	64032.1	3.82973	93.0653	0	93.0653	-20.9947	86.04	74.948			1	1	0	2	64921.4	3.78213	97.6192	0	97.6192	-20.9728	51.833	59.358			1	1	0	2	64137.2	3.81311	93.6554	0	93.6554	-20.9913	35.946	36.231
1	1	0	2	64152.1	3.82658	93.7651	0	93.7651	-20.9944	85.875	74.783			1	1	0	2	65041.4	3.77891	98.3183	0	98.3183	-20.9725	51.683	59.208			1	1	0	2	64257.2	3.80994	94.3552	0	94.3552	-20.9914	35.726	36.011
1	1	0	2	64272.1	3.82348	94.4649	0	94.4649	-20.9945	85.715	74.623			1	1	0	2	65161.4	3.77547	99.0174	0	99.0174	-20.9727	51.519	59.044			1	1	0	2	64377.2	3.80687	95.0549	0	95.0549	-20.9916	35.584	35.869
1	1	0	2	64392.1	3.82014	95.1647	0	95.1647	-20.9944	85.539	74.447			1	1	0	2	65281.4	3.77221	99.7165	0	99.7165	-20.9726	51.349	58.874			1	1	0	2	64497.2	3.80366	95.7546	0	95.7546	-20.9915	35.483	35.768
1	1	0	2	64512.1	3.8171	95.8645	0	95.8645	-20.9944	85.377	74.285			1	1	0	2	65401.4	3.76897	100.416	0	100.416	-20.9728	51.177	58.702			1	1	0	2	64617.2	3.80046	96.4543	0	96.4543	-20.9915	35.304	35.589
1	1	0	2	64632.1	3.81366	96.5643	0	96.5643	-20.9944	85.218	74.126			1	1	0	2	65521.4	3.76563	101.115	0	101.115	-20.9729	51.022	58.547			1	1	0	2	64737.2	3.79725	97.154	0	97.154	-20.9915	35.121	35.406
1	1	0	2	64752.1	3.81042	97.2641	0	97.2641	-20.9942	85.042	73.95			1	1	0	2	65641.4	3.76219	101.814	0	101.814	-20.9731	50.874	58.399			1	1	0	2	64857.2	3.79412	97.8538	0	97.8538	-20.9916	35.017	35.302
1	1	0	2	64872.1	3.80715	97.964	0	97.964	-20.9945	84.875	73.783			1	1	0	2	65761.4	3.75889	102.513	0	102.513	-20.973	50.712	58.237			1	1	0	2	64977.2	3.79074	98.5535	0	98.5535	-20.9916	34.877	35.162
1	1	0	2	64992.1	3.80379	98.6638	0	98.6638	-20.9945	84.719	73.627			1	1	0	2	65881.4	3.75553	103.212	0	103.212	-20.9731	50.543	58.068			1	1	0	2	65097.2	3.78749	99.2532	0	99.2532	-20.9915	34.667	34.952
1	1	0	2	65112.1	3.80048	99.3636	0	99.3636	-20.9942	84.547	73.455			1	1	0	2	66001.4	3.75202	103.911	0	103.911	-20.9732	50.381	57.906			1	1	0	2	65217.2	3.78413	99.9529	0	99.9529	-20.9917	34.557	34.842
1	1	0	2	65232.1	3.7972	100.063	0	100.063	-20.9943	84.386	73.294			1	1	0	2	66121.4	3.7486	104.61	0	104.61	-20.9734	50.23	57.755			1	1	0	2	65337.2	3.78079	100.653	0	100.653	-20.9916	34.444	34.729
1	1	0	2	65352.1	3.79387	100.763	0	100.763	-20.9944	84.235	73.143			1	1	0	2	66241.4	3.74509	105.309	0	105.309	-20.9733	50.072	57.597			1	1	0	2	65457.2	3.77743	101.352	0	101.352	-20.9917	34.224	34.509
1	1	0	2	65472.1	3.79047	101.463	0	101.463	-20.9942	84.075	72.983			1	1	0	2	66361.4	3.74158	106.008	0	106.008	-20.9735	49.919	57.444			1	1	0	2	65577.2	3.77415	102.052	0	102.052	-20.9919	34.1	34.385
1	1	0	2	65592.1	3.78722	102.163	0	102.163	-20.9942	83.915	72.823			1	1	0	2	66481.4	3.7382	106.708	0	106.708	-20.9733	49.762	57.287			1	1	0	2	65697.2	3.77075	102.752	0	102.752	-20.9918	33.987	34.272
1	1	0	2	65712.1	3.78367	102.863	0	102.863	-20.9944	83.766	72.674			1	1	0	2	66601.4	3.73461	107.407	0	107.407	-20.9733	49.603	57.128			1	1	0	2	65817.2	3.76735	103.452	0	103.452	-20.9917	33.797	34.082
1	1	0	2	65832.1	3.7804	103.562	0	103.562	-20.9945	83.609	72.517			1	1	0	2	66721.4	3.73125	108.106	0	108.106	-20.9733	49.454	56.979			1	1	0	2	65937.2	3.76395	104.151	0	104.151	-20.9916	33.644	33.929
1	1	0	2	65952.1	3.77712	104.262	0	104.262	-20.9946	83.444	72.352			1	1	0	2	66841.4	3.7278	108.805	0	108.805	-20.9734	49.3	56.825			1	1	0	2	66057.2	3.76059	104.851	0	104.851	-20.9916	33.53	33.815
1	1	0	2	66072.1	3.77368	104.962	0	104.962	-20.9948	83.29	72.198			1	1	0	2	66961.4	3.7244	109.504	0	109.504	-20.9732	49.13	56.655			1	1	0	2	66177.2	3.75716	105.551	0	105.551	-20.9917	33.383	33.668
1	1	0	2	66192.1	3.77043	105.662	0	105.662	-20.9947	83.136	72.044			1	1	0	2	67081.4	3.72101	110.203	0	110.203	-20.9731	48.993	56.518			1	1	0	2	66297.2	3.75368	106.25	0	106.25	-20.9915	33.193	33.478
1	1	0	2	66312.1	3.76697	106.362	0	106.362	-20.9948	82.959	71.867			1	1	0	2	67201.4	3.71755	110.902	0	110.902	-20.9732	48.852	56.377			1	1	0	2	66417.2	3.75032	106.95	0	106.95	-20.9915	33.077	33.362
1	1	0	2	66432.1	3.76365	107.062	0	107.062	-20.9948	82.805	71.713			1	1	0	2	67321.4	3.71425	111.601	0	111.601	-20.9729	48.706	56.231			1	1	0	2	66537.2	3.74698	107.65	0	107.65	-20.9914	32.98	33.265
1	1	0	2	66552.1	3.76044	107.761	0	107.761	-20.9948	82.652	71.56			1	1	0	2	67441.4	3.71085	112.3	0	112.3	-20.9729	48.561	56.086			1	1	0	2	66657.2	3.74356	108.35	0	108.35	-20.9915	32.756	33.041
1	1	0	2	66672.1	3.75687	108.461	0	108.461	-20.995	82.483	71.391			1	1	0	2	67561.4	3.70751	113	0	113	-20.9732	48.423	55.948			1	1	0	2	66777.2	3.74028	109.049	0	109.049	-20.9913	32.639	32.924
1	1	0	2	66792.1	3.75383	109.161	0	109.161	-20.9949	82.34	71.248			1	1	0	2	67681.4	3.70421	113.699	0	113.699	-20.9731	48.281	55.806			1	1	0	2	66897.2	3.73678	109.749	0	109.749	-20.9915	32.554	32.839
1	1	0	2	66912.1	3.75049	109.861	0	109.861	-20.9947	82.196	71.104			1	1	0	2	67801.4	3.70106	114.398	0	114.398	-20.9729	48.14	55.665			1	1	0	2	67017.2	3.73365	110.449	0	110.449	-20.9915	32.35	32.635
1	1	0	2	67032.1	3.74732	110.561	0	110.561	-20.9947	82.037	70.945			1	1	0	2	67921.4	3.69782	115.097	0	115.097	-20.9725	48.013	55.538			1	1	0	2	67137.2	3.73031	111.148	0	111.148	-20.9913	32.222	32.507
1	1	0	2	67152.1	3.74401	111.261	0	111.261	-20.9947	81.902	70.81			1	1	0	2	68041.4	3.69452	115.796	0	115.796	-20.9726	47.879	55.404			1	1	0	2	67257.2	3.72682	111.848	0	111.848	-20.9914	32.144	32.429
1	1	0	2	67272.1	3.74088	111.96	0	111.96	-20.9946	81.762	70.67			1	1	0	2	68161.4	3.69133	116.495	0	116.495	-20.9726	47.737	55.262			1	1	0	2	67377.2	3.72355	112.548	0	112.548	-20.9917	31.99	32.275
1	1	0	2	67392.1	3.7378	112.66	0	112.66	-20.9946	81.623	70.531			1	1	0	2	68281.4	3.68818	117.194	0	117.194	-20.9726	47.602	55.127			1	1	0	2	67497.2	3.72037	113.248	0	113.248	-20.9918	31.829	32.114
1	1	0	2	67512.1	3.73457	113.36	0	113.36	-20.995	81.486	70.394			1	1	0	2	68401.4	3.68509	117.893	0	117.893	-20.9724	47.494	55.019			1	1	0	2	67617.2	3.71712	113.947	0	113.947	-20.9917	31.758	32.043
1	1	0	2	67632.1	3.7315	114.06	0	114.06	-20.995	81.358	70.266			1	1	0	2	68521.4	3.6819	118.592	0	118.592	-20.9725	47.384	54.909			1	1	0	2	67737.2	3.71387	114.647	0	114.647	-20.9917	31.644	31.929
1	1	0	2	67752.1	3.7284	114.76	0	114.76	-20.9947	81.23	70.138			1	1	0	2	68641.4	3.67885	119.291	0	119.291	-20.9724	47.261	54.786			1	1	0	2	67857.2	3.71072	115.347	0	115.347	-20.9917	31.467	31.752
1	1	0	2	67872.1	3.72538	115.46	0	115.46	-20.9947	81.099	70.007			1	1	0	2	68761.4	3.67585	119.99	0	119.99	-20.9722	47.142	54.667			1	1	0	2	67977.2	3.70754	116.046	0	116.046	-20.9918	31.391	31.676
1	1	0	2	67992.1	3.72246	116.159	0	116.159	-20.9946	80.981	69.889			1	1	0	2	68881.4	3.67289	120.689	0	120.689	-20.9724	47.028	54.553			1	1	0	2	68097.2	3.70444	116.746	0	116.746	-20.9919	31.313	31.598
1	1	0	2	68112.1	3.71935	116.859	0	116.859	-20.9947	80.855	69.763			1	1	0	2	69001.4	3.66992	121.389	0	121.389	-20.9726	46.933	54.458			1	1	0	2	68217.2	3.70135	117.446	0	117.446	-20.9919	31.132	31.417
1	1	0	2	68232.1	3.71642	117.559	0	117.559	-20.9947	80.715	69.623			1	1	0	2	69121.4	3.66703	122.088	0	122.088	-20.9724	46.826	54.351			1	1	0	2	68337.2	3.69837	118.146	0	118.146	-20.9918	31.048	31.333
1	1	0	2	68352.1	3.71354	118.259	0	118.259	-20.9945	80.584	69.492			1	1	0	2	69241.4	3.66396	122.787	0	122.787	-20.9726	46.72	54.245			1	1	0	2	68457.2	3.69543	118.845	0	118.845	-20.992	30.98	31.265
1	1	0	2	68472.1	3.71062	118.959	0	118.959	-20.9944	80.459	69.367			1	1	0	2	69361.4	3.66125	123.486	0	123.486	-20.9726	46.617	54.142			1	1	0	2	68577.2	3.6923	119.545	0	119.545	-20.9921	30.842	31.127
1	1	0	2	68592.1	3.7079	119.658	0	119.658	-20.9944	80.322	69.23			1	1	0	2	69481.4	3.65843	124.185	0	124.185	-20.9726	46.524	54.049			1	1	0	2	68697.2	3.68946	120.245	0	120.245	-20.9918	30.739	31.024
1	1	0	2	68712.1	3.705	120.358	0	120.358	-20.9947	80.197	69.105			1	1	0	2	69601.4	3.65557	124.884	0	124.884	-20.9727	46.433	53.958			1	1	0	2	68817.2	3.68665	120.945	0	120.945	-20.9916	30.677	30.962
1	1	0	2	68832.1	3.70223	121.058	0	121.058	-20.9945	80.087	68.995			1	1	0	2	69721.4	3.65289	125.583	0	125.583	-20.9727	46.341	53.866			1	1	0	2	68937.2	3.68361	121.644	0	121.644	-20.9916	30.588	30.873
1	1	0	2	68952.1	3.69959	121.758	0	121.758	-20.9943	79.959	68.867			1	1	0	2	69841.4	3.65026	126.282	0	126.282	-20.9727	46.242	53.767			1	1	0	2	69057.2	3.68077	122.344	0	122.344	-20.9915	30.456	30.741
1	1	0	2	69072.1	3.69686	122.458	0	122.458	-20.9946	79.855	68.763			1	1	0	2	69961.4	3.64763	126.981	0	126.981	-20.9728	46.154	53.679			1	1	0	2	69177.2	3.67796	123.044	0	123.044	-20.9914	30.4	30.685
1	1	0	2	69192.1	3.69421	123.158	0	123.158	-20.9945	79.752	68.66			1	1	0	2	70081.4	3.64497	127.68	0	127.68	-20.9726	46.082	53.607			1	1	0	2	69297.2	3.6751	123.743	0	123.743	-20.9917	30.362	30.647
1	1	0	2	69312.1	3.69157	123.857	0	123.857	-20.9945	79.646	68.554			1	1	0	2	70201.4	3.6424	128.379	0	128.379	-20.9726	46.004	53.529			1	1	0	2	69417.2	3.67266	124.443	0	124.443	-20.9916	30.202	30.487
1	1	0	2	69432.1	3.68901	124.557	0	124.557	-20.9946	79.548	68.456			1	1	0	2	70321.4	3.63984	129.079	0	129.079	-20.9727	45.92	53.445			1	1	0	2	69537.2	3.66987	125.143	0	125.143	-20.9918	30.145	30.43
1	1	0	2	69552.1	3.68658	125.257	0	125.257	-20.9945	79.461	68.369			1	1	0	2	70441.4	3.63743	129.778	0	129.778	-20.9727	45.834	53.359			1	1	0	2	69657.2	3.66704	125.843	0	125.843	-20.9917	30.117	30.402
1	1	0	2	69672.1	3.68412	125.957	0	125.957	-20.9943	79.362	68.27			1	1	0	2	70561.4	3.63501	130.477	0	130.477	-20.9727	45.761	53.286			1	1	0	2	69777.2	3.66458	126.542	0	126.542	-20.9915	29.971	30.256
1	1	0	2	69792.1	3.68158	126.657	0	126.657	-20.9942	79.266	68.174			1	1	0	2	70681.4	3.63264	131.176	0	131.176	-20.9728	45.682	53.207			1	1	0	2	69897.2	3.66204	127.242	0	127.242	-20.9913	29.904	30.189
1	1	0	2	69912.1	3.67929	127.356	0	127.356	-20.9942	79.189	68.097			1	1	0	2	70801.4	3.63039	131.875	0	131.875	-20.9727	45.615	53.14			1	1	0	2	70017.2	3.65948	127.942	0	127.942	-20.9915	29.887	30.172
1	1	0	2	70032.1	3.67699	128.056	0	128.056	-20.9941	79.103	68.011			1	1	0	2	70921.4	3.62791	132.574	0	132.574	-20.9725	45.557	53.082			1	1	0	2	70137.2	3.65702	128.642	0	128.642	-20.9916	29.792	30.077
1	1	0	2	70152.1	3.67463	128.756	0	128.756	-20.9942	79.009	67.917			1	1	0	2	71041.4	3.62568	133.273	0	133.273	-20.9726	45.481	53.006			1	1	0	2	70257.2	3.65452	129.341	0	129.341	-20.9917	29.692	29.977
1	1	0	2	70272.1	3.67233	129.456	0	129.456	-20.9939	78.935	67.843			1	1	0	2	71161.4	3.6236	133.972	0	133.972	-20.9727	45.406	52.931			1	1	0	2	70377.2	3.65223	130.041	0	130.041	-20.9916	29.677	29.962
1	1	0	2	70392.1	3.67017	130.156	0	130.156	-20.9939	78.862	67.77			1	1	0	2	71281.4	3.62125	134.671	0	134.671	-20.9726	45.353	52.878			1	1	0	2	70497.2	3.64978	130.741	0	130.741	-20.9914	29.627	29.912
1	1	0	2	70512.1	3.6679	130.855	0	130.855	-20.9941	78.764	67.672			1	1	0	2	71401.4	3.61917	135.37	0	135.37	-20.9722	45.302	52.827			1	1	0	2	70617.2	3.64744	131.44	0	131.44	-20.9914	29.507	29.792
1	1	0	2	70632.1	3.66605	131.555	0	131.555	-20.994	78.7	67.608			1	1	0	2	71521.4	3.61713	136.069	0	136.069	-20.9721	45.24	52.765			1	1	0	2	70737.2	3.64516	132.14	0	132.14	-20.9914	29.487	29.772
1	1	0	2	70752.1	3.66372	132.255	0	132.255	-20.994	78.637	67.545			1	1	0	2	71641.4	3.61503	136.768	0	136.768	-20.9718	45.162	52.687			1	1	0	2	70857.2	3.64308	132.84	0	132.84	-20.9915	29.464	29.749
1	1	0	2	70872.1	3.66169	132.955	0	132.955	-20.994	78.55	67.458			1	1	0	2	71761.4	3.61303	137.468	0	137.468	-20.9717	45.099	52.624			1	1	0	2	70977.2	3.64073	133.54	0	133.54	-20.9916	29.341	29.626
1	1	0	2	70992.1	3.65963	133.655	0	133.655	-20.9941	78.489	67.397			1	1	0	2	71881.4	3.61095	138.167	0	138.167	-20.972	45.055	52.58			1	1	0	2	71097.2	3.63871	134.239	0	134.239	-20.9913	29.308	29.593
1	1	0	2	71112.1	3.65768	134.354	0	134.354	-20.9941	78.425	67.333			1	1	0	2	72001.4	3.60911	138.866	0	138.866	-20.9722	44.988	52.513			1	1	0	2	71217.2	3.63644	134.939	0	134.939	-20.9915	29.289	29.574
1	1	0	2	71232.1	3.65575	135.054	0	135.054	-20.994	78.348	67.256			1	1	0	2	72121.4	3.60722	139.565	0	139.565	-20.9721	44.919	52.444			1	1	0	2	71337.2	3.63436	135.639	0	135.639	-20.9915	29.2	29.485
1	1	0	2	71352.1	3.65388	135.754	0	135.754	-20.9937	78.279	67.187			1	1	0	2	72241.5	3.60524	140.264	0	140.264	-20.9723	44.866	52.391			1	1	0	2	71457.2	3.63254	136.338	0	136.338	-20.9914	29.142	29.427
1	1	0	2	71472.1	3.65199	136.454	0	136.454	-20.9938	78.211	67.119			1	1	0	2	72361.5	3.60333	140.963	0	140.963	-20.9723	44.819	52.344			1	1	0	2	71577.2	3.6302	137.038	0	137.038	-20.9912	29.119	29.404
1	1	0	2	71592.1	3.64994	137.154	0	137.154	-20.9939	78.118	67.026			1	1	0	2	72481.5	3.60157	141.662	0	141.662	-20.972	44.776	52.301			1	1	0	2	71697.2	3.6284	137.738	0	137.738	-20.9913	29.076	29.361
1	1	0	2	71712.1	3.6482	137.853	0	137.853	-20.9937	78.021	66.929			1	1	0	2	72601.5	3.59984	142.361	0	142.361	-20.972	44.708	52.233			1	1	0	2	71817.2	3.6264	138.438	0	138.438	-20.9916	28.985	29.27
1	1	0	2	71832.1	3.64643	138.553	0	138.553	-20.9936	77.931	66.839			1	1	0	2	72721.5	3.59804	143.06	0	143.06	-20.9716	44.65	52.175			1	1	0	2	71937.2	3.62447	139.137	0	139.137	-20.9915	28.96	29.245
1	1	0	2	71952.1	3.6445	139.253	0	139.253	-20.9933	77.846	66.754			1	1	0	2	72841.5	3.59637	143.759	0	143.759	-20.9717	44.598	52.123			1	1	0	2	72057.2	3.62256	139.837	0	139.837	-20.9912	28.958	29.243
1	1	0	2	72072.1	3.64284	139.953	0	139.953	-20.9936	77.752	66.66			1	1	0	2	72961.5	3.59463	144.458	0	144.458	-20.9719	44.545	52.07			1	1	0	2	72177.2	3.6208	140.537	0	140.537	-20.9913	28.831	29.116
1	1	0	2	72192.1	3.64117	140.653	0	140.653	-20.9939	77.672	66.58			1	1	0	2	73081.5	3.59282	145.157	0	145.157	-20.9719	44.486	52.011			1	1	0	2	72297.2	3.61891	141.236	0	141.236	-20.9913	28.81	29.095
1	1	0	2	72312.1	3.63951	141.352	0	141.352	-20.9936	77.592	66.5			1	1	0	2	73201.5	3.59133	145.856	0	145.856	-20.9719	44.434	51.959			1	1	0	2	72417.2	3.61712	141.936	0	141.936	-20.9913	28.819	29.104
1	1	0	2	72432.1	3.63775	142.052	0	142.052	-20.9933	77.498	66.406			1	1	0	2	73321.5	3.5894	146.555	0	146.555	-20.972	44.379	51.904			1	1	0	2	72537.2	3.6154	142.636	0	142.636	-20.9915	28.707	28.992
1	1	0	2	72552.1	3.63613	142.752	0	142.752	-20.9933	77.427	66.335			1	1	0	2	73441.5	3.58783	147.254	0	147.254	-20.9722	44.33	51.855			1	1	0	2	72657.2	3.61351	143.336	0	143.336	-20.9915	28.665	28.95
1	1	0	2	72672.1	3.63443	143.452	0	143.452	-20.9933	77.354	66.262			1	1	0	2	73561.5	3.58629	147.954	0	147.954	-20.9718	44.279	51.804			1	1	0	2	72777.2	3.61189	144.035	0	144.035	-20.9917	28.669	28.954
1	1	0	2	72792.1	3.63292	144.151	0	144.151	-20.9931	77.266	66.174			1	1	0	2	73681.5	3.58457	148.653	0	148.653	-20.9718	44.23	51.755			1	1	0	2	72897.2	3.61009	144.735	0	144.735	-20.9917	28.599	28.884
1	1	0	2	72912.1	3.6313	144.851	0	144.851	-20.9925	77.198	66.106			1	1	0	2	73801.5	3.58306	149.352	0	149.352	-20.9717	44.191	51.716			1	1	0	2	73017.2	3.60832	145.435	0	145.435	-20.9916	28.52	28.805
1	1	0	2	73032.1	3.62952	145.551	0	145.551	-20.9927	77.132	66.04			1	1	0	2	73921.5	3.58167	150.051	0	150.051	-20.9715	44.146	51.671			1	1	0	2	73137.2	3.60664	146.134	0	146.134	-20.9917	28.529	28.814
1	1	0	2	73152.1	3.62805	146.251	0	146.251	-20.9929	77.051	65.959			1	1	0	2	74041.5	3.58003	150.75	0	150.75	-20.9716	44.095	51.62			1	1	0	2	73257.2	3.60501	146.834	0	146.834	-20.9918	28.495	28.78
1	1	0	2	73272.1	3.62662	146.95	0	146.95	-20.9927	76.981	65.889			1	1	0	2	74161.5	3.5785	151.449	0	151.449	-20.9717	44.048	51.573			1	1	0	2	73377.2	3.60337	147.534	0	147.534	-20.9919	28.39	28.675
1	1	0	2	73392.1	3.6249	147.65	0	147.65	-20.9927	76.914	65.822			1	1	0	2	74281.5	3.57686	152.148	0	152.148	-20.9717	43.996	51.521			1	1	0	2	73497.2	3.60173	148.234	0	148.234	-20.9919	28.386	28.671
1	1	0	2	73512.1	3.62348	148.35	0	148.35	-20.9927	76.85	65.758			1	1	0	2	74401.5	3.57531	152.847	0	152.847	-20.972	43.951	51.476			1	1	0	2	73617.2	3.60001	148.933	0	148.933	-20.9917	28.379	28.664
1	1	0	2	73632.1	3.62184	149.05	0	149.05	-20.9927	76.798	65.706			1	1	0	2	74521.5	3.57383	153.546	0	153.546	-20.9718	43.9	51.425			1	1	0	2	73737.2	3.59864	149.633	0	149.633	-20.9915	28.264	28.549
1	1	0	2	73752.1	3.62045	149.749	0	149.749	-20.9929	76.762	65.67			1	1	0	2	74641.5	3.57239	154.245	0	154.245	-20.9724	43.84	51.365			1	1	0	2	73857.2	3.59699	150.333	0	150.333	-20.9915	28.244	28.529
1	1	0	2	73872.1	3.61882	150.449	0	150.449	-20.9929	76.723	65.631			1	1	0	2	74761.5	3.57085	154.944	0	154.944	-20.9722	43.783	51.308			1	1	0	2	73977.2	3.59543	151.033	0	151.033	-20.9915	28.235	28.52
1	1	0	2	73992.1	3.61729	151.149	0	151.149	-20.9932	76.674	65.582			1	1	0	2	74881.5	3.56946	155.643	0	155.643	-20.972	43.741	51.266			1	1	0	2	74097.2	3.59379	151.732	0	151.732	-20.9915	28.161	28.446
1	1	0	2	74112.1	3.6159	151.849	0	151.849	-20.9931	76.64	65.548			1	1	0	2	75001.5	3.56787	156.342	0	156.342	-20.9719	43.69	51.215			1	1	0	2	74217.2	3.59228	152.432	0	152.432	-20.9916	28.109	28.394
1	1	0	2	74232.1	3.61443	152.549	0	152.549	-20.9933	76.599	65.507			1	1	0	2	75121.5	3.56638	157.041	0	157.041	-20.9717	43.634	51.159			1	1	0	2	74337.2	3.59087	153.132	0	153.132	-20.9918	28.098	28.383
1	1	0	2	74352.1	3.6128	153.248	0	153.248	-20.9933	76.523	65.431			1	1	0	2	75241.5	3.56505	157.74	0	157.74	-20.9719	43.581	51.106			1	1	0	2	74457.2	3.58911	153.831	0	153.831	-20.9918	28.06	28.345
1	1	0	2	74472.1	3.61141	153.948	0	153.948	-20.9934	76.465	65.373			1	1	0	2	75361.5	3.56354	158.439	0	158.439	-20.972	43.532	51.057			1	1	0	2	74577.2	3.58783	154.531	0	154.531	-20.9914	27.971	28.256
1	1	0	2	74592.1	3.61002	154.648	0	154.648	-20.9928	76.406	65.314			1	1	0	2	75481.5	3.56211	159.139	0	159.139	-20.972	43.469	50.994			1	1	0	2	74697.2	3.58613	155.231	0	155.231	-20.9913	27.956	28.241
1	1	0	2	74712.1	3.60847	155.348	0	155.348	-20.9931	76.322	65.23			1	1	0	2	75601.5	3.5606	159.838	0	159.838	-20.972	43.409	50.934			1	1	0	2	74817.2	3.5847	155.931	0	155.931	-20.9914	27.963	28.248
1	1	0	2	74832.1	3.60705	156.047	0	156.047	-20.9932	76.262	65.17			1	1	0	2	75721.5	3.55905	160.537	0	160.537	-20.9719	43.361	50.886			1	1	0	2	74937.2	3.58319	156.63	0	156.63	-20.9913	27.839	28.124
1	1	0	2	74952.1	3.6056	156.747	0	156.747	-20.993	76.196	65.104			1	1	0	2	75841.5	3.55741	161.236	0	161.236	-20.9718	43.333	50.858			1	1	0	2	75057.2	3.58164	157.33	0	157.33	-20.9913	27.817	28.102
1	1	0	2	75072.1	3.60411	157.447	0	157.447	-20.9929	76.118	65.026			1	1	0	2	75961.5	3.55625	161.935	0	161.935	-20.972	43.295	50.82			1	1	0	2	75177.2	3.5801	158.03	0	158.03	-20.9912	27.825	28.11
1	1	0	2	75192.1	3.6026	158.147	0	158.147	-20.9928	76.051	64.959			1	1	0	2	76081.5	3.55467	162.634	0	162.634	-20.972	43.229	50.754			1	1	0	2	75297.2	3.57857	158.729	0	158.729	-20.9912	27.715	28
1	1	0	2	75312.1	3.60111	158.847	0	158.847	-20.993	75.991	64.899			1	1	0	2	76201.5	3.55327	163.333	0	163.333	-20.972	43.16	50.685			1	1	0	2	75417.2	3.57712	159.429	0	159.429	-20.9913	27.674	27.959
1	1	0	2	75432.1	3.59964	159.546	0	159.546	-20.9927	75.921	64.829			1	1	0	2	76321.5	3.55165	164.032	0	164.032	-20.9719	43.102	50.627			1	1	0	2	75537.2	3.57563	160.129	0	160.129	-20.9914	27.683	27.968
1	1	0	2	75552.1	3.59813	160.246	0	160.246	-20.9929	75.859	64.767			1	1	0	2	76441.5	3.55029	164.731	0	164.731	-20.9717	43.07	50.595			1	1	0	2	75657.2	3.57416	160.829	0	160.829	-20.9916	27.612	27.897
1	1	0	2	75672.1	3.5966	160.946	0	160.946	-20.9928	75.806	64.714			1	1	0	2	76561.5	3.54886	165.43	0	165.43	-20.9716	43.013	50.538			1	1	0	2	75777.2	3.57265	161.528	0	161.528	-20.9917	27.527	27.812
1	1	0	2	75792.1	3.59523	161.646	0	161.646	-20.9927	75.736	64.644			1	1	0	2	76681.5	3.54743	166.129	0	166.129	-20.9717	42.947	50.472			1	1	0	2	75897.2	3.57124	162.228	0	162.228	-20.9917	27.53	27.815
1	1	0	2	75912.1	3.59362	162.345	0	162.345	-20.9929	75.665	64.573			1	1	0	2	76801.5	3.54579	166.828	0	166.828	-20.9719	42.89	50.415			1	1	0	2	76017.2	3.56962	162.928	0	162.928	-20.9918	27.498	27.783
1	1	0	2	76032.1	3.59221	163.045	0	163.045	-20.9928	75.609	64.517			1	1	0	2	76921.5	3.54428	167.527	0	167.527	-20.972	42.836	50.361			1	1	0	2	76137.2	3.56822	163.627	0	163.627	-20.9917	27.385	27.67
1	1	0	2	76152.1	3.59059	163.745	0	163.745	-20.9929	75.55	64.458			1	1	0	2	77041.5	3.54279	168.226	0	168.226	-20.9722	42.771	50.296			1	1	0	2	76257.2	3.56675	164.327	0	164.327	-20.9915	27.383	27.668
1	1	0	2	76272.1	3.58915	164.445	0	164.445	-20.9928	75.477	64.385			1	1	0	2	77161.5	3.54123	168.925	0	168.925	-20.9722	42.713	50.238			1	1	0	2	76377.2	3.56507	165.027	0	165.027	-20.9915	27.357	27.642
1	1	0	2	76392.1	3.58749	165.144	0	165.144	-20.993	75.405	64.313			1	1	0	2	77281.5	3.53966	169.625	0	169.625	-20.972	42.662	50.187			1	1	0	2	76497.2	3.5636	165.727	0	165.727	-20.9916	27.24	27.525
1	1	0	2	76512.1	3.58606	165.844	0	165.844	-20.9931	75.353	64.261			1	1	0	2	77401.5	3.53806	170.324	0	170.324	-20.972	42.591	50.116			1	1	0	2	76617.2	3.56211	166.426	0	166.426	-20.9913	27.215	27.5
1	1	0	2	76632.1	3.5844	166.544	0	166.544	-20.9929	75.276	64.184			1	1	0	2	77521.5	3.53655	171.023	0	171.023	-20.9721	42.518	50.043			1	1	0	2	76737.2	3.5604	167.126	0	167.126	-20.9913	27.184	27.469
1	1	0	2	76752.1	3.58287	167.244	0	167.244	-20.993	75.213	64.121			1	1	0	2	77641.5	3.53503	171.722	0	171.722	-20.9722	42.456	49.981			1	1	0	2	76857.2	3.55877	167.826	0	167.826	-20.9913	27.103	27.388
1	1	0	2	76872.1	3.58113	167.943	0	167.943	-20.9929	75.146	64.054			1	1	0	2	77761.5	3.53329	172.421	0	172.421	-20.9722	42.397	49.922			1	1	0	2	76977.2	3.55736	168.525	0	168.525	-20.9914	27.039	27.324
1	1	0	2	76992.1	3.57953	168.643	0	168.643	-20.9931	75.059	63.967			1	1	0	2	77881.5	3.53171	173.12	0	173.12	-20.9723	42.325	49.85			1	1	0	2	77097.2	3.55583	169.225	0	169.225	-20.9915	27.007	27.292
1	1	0	2	77112.1	3.57788	169.343	0	169.343	-20.9935	74.986	63.894			1	1	0	2	78001.5	3.53012	173.819	0	173.819	-20.9722	42.249	49.774			1	1	0	2	77217.2	3.55423	169.925	0	169.925	-20.9915	26.959	27.244
1	1	0	2	77232.1	3.57639	170.043	0	170.043	-20.9933	74.905	63.813			1	1	0	2	78121.5	3.52852	174.518	0	174.518	-20.9721	42.179	49.704			1	1	0	2	77337.2	3.55266	170.625	0	170.625	-20.9915	26.861	27.146
1	1	0	2	77352.1	3.57463	170.743	0	170.743	-20.9933	74.817	63.725			1	1	0	2	78241.5	3.52678	175.217	0	175.217	-20.9721	42.119	49.644			1	1	0	2	77457.2	3.55119	171.324	0	171.324	-20.9913	26.822	27.107
1	1	0	2	77472.1	3.57303	171.442	0	171.442	-20.9932	74.727	63.635			1	1	0	2	78361.5	3.52505	175.916	0	175.916	-20.9721	42.041	49.566			1	1	0	2	77577.2	3.54955	172.024	0	172.024	-20.9914	26.797	27.082
1	1	0	2	77592.1	3.57127	172.142	0	172.142	-20.9933	74.642	63.55			1	1	0	2	78481.5	3.52333	176.615	0	176.615	-20.972	41.943	49.468			1	1	0	2	77697.2	3.54768	172.724	0	172.724	-20.9916	26.646	26.931
1	1	0	2	77712.1	3.56948	172.842	0	172.842	-20.9934	74.552	63.46			1	1	0	2	78601.5	3.52169	177.314	0	177.314	-20.9722	41.852	49.377			1	1	0	2	77817.2	3.54615	173.423	0	173.423	-20.9916	26.596	26.881
1	1	0	2	77832.1	3.56776	173.542	0	173.542	-20.9932	74.447	63.355			1	1	0	2	78721.5	3.51991	178.013	0	178.013	-20.9723	41.769	49.294			1	1	0	2	77937.2	3.54443	174.123	0	174.123	-20.9917	26.571	26.856
1	1	0	2	77952.1	3.56608	174.241	0	174.241	-20.9935	74.352	63.26			1	1	0	2	78841.5	3.51806	178.712	0	178.712	-20.9724	41.675	49.2			1	1	0	2	78057.2	3.5426	174.823	0	174.823	-20.9917	26.426	26.711
1	1	0	2	78072.1	3.56428	174.941	0	174.941	-20.9934	74.246	63.154			1	1	0	2	78961.5	3.51621	179.412	0	179.412	-20.9723	41.582	49.107			1	1	0	2	78177.2	3.54106	175.523	0	175.523	-20.9917	26.344	26.629
1	1	0	2	78192.1	3.56249	175.641	0	175.641	-20.9934	74.119	63.027			1	1	0	2	79081.5	3.51434	180.111	0	180.111	-20.9722	41.469	48.994			1	1	0	2	78297.2	3.5393	176.222	0	176.222	-20.9916	26.315	26.6
1	1	0	2	78312.1	3.56056	176.341	0	176.341	-20.9936	74.007	62.915			1	1	0	2	79201.5	3.51243	180.81	0	180.81	-20.9723	41.353	48.878			1	1	0	2	78417.2	3.53747	176.922	0	176.922	-20.9916	26.205	26.49
1	1	0	2	78432.1	3.55872	177.041	0	177.041	-20.9934	73.885	62.793			1	1	0	2	79321.5	3.51066	181.509	0	181.509	-20.9723	41.229	48.754			1	1	0	2	78537.2	3.53577	177.622	0	177.622	-20.9913	26.08	26.365
1	1	0	2	78552.1	3.55691	177.74	0	177.74	-20.9934	73.737	62.645			1	1	0	2	79441.5	3.50873	182.208	0	182.208	-20.9723	41.103	48.628			1	1	0	2	78657.2	3.53392	178.321	0	178.321	-20.9913	26.027	26.312
1	1	0	2	78672.1	3.55492	178.44	0	178.44	-20.9932	73.598	62.506			1	1	0	2	79561.5	3.50663	182.907	0	182.907	-20.972	40.956	48.481			1	1	0	2	78777.2	3.53216	179.021	0	179.021	-20.991	25.943	26.228
1	1	0	2	78792.1	3.55293	179.14	0	179.14	-20.9931	73.454	62.362			1	1	0	2	79681.5	3.50485	183.606	0	183.606	-20.9722	40.811	48.336			1	1	0	2	78897.2	3.53031	179.721	0	179.721	-20.9912	25.772	26.057
1	1	0	2	78912.1	3.55104	179.84	0	179.84	-20.9932	73.281	62.189			1	1	0	2	79801.5	3.5027	184.305	0	184.305	-20.9722	40.664	48.189			1	1	0	2	79017.2	3.5284	180.421	0	180.421	-20.9912	25.696	25.981
1	1	0	2	79032.1	3.54877	180.539	0	180.539	-20.9933	73.112	62.02			1	1	0	2	79921.5	3.50064	185.004	0	185.004	-20.9724	40.491	48.016			1	1	0	2	79137.2	3.52649	181.12	0	181.12	-20.9913	25.614	25.899
1	1	0	2	79152.1	3.54676	181.239	0	181.239	-20.9932	72.926	61.834			1	1	0	2	80041.5	3.4984	185.703	0	185.703	-20.9725	40.3	47.825			1	1	0	2	79257.2	3.52448	181.82	0	181.82	-20.9914	25.411	25.696
1	1	0	2	79272.1	3.54485	181.939	0	181.939	-20.993	72.733	61.641			1	1	0	2	80161.5	3.49644	186.402	0	186.402	-20.9723	40.124	47.649			1	1	0	2	79377.2	3.52267	182.52	0	182.52	-20.9915	25.307	25.592
1	1	0	2	79392.1	3.54275	182.639	0	182.639	-20.9933	72.517	61.425			1	1	0	2	80281.5	3.4944	187.101	0	187.101	-20.9724	39.929	47.454			1	1	0	2	79497.2	3.52063	183.219	0	183.219	-20.9916	25.188	25.473
1	1	0	2	79512.1	3.54063	183.339	0	183.339	-20.9934	72.309	61.217			1	1	0	2	80401.5	3.49209	187.8	0	187.8	-20.9723	39.702	47.227			1	1	0	2	79617.2	3.51845	183.919	0	183.919	-20.9914	25.018	25.303
1	1	0	2	79632.1	3.53849	184.038	0	184.038	-20.9934	72.077	60.985			1	1	0	2	80521.5	3.48978	188.5	0	188.5	-20.9723	39.481	47.006			1	1	0	2	79737.2	3.51658	184.619	0	184.619	-20.9916	24.847	25.132
1	1	0	2	79752.1	3.53633	184.738	0	184.738	-20.9934	71.837	60.745			1	1	0	2	80641.5	3.48772	189.199	0	189.199	-20.9724	39.255	46.78			1	1	0	2	79857.2	3.51444	185.319	0	185.319	-20.9916	24.706	24.991
1	1	0	2	79872.1	3.53398	185.438	0	185.438	-20.9935	71.595	60.503			1	1	0	2	80761.5	3.48537	189.898	0	189.898	-20.9723	39.003	46.528			1	1	0	2	79977.2	3.51228	186.018	0	186.018	-20.9916	24.549	24.834
1	1	0	2	79992.1	3.53173	186.138	0	186.138	-20.9935	71.34	60.248			1	1	0	2	80881.5	3.48312	190.597	0	190.597	-20.9721	38.755	46.28			1	1	0	2	80097.2	3.51017	186.718	0	186.718	-20.9916	24.323	24.608
1	1	0	2	80112.1	3.52938	186.837	0	186.837	-20.9936	71.064	59.972			1	1	0	2	81001.5	3.48067	191.296	0	191.296	-20.9721	38.494	46.019			1	1	0	2	80217.2	3.50801	187.418	0	187.418	-20.9918	24.149	24.434
1	1	0	2	80232.1	3.5272	187.537	0	187.537	-20.9937	70.798	59.706			1	1	0	2	81121.5	3.47819	191.995	0	191.995	-20.9721	38.228	45.753			1	1	0	2	80337.2	3.5057	188.118	0	188.118	-20.9914	23.991	24.276
1	1	0	2	80352.1	3.52474	188.237	0	188.237	-20.9938	70.523	59.431			1	1	0	2	81241.5	3.47581	192.694	0	192.694	-20.9721	37.944	45.469			1	1	0	2	80457.2	3.50343	188.817	0	188.817	-20.9915	23.7	23.985
1	1	0	2	80472.1	3.52233	188.937	0	188.937	-20.9935	70.213	59.121			1	1	0	2	81361.5	3.47327	193.393	0	193.393	-20.972	37.653	45.178			1	1	0	2	80577.2	3.50115	189.517	0	189.517	-20.9918	23.502	23.787
1	1	0	2	80592.1	3.52	189.637	0	189.637	-20.9934	69.912	58.82			1	1	0	2	81481.5	3.47081	194.092	0	194.092	-20.9722	37.366	44.891			1	1	0	2	80697.2	3.49881	190.217	0	190.217	-20.9915	23.325	23.61
1	1	0	2	80712.1	3.51748	190.336	0	190.336	-20.9933	69.623	58.531			1	1	0	2	81601.5	3.46825	194.791	0	194.791	-20.9722	37.062	44.587			1	1	0	2	80817.2	3.4964	190.916	0	190.916	-20.9914	23.038	23.323
1	1	0	2	80832.1	3.51494	191.036	0	191.036	-20.9934	69.295	58.203			1	1	0	2	81721.5	3.46562	195.49	0	195.49	-20.9721	36.748	44.273			1	1	0	2	80937.2	3.49394	191.616	0	191.616	-20.9914	22.793	23.078
1	1	0	2	80952.1	3.51264	191.736	0	191.736	-20.9934	68.98	57.888			1	1	0	2	81841.5	3.46308	196.189	0	196.189	-20.9721	36.433	43.958			1	1	0	2	81057.2	3.49147	192.316	0	192.316	-20.9914	22.574	22.859
1	1	0	2	81072.1	3.51012	192.436	0	192.436	-20.9934	68.655	57.563			1	1	0	2	81961.5	3.46043	196.888	0	196.888	-20.9723	36.093	43.618			1	1	0	2	81177.2	3.48894	193.016	0	193.016	-20.9914	22.296	22.581
1	1	0	2	81192.1	3.50745	193.136	0	193.136	-20.9935	68.312	57.22			1	1	0	2	82081.5	3.45798	197.588	0	197.588	-20.9722	35.758	43.283			1	1	0	2	81297.2	3.48628	193.715	0	193.715	-20.9915	21.981	22.266
1	1	0	2	81312.1	3.50475	193.835	0	193.835	-20.9934	67.968	56.876			1	1	0	2	82201.5	3.45544	198.287	0	198.287	-20.9726	35.424	42.949			1	1	0	2	81417.2	3.48382	194.415	0	194.415	-20.9915	21.747	22.032
1	1	0	2	81432.1	3.5021	194.535	0	194.535	-20.9933	67.621	56.529			1	1	0	2	82321.5	3.45279	198.986	0	198.986	-20.9725	35.073	42.598			1	1	0	2	81537.2	3.48137	195.115	0	195.115	-20.9916	21.479	21.764
1	1	0	2	81552.1	3.49963	195.235	0	195.235	-20.9935	67.259	56.167			1	1	0	2	82441.5	3.4502	199.685	0	199.685	-20.9726	34.707	42.232			1	1	0	2	81657.2	3.47851	195.814	0	195.814	-20.9916	21.102	21.387
1	1	0	2	81672.1	3.49702	195.935	0	195.935	-20.9935	66.881	55.789			1	1	0	2	82561.5	3.44749	200.384	0	200.384	-20.9724	34.347	41.872			1	1	0	2	81777.2	3.47588	196.514	0	196.514	-20.9916	20.832	21.117
1	1	0	2	81792.1	3.49421	196.634	0	196.634	-20.9934	66.508	55.416			1	1	0	2	82681.5	3.44489	201.083	0	201.083	-20.9726	33.976	41.501			1	1	0	2	81897.2	3.47324	197.214	0	197.214	-20.9915	20.549	20.834
1	1	0	2	81912.1	3.49163	197.334	0	197.334	-20.9935	66.138	55.046			1	1	0	2	82801.5	3.4421	201.782	0	201.782	-20.9725	33.604	41.129			1	1	0	2	82017.2	3.47043	197.914	0	197.914	-20.9914	20.163	20.448
1	1	0	2	82032.1	3.48886	198.034	0	198.034	-20.9935	65.736	54.644			1	1	0	2	82921.5	3.43953	202.481	0	202.481	-20.9725	33.231	40.756			1	1	0	2	82137.2	3.46763	198.613	0	198.613	-20.9911	19.866	20.151
1	1	0	2	82152.1	3.48603	198.734	0	198.734	-20.9933	65.358	54.266			1	1	0	2	83041.5	3.43672	203.18	0	203.18	-20.9724	32.86	40.385			1	1	0	2	82257.2	3.46494	199.313	0	199.313	-20.9913	19.559	19.844
1	1	0	2	82272.1	3.4833	199.434	0	199.434	-20.9932	64.977	53.885			1	1	0	2	83161.5	3.43407	203.879	0	203.879	-20.9722	32.494	40.019			1	1	0	2	82377.2	3.46205	200.013	0	200.013	-20.9912	19.195	19.48
1	1	0	2	82392.1	3.48047	200.133	0	200.133	-20.9933	64.569	53.477			1	1	0	2	83281.5	3.43128	204.578	0	204.578	-20.9724	32.118	39.643			1	1	0	2	82497.2	3.45911	200.712	0	200.712	-20.9913	18.844	19.129
1	1	0	2	82512.1	3.47763	200.833	0	200.833	-20.9936	64.19	53.098			1	1	0	2	83401.5	3.4285	205.277	0	205.277	-20.9726	31.747	39.272			1	1	0	2	82617.2	3.45627	201.412	0	201.412	-20.9914	18.535	18.82
1	1	0	2	82632.1	3.47478	201.533	0	201.533	-20.9934	63.809	52.717			1	1	0	2	83521.5	3.42565	205.977	0	205.977	-20.9723	31.375	38.9			1	1	0	2	82737.2	3.45339	202.112	0	202.112	-20.9914	18.218	18.503
1	1	0	2	82752.1	3.47178	202.233	0	202.233	-20.9937	63.411	52.319			1	1	0	2	83641.5	3.4227	206.676	0	206.676	-20.9723	31.025	38.55			1	1	0	2	82857.2	3.45035	202.812	0	202.812	-20.9913	17.834	18.119
1	1	0	2	82872.1	3.46876	202.932	0	202.932	-20.9937	63.034	51.942			1	1	0	2	83761.5	3.41953	207.375	0	207.375	-20.9724	30.66	38.185			1	1	0	2	82977.2	3.44743	203.511	0	203.511	-20.9914	17.521	17.806
1	1	0	2	82992.1	3.46574	203.632	0	203.632	-20.9937	62.66	51.568			1	1	0	2	83881.5	3.41646	208.074	0	208.074	-20.9725	30.28	37.805			1	1	0	2	83097.2	3.44434	204.211	0	204.211	-20.9915	17.229	17.514
1	1	0	2	83112.1	3.46265	204.332	0	204.332	-20.9938	62.266	51.174			1	1	0	2	84001.5	3.41342	208.773	0	208.773	-20.9726	29.911	37.436			1	1	0	2	83217.2	3.44115	204.911	0	204.911	-20.9913	16.819	17.104
1	1	0	2	83232.1	3.45948	205.032	0	205.032	-20.9937	61.894	50.802			1	1	0	2	84121.5	3.41025	209.472	0	209.472	-20.9727	29.569	37.094			1	1	0	2	83337.2	3.43823	205.61	0	205.61	-20.9914	16.509	16.794
1	1	0	2	83352.1	3.45621	205.732	0	205.732	-20.9937	61.511	50.419			1	1	0	2	84241.5	3.40693	210.171	0	210.171	-20.9724	29.209	36.734			1	1	0	2	83457.2	3.43494	206.31	0	206.31	-20.9915	16.241	16.526
1	1	0	2	83472.1	3.45319	206.431	0	206.431	-20.9939	61.144	50.052			1	1	0	2	84361.5	3.40363	210.87	0	210.87	-20.9723	28.842	36.367			1	1	0	2	83577.2	3.43154	207.01	0	207.01	-20.9916	15.874	16.159
1	1	0	2	83592.1	3.44977	207.131	0	207.131	-20.9937	60.772	49.68			1	1	0	2	84481.5	3.40021	211.569	0	211.569	-20.9722	28.494	36.019			1	1	0	2	83697.2	3.42805	207.71	0	207.71	-20.9915	15.534	15.819
1	1	0	2	83712.1	3.44656	207.831	0	207.831	-20.9937	60.411	49.319			1	1	0	2	84601.5	3.39668	212.268	0	212.268	-20.9723	28.133	35.658			1	1	0	2	83817.2	3.42465	208.409	0	208.409	-20.9914	15.272	15.557
1	1	0	2	83832.1	3.44303	208.531	0	208.531	-20.9936	60.054	48.962			1	1	0	2	84721.5	3.39327	212.967	0	212.967	-20.9724	27.783	35.308			1	1	0	2	83937.2	3.42108	209.109	0	209.109	-20.9915	14.946	15.231
1	1	0	2	83952.1	3.43963	209.231	0	209.231	-20.9935	59.689	48.597			1	1	0	2	84841.5	3.38955	213.666	0	213.666	-20.9725	27.447	34.972			1	1	0	2	84057.2	3.41732	209.809	0	209.809	-20.9914	14.586	14.871
1	1	0	2	84072.1	3.43588	209.93	0	209.93	-20.9937	59.336	48.244			1	1	0	2	84961.5	3.38581	214.365	0	214.365	-20.9724	27.089	34.614			1	1	0	2	84177.2	3.41358	210.508	0	210.508	-20.9914	14.334	14.619
1	1	0	2	84192.1	3.43239	210.63	0	210.63	-20.9937	58.99	47.898			1	1	0	2	85081.5	3.38199	215.065	0	215.065	-20.9723	26.74	34.265			1	1	0	2	84297.2	3.4098	211.208	0	211.208	-20.9913	14.049	14.334
1	1	0	2	84312.1	3.42876	211.33	0	211.33	-20.9939	58.62	47.528			1	1	0	2	85201.5	3.37808	215.764	0	215.764	-20.9724	26.382	33.907			1	1	0	2	84417.2	3.40575	211.908	0	211.908	-20.9914	13.656	13.941
1	1	0	2	84432.1	3.42505	212.03	0	212.03	-20.9938	58.258	47.166			1	1	0	2	85321.5	3.37432	216.463	0	216.463	-20.9725	26.022	33.547			1	1	0	2	84537.2	3.40188	212.608	0	212.608	-20.9913	13.379	13.664
1	1	0	2	84552.1	3.42123	212.73	0	212.73	-20.9938	57.909	46.817			1	1	0	2	85441.5	3.37046	217.162	0	217.162	-20.9723	25.657	33.182			1	1	0	2	84657.2	3.39781	213.307	0	213.307	-20.9913	13.096	13.381
1	1	0	2	84672.1	3.41741	213.429	0	213.429	-20.9937	57.538	46.446			1	1	0	2	85561.5	3.3663	217.861	0	217.861	-20.9725	25.297	32.822			1	1	0	2	84777.2	3.39351	214.007	0	214.007	-20.9914	12.718	13.003
1	1	0	2	84792.1	3.41344	214.129	0	214.129	-20.9939	57.172	46.08			1	1	0	2	85681.5	3.36218	218.56	0	218.56	-20.9724	24.93	32.455			1	1	0	2	84897.2	3.38916	214.707	0	214.707	-20.9913	12.424	12.709
1	1	0	2	84912.1	3.40954	214.829	0	214.829	-20.994	56.825	45.733			1	1	0	2	85801.5	3.358	219.259	0	219.259	-20.9724	24.553	32.078			1	1	0	2	85017.2	3.38487	215.406	0	215.406	-20.9913	12.126	12.411
1	1	0	2	85032.1	3.40547	215.529	0	215.529	-20.994	56.457	45.365			1	1	0	2	85921.5	3.35371	219.958	0	219.958	-20.9722	24.189	31.714			1	1	0	2	85137.2	3.38044	216.106	0	216.106	-20.9911	11.783	12.068
1	1	0	2	85152.1	3.4013	216.229	0	216.229	-20.9939	56.099	45.007			1	1	0	2	86041.5	3.34907	220.657	0	220.657	-20.9723	23.848	31.373			1	1	0	2	85257.2	3.37583	216.806	0	216.806	-20.9914	11.432	11.717
1	1	0	2	85272.1	3.39699	216.928	0	216.928	-20.9936	55.745	44.653			1	1	0	2	86161.5	3.34462	221.356	0	221.356	-20.9724	23.472	30.997			1	1	0	2	85377.2	3.37106	217.506	0	217.506	-20.9915	11.129	11.414
1	1	0	2	85392.1	3.39259	217.628	0	217.628	-20.9938	55.391	44.299			1	1	0	2	86281.5	3.33975	222.055	0	222.055	-20.9725	23.094	30.619			1	1	0	2	85497.2	3.36616	218.205	0	218.205	-20.9913	10.831	11.116
1	1	0	2	85512.1	3.38793	218.328	0	218.328	-20.9938	55.025	43.933			1	1	0	2	86401.5	3.33474	222.754	0	222.754	-20.9724	22.736	30.261			1	1	0	2	85617.2	3.36094	218.905	0	218.905	-20.9913	10.447	10.732
1	1	0	2	85632.1	3.38321	219.028	0	219.028	-20.9941	54.681	43.589			1	1	0	2	86521.5	3.32953	223.454	0	223.454	-20.9725	22.383	29.908			1	1	0	2	85737.2	3.35575	219.605	0	219.605	-20.9914	10.13	10.415
1	1	0	2	85752.1	3.37825	219.728	0	219.728	-20.994	54.333	43.241			1	1	0	2	86641.5	3.32401	224.153	0	224.153	-20.9724	22.027	29.552			1	1	0	2	85857.2	3.35023	220.304	0	220.304	-20.9912	9.857	10.142
1	1	0	2	85872.1	3.37311	220.427	0	220.427	-20.994	53.973	42.881			1	1	0	2	86761.5	3.31823	224.852	0	224.852	-20.9724	21.656	29.181			1	1	0	2	85977.2	3.34445	221.004	0	221.004	-20.9911	9.452	9.737
1	1	0	2	85992.1	3.36747	221.127	0	221.127	-20.9939	53.632	42.54			1	1	0	2	86881.5	3.31201	225.551	0	225.551	-20.9726	21.292	28.817			1	1	0	2	86097.2	3.33813	221.704	0	221.704	-20.9911	9.157	9.442
1	1	0	2	86112.1	3.36195	221.827	0	221.827	-20.9936	53.296	42.204			1	1	0	2	87001.5	3.30563	226.25	0	226.25	-20.9725	20.943	28.468			1	1	0	2	86217.2	3.33175	222.403	0	222.403	-20.991	8.879	9.164
1	1	0	2	86232.1	3.35584	222.527	0	222.527	-20.994	52.935	41.843			1	1	0	2	87121.5	3.29865	226.949	0	226.949	-20.9724	20.572	28.097			1	1	0	2	86337.2	3.3249	223.103	0	223.103	-20.991	8.512	8.797
1	1	0	2	86352.1	3.34944	223.227	0	223.227	-20.994	52.589	41.497			1	1	0	2	87241.5	3.29149	227.648	0	227.648	-20.9723	20.186	27.711			1	1	0	2	86457.2	3.31755	223.803	0	223.803	-20.991	8.172	8.457
1	1	0	2	86472.1	3.34267	223.926	0	223.926	-20.9937	52.225	41.133			1	1	0	2	87361.5	3.28386	228.347	0	228.347	-20.9723	19.77	27.295			1	1	0	2	86577.2	3.30962	224.503	0	224.503	-20.991	7.892	8.177
1	1	0	2	86592.1	3.33553	224.626	0	224.626	-20.9937	51.841	40.749			1	1	0	2	87481.5	3.27573	229.046	0	229.046	-20.9723	19.363	26.888			1	1	0	2	86697.2	3.30126	225.202	0	225.202	-20.9911	7.546	7.831
1	1	0	2	86712.1	3.328	225.326	0	225.326	-20.994	51.474	40.382			1	1	0	2	87601.5	3.26702	229.745	0	229.745	-20.9723	18.965	26.49			1	1	0	2	86817.2	3.29219	225.902	0	225.902	-20.9911	7.14	7.425
1	1	0	2	86832.1	3.31971	226.026	0	226.026	-20.9938	51.099	40.007			1	1	0	2	87721.5	3.25756	230.444	0	230.444	-20.9725	18.547	26.072			1	1	0	2	86937.2	3.28269	226.602	0	226.602	-20.991	6.801	7.086
1	1	0	2	86952.1	3.31071	226.725	0	226.725	-20.9939	50.71	39.618			1	1	0	2	87841.5	3.24733	231.143	0	231.143	-20.9724	18.124	25.649			1	1	0	2	87057.2	3.27226	227.301	0	227.301	-20.9912	6.425	6.71
1	1	0	2	87072.1	3.30097	227.425	0	227.425	-20.994	50.341	39.249			1	1	0	2	87961.5	3.2358	231.843	0	231.843	-20.9725	17.729	25.254			1	1	0	2	87177.2	3.26079	228.001	0	228.001	-20.9913	5.948	6.233
1	1	0	2	87192.1	3.29012	228.125	0	228.125	-20.994	49.964	38.872			1	1	0	2	88081.5	3.22284	232.542	0	232.542	-20.9726	17.351	24.876			1	1	0	2	87297.2	3.24802	228.701	0	228.701	-20.9914	5.57	5.855
1	1	0	2	87312.1	3.27799	228.825	0	228.825	-20.9942	49.607	38.515			1	1	0	2	88201.5	3.20803	233.241	0	233.241	-20.9725	16.97	24.495			1	1	0	2	87417.2	3.23396	229.401	0	229.401	-20.9915	5.196	5.481
1	1	0	2	87432.1	3.26458	229.525	0	229.525	-20.994	49.238	38.146			1	1	0	2	88321.5	3.19109	233.94	0	233.94	-20.9727	16.588	24.113			1	1	0	2	87537.2	3.21781	230.1	0	230.1	-20.9916	4.74	5.025
1	1	0	2	87552.1	3.24933	230.225	0	230.225	-20.9942	48.878	37.786			1	1	0	2	88441.2	3.17105	234.638	0	234.638	-20.9725	16.229	23.754			1	1	0	2	87657.2	3.19948	230.8	0	230.8	-20.9919	4.367	4.652
1	1	0	2	87672.1	3.2318	230.924	0	230.924	-20.994	48.543	37.451			1	1	0	2	88546.1	3.15105	235.248	0	235.248	-20.9723	15.939	23.464			1	1	0	2	87769	3.17944	231.452	0	231.452	-20.9916	4.041	4.326
1	1	0	2	87790.2	3.21179	231.613	0	231.613	-20.994	48.201	37.109			1	1	0	2	88636.8	3.13103	235.777	0	235.777	-20.9722	15.679	23.204			1	1	0	2	87867.4	3.15943	232.025	0	232.025	-20.9914	3.691	3.976
1	1	0	2	87894.2	3.19177	232.22	0	232.22	-20.994	47.912	36.82			1	1	0	2	88716.8	3.11099	236.243	0	236.243	-20.9722	15.444	22.969			1	1	0	2	87953	3.13942	232.524	0	232.524	-20.9916	3.496	3.781
1	1	0	2	87986.1	3.17177	232.755	0	232.755	-20.994	47.642	36.55			1	1	0	2	88787.4	3.09097	236.654	0	236.654	-20.9722	15.232	22.757			1	1	0	2	88029.3	3.11941	232.97	0	232.97	-20.9915	3.227	3.512
1	1	0	2	88067.5	3.15175	233.23	0	233.23	-20.994	47.431	36.339			1	1	0	2	88850.5	3.07097	237.022	0	237.022	-20.9722	15.058	22.583			1	1	0	2	88097.1	3.0994	233.365	0	233.365	-20.9913	3.098	3.383
1	1	0	2	88140.4	3.13175	233.655	0	233.655	-20.9941	47.223	36.131			1	1	0	2	88906.9	3.05095	237.35	0	237.35	-20.9721	14.9	22.425			1	1	0	2	88157.8	3.07938	233.719	0	233.719	-20.9912	2.884	3.169
1	1	0	2	88206.1	3.11175	234.038	0	234.038	-20.9937	47.058	35.966			1	1	0	2	88957.7	3.03093	237.646	0	237.646	-20.9724	14.763	22.288			1	1	0	2	88212.5	3.05935	234.038	0	234.038	-20.9912	2.709	2.994
1	1	0	2	88265.5	3.09171	234.385	0	234.385	-20.994	46.888	35.796			1	1	0	2	89004	3.01089	237.916	0	237.916	-20.9724	14.642	22.167			1	1	0	2	88262.1	3.03934	234.327	0	234.327	-20.9913	2.659	2.944
1	1	0	2	88320.1	3.0717	234.703	0	234.703	-20.9939	46.734	35.642			1	1	0	2	89046.2	2.99087	238.162	0	238.162	-20.9722	14.524	22.049			1	1	0	2	88307.4	3.01933	234.591	0	234.591	-20.9913	2.505	2.79
1	1	0	2	88369.7	3.0517	234.992	0	234.992	-20.9941	46.61	35.518			1	1	0	2	89084.5	2.97087	238.385	0	238.385	-20.9723	14.417	21.942			1	1	0	2	88348.7	2.99933	234.832	0	234.832	-20.9913	2.369	2.654
1	1	0	2	88415.1	3.03164	235.257	0	235.257	-20.9941	46.487	35.395			1	1	0	2	89119.8	2.95087	238.59	0	238.59	-20.972	14.318	21.843			1	1	0	2	88386.6	2.97932	235.053	0	235.053	-20.9913	2.244	2.529
1	1	0	2	88456.9	3.01164	235.501	0	235.501	-20.9942	46.36	35.268			1	1	0	2	89152.1	2.93085	238.779	0	238.779	-20.9719	14.232	21.757			1	1	0	2	88421.4	2.95929	235.256	0	235.256	-20.9913	2.201	2.486
1	1	0	2	88495.2	2.99164	235.724	0	235.724	-20.9942	46.259	35.167			1	1	0	2	89181.9	2.91085	238.952	0	238.952	-20.9719	14.156	21.681			1	1	0	2	88453.5	2.93928	235.443	0	235.443	-20.9912	2.128	2.413
1	1	0	2	88530.6	2.97164	235.931	0	235.931	-20.9941	46.167	35.075			1	1	0	2	89209.4	2.89083	239.112	0	239.112	-20.9721	14.083	21.608			1	1	0	2	88483	2.91925	235.615	0	235.615	-20.9912	2.029	2.314
1	1	0	2	88563.4	2.95164	236.122	0	236.122	-20.9942	46.087	34.995			1	1	0	2	89235	2.87083	239.262	0	239.262	-20.9719	14.019	21.544			1	1	0	2	88510.4	2.89925	235.775	0	235.775	-20.9913	1.937	2.222
1	1	0	2	88593.7	2.93162	236.299	0	236.299	-20.994	46.001	34.909			1	1	0	2	89258.7	2.85081	239.399	0	239.399	-20.9718	13.954	21.479			1	1	0	2	88535.6	2.87924	235.922	0	235.922	-20.9913	1.853	2.138
1	1	0	2	88621.9	2.91158	236.464	0	236.464	-20.9939	45.92	34.828			1	1	0	2	89280.8	2.83081	239.529	0	239.529	-20.972	13.902	21.427			1	1	0	2	88559.2	2.85923	236.059	0	236.059	-20.9912	1.794	2.079
1	1	0	2	88648.2	2.89157	236.616	0	236.616	-20.9938	45.849	34.757			1	1	0	2	89301.5	2.81081	239.649	0	239.649	-20.972	13.848	21.373			1	1	0	2	88581.2	2.8392	236.188	0	236.188	-20.9912	1.774	2.059
1	1	0	2	88672.6	2.87157	236.759	0	236.759	-20.9939	45.778	34.686			1	1	0	2	89312.3	2.80003	239.712	0	239.712	-20.972	13.822	21.347			1	1	0	2	88601.8	2.81919	236.308	0	236.308	-20.9913	1.763	2.048
1	1	0	2	88695.5	2.85157	236.893	0	236.893	-20.9939	45.721	34.629			1	1	0	2	89312.3	2.80008	239.712	0	239.712	-20.9743	13.822	21.347			1	1	0	2	88620.5	2.79993	236.417	0	236.417	-20.9913	1.716	2.001
1	1	0	2	88717.1	2.83157	237.018	0	237.018	-20.994	45.67	34.578			1	3	0	2	89312.3	2.86326	239.712	0	239.712	0	13.822	21.347			1	1	0	2	88620.5	2.80003	236.417	0	236.417	-21	1.716	2.001
1	1	0	2	88737.3	2.81157	237.136	0	237.136	-20.994	45.624	34.532			1	3	0	2	89312.4	2.86829	239.712	0	239.712	0	13.822	21.347			1	3	0	2	88620.5	2.84162	236.417	0	236.417	0	1.716	2.001
1	1	0	2	88748.6	2.80005	237.202	0	237.202	-20.9942	45.592	34.5			1	3	0	2	89312.5	2.87333	239.712	0	239.712	0	13.822	21.347			1	3	0	2	88620.6	2.84666	236.417	0	236.417	0	1.716	2.001
1	1	0	2	88748.6	2.80005	237.202	0	237.202	-21.001	45.592	34.5			1	3	0	2	89312.6	2.87835	239.712	0	239.712	0	13.821	21.346			1	3	0	2	88620.7	2.85168	236.417	0	236.417	0	1.716	2.001
1	3	0	2	88748.7	2.81679	237.202	0	237.202	0	45.592	34.5			1	3	0	2	89312.7	2.88335	239.712	0	239.712	0	13.821	21.346			1	3	0	2	88620.8	2.85672	236.417	0	236.417	0	1.716	2.001
1	3	0	2	88748.8	2.82182	237.202	0	237.202	0	45.592	34.5			1	3	0	2	89312.9	2.88835	239.712	0	239.712	0	13.821	21.346			1	3	0	2	88620.9	2.86178	236.417	0	236.417	0	1.716	2.001
1	3	0	2	88748.9	2.82684	237.202	0	237.202	0	45.592	34.5			1	3	0	2	89313	2.89337	239.712	0	239.712	0	13.82	21.345			1	3	0	2	88621	2.8668	236.417	0	236.417	0	1.716	2.001
1	3	0	2	88749	2.83188	237.202	0	237.202	0	45.591	34.499			1	3	0	2	89313.2	2.89837	239.712	0	239.712	0	13.82	21.345			1	3	0	2	88621.2	2.87181	236.417	0	236.417	0	1.714	1.999
1	3	0	2	88749.1	2.83693	237.202	0	237.202	0	45.591	34.499			1	3	0	2	89313.3	2.90337	239.712	0	239.712	0	13.82	21.345			1	3	0	2	88621.3	2.87686	236.417	0	236.417	0	1.714	1.999
1	3	0	2	88749.2	2.84193	237.202	0	237.202	0	45.591	34.499			1	3	0	2	89313.5	2.90837	239.712	0	239.712	0	13.819	21.344			1	3	0	2	88621.5	2.88191	236.417	0	236.417	0	1.714	1.999
1	3	0	2	88749.4	2.84702	237.202	0	237.202	0	45.59	34.498			1	3	0	2	89313.6	2.91339	239.712	0	239.712	0	13.819	21.344			1	3	0	2	88621.6	2.88691	236.417	0	236.417	0	1.713	1.998
1	3	0	2	88749.5	2.85204	237.202	0	237.202	0	45.59	34.498			1	3	0	2	89313.8	2.91844	239.712	0	239.712	0	13.818	21.343			1	3	0	2	88621.8	2.89191	236.417	0	236.417	0	1.713	1.998
1	3	0	2	88749.7	2.85704	237.202	0	237.202	0	45.59	34.498			1	3	0	2	89314	2.92346	239.712	0	239.712	0	13.818	21.343			1	3	0	2	88621.9	2.89693	236.417	0	236.417	0	1.712	1.997
1	3	0	2	88749.8	2.86205	237.202	0	237.202	0	45.589	34.497			1	3	0	2	89314.2	2.92846	239.712	0	239.712	0	13.818	21.343			1	3	0	2	88622.1	2.90195	236.417	0	236.417	0	1.712	1.997
1	3	0	2	88750	2.86707	237.202	0	237.202	0	45.589	34.497			1	3	0	2	89314.4	2.93348	239.712	0	239.712	0	13.818	21.343			1	3	0	2	88622.3	2.90695	236.417	0	236.417	0	1.712	1.997
1	3	0	2	88750.2	2.87208	237.202	0	237.202	0	45.589	34.497			1	3	0	2	89314.6	2.93848	239.712	0	239.712	0	13.818	21.343			1	3	0	2	88622.5	2.91199	236.417	0	236.417	0	1.712	1.997
1	3	0	2	88750.3	2.8771	237.202	0	237.202	0	45.589	34.497			1	3	0	2	89314.8	2.9435	239.712	0	239.712	0	13.818	21.343			1	3	0	2	88622.7	2.91702	236.417	0	236.417	0	1.71	1.995
1	3	0	2	88750.5	2.88215	237.202	0	237.202	0	45.589	34.497			1	3	0	2	89315	2.9485	239.712	0	239.712	0	13.818	21.343			1	3	0	2	88622.9	2.92202	236.417	0	236.417	0	1.71	1.995
1	3	0	2	88750.7	2.88715	237.202	0	237.202	0	45.589	34.497			1	3	0	2	89315.3	2.9535	239.712	0	239.712	0	13.818	21.343			1	3	0	2	88623.1	2.92715	236.417	0	236.417	0	1.71	1.995
1	3	0	2	88750.9	2.89218	237.202	0	237.202	0	45.589	34.497			1	3	0	2	89315.5	2.9586	239.712	0	239.712	0	13.818	21.343			1	3	0	2	88623.4	2.93215	236.417	0	236.417	0	1.71	1.995
1	3	0	2	88751.1	2.89726	237.202	0	237.202	0	45.589	34.497			1	3	0	2	89315.8	2.96366	239.712	0	239.712	0	13.818	21.343			1	3	0	2	88623.6	2.93718	236.417	0	236.417	0	1.71	1.995
1	3	0	2	88751.4	2.90226	237.202	0	237.202	0	45.589	34.497			1	3	0	2	89316	2.96871	239.712	0	239.712	0	13.818	21.343			1	3	0	2	88623.9	2.94218	236.417	0	236.417	0	1.709	1.994
1	3	0	2	88751.6	2.90731	237.202	0	237.202	0	45.589	34.497			1	3	0	2	89316.3	2.97371	239.712	0	239.712	0	13.818	21.343			1	3	0	2	88624.2	2.9472	236.417	0	236.417	0	1.709	1.994
1	3	0	2	88751.9	2.91245	237.202	0	237.202	0	45.588	34.496			1	3	0	2	89316.6	2.97875	239.712	0	239.712	0	13.818	21.343			1	3	0	2	88624.4	2.9522	236.417	0	236.417	0	1.708	1.993
1	3	0	2	88752.1	2.91745	237.202	0	237.202	0	45.588	34.496			1	3	0	2	89316.9	2.98379	239.712	0	239.712	0	13.818	21.343			1	3	0	2	88624.7	2.95724	236.417	0	236.417	0	1.708	1.993
1	3	0	2	88752.4	2.92253	237.202	0	237.202	0	45.588	34.496			1	3	0	2	89317.2	2.98879	239.712	0	239.712	0	13.818	21.343			1	3	0	2	88625	2.96224	236.417	0	236.417	0	1.707	1.992
1	3	0	2	88752.7	2.92754	237.202	0	237.202	0	45.587	34.495			1	3	0	2	89317.5	2.99387	239.712	0	239.712	0	13.817	21.342			1	3	0	2	88625.4	2.96725	236.417	0	236.417	0	1.706	1.991
1	3	0	2	88753	2.93256	237.202	0	237.202	0	45.587	34.495			1	3	0	2	89317.8	2.9989	239.712	0	239.712	0	13.817	21.342			1	3	0	2	88625.7	2.97225	236.417	0	236.417	0	1.706	1.991
1	3	0	2	88753.2	2.93757	237.202	0	237.202	0	45.587	34.495			1	3	0	2	89318.2	3.00396	239.712	0	239.712	0	13.817	21.342			1	3	0	2	88626	2.97727	236.417	0	236.417	0	1.706	1.991
1	3	0	2	88753.6	2.94259	237.202	0	237.202	0	45.587	34.495			1	3	0	2	89318.5	3.00896	239.712	0	239.712	0	13.817	21.342			1	3	0	2	88626.4	2.98229	236.417	0	236.417	0	1.705	1.99
1	3	0	2	88753.9	2.94764	237.202	0	237.202	0	45.587	34.495			1	3	0	2	89318.9	3.01402	239.712	0	239.712	0	13.816	21.341			1	3	0	2	88626.8	2.98737	236.417	0	236.417	0	1.704	1.989
1	3	0	2	88754.2	2.95264	237.202	0	237.202	0	45.587	34.495			1	3	0	2	89319.3	3.01902	239.712	0	239.712	0	13.816	21.341			1	3	0	2	88627.2	2.99241	236.417	0	236.417	0	1.704	1.989
1	3	0	2	88754.6	2.9577	237.202	0	237.202	0	45.586	34.494			1	3	0	2	89319.7	3.02402	239.712	0	239.712	0	13.816	21.341			1	3	0	2	88627.6	2.99741	236.417	0	236.417	0	1.703	1.988
1	3	0	2	88754.9	2.96271	237.202	0	237.202	0	45.585	34.493			1	3	0	2	89320.2	3.02902	239.712	0	239.712	0	13.816	21.341			1	3	0	2	88628.1	3.00241	236.417	0	236.417	0	1.702	1.987
1	3	0	2	88755.3	2.96781	237.202	0	237.202	0	45.585	34.493			1	3	0	2	89320.6	3.03402	239.712	0	239.712	0	13.816	21.341			1	3	0	2	88628.6	3.00745	236.417	0	236.417	0	1.702	1.987
1	3	0	2	88755.7	2.97281	237.202	0	237.202	0	45.585	34.493			1	3	0	2	89321.1	3.03906	239.712	0	239.712	0	13.815	21.34			1	3	0	2	88629.1	3.01246	236.417	0	236.417	0	1.702	1.987
1	3	0	2	88756.2	2.97782	237.202	0	237.202	0	45.585	34.493			1	3	0	2	89321.6	3.04408	239.712	0	239.712	0	13.814	21.339			1	3	0	2	88629.6	3.01746	236.417	0	236.417	0	1.699	1.984
1	3	0	2	88756.6	2.98286	237.202	0	237.202	0	45.584	34.492			1	3	0	2	89322.1	3.04908	239.712	0	239.712	0	13.814	21.339			1	3	0	2	88630.1	3.02246	236.417	0	236.417	0	1.699	1.984
1	3	0	2	88757.1	2.98787	237.202	0	237.202	0	45.584	34.492			1	3	0	2	89322.6	3.0541	239.712	0	239.712	0	13.815	21.34			1	3	0	2	88630.7	3.02746	236.417	0	236.417	0	1.699	1.984
1	3	0	2	88757.5	2.99297	237.202	0	237.202	0	45.583	34.491			1	3	0	2	89323.2	3.05915	239.712	0	239.712	0	13.815	21.34			1	3	0	2	88631.3	3.0325	236.417	0	236.417	0	1.698	1.983
1	3	0	2	88758	2.99797	237.202	0	237.202	0	45.583	34.491			1	3	0	2	89323.8	3.06423	239.712	0	239.712	0	13.815	21.34			1	3	0	2	88632	3.03754	236.417	0	236.417	0	1.696	1.981
1	3	0	2	88758.6	3.003	237.202	0	237.202	0	45.582	34.49			1	3	0	2	89324.5	3.06923	239.712	0	239.712	0	13.815	21.34			1	3	0	2	88632.7	3.04254	236.417	0	236.417	0	1.695	1.98
1	3	0	2	88759.1	3.00802	237.202	0	237.202	0	45.582	34.49			1	3	0	2	89325.2	3.07423	239.712	0	239.712	0	13.814	21.339			1	3	0	2	88633.4	3.04755	236.417	0	236.417	0	1.694	1.979
1	3	0	2	88759.7	3.01303	237.202	0	237.202	0	45.58	34.488			1	3	0	2	89325.9	3.07923	239.712	0	239.712	0	13.814	21.339			1	3	0	2	88634.2	3.05257	236.417	0	236.417	0	1.693	1.978
1	3	0	2	88760.3	3.01809	237.202	0	237.202	0	45.58	34.488			1	3	0	2	89326.7	3.08425	239.712	0	239.712	0	13.814	21.339			1	3	0	2	88635	3.05757	236.417	0	236.417	0	1.691	1.976
1	3	0	2	88761	3.02312	237.202	0	237.202	0	45.58	34.488			1	3	0	2	89327.5	3.08929	239.712	0	239.712	0	13.814	21.339			1	3	0	2	88635.9	3.06261	236.417	0	236.417	0	1.691	1.976
1	3	0	2	88761.7	3.02816	237.202	0	237.202	0	45.58	34.488			1	3	0	2	89328.4	3.09433	239.712	0	239.712	0	13.814	21.339			1	3	0	2	88636.8	3.06763	236.417	0	236.417	0	1.689	1.974
1	3	0	2	88762.4	3.03318	237.202	0	237.202	0	45.579	34.487			1	3	0	2	89329.4	3.09933	239.712	0	239.712	0	13.814	21.339			1	3	0	2	88637.8	3.07267	236.417	0	236.417	0	1.687	1.972
1	3	0	2	88763.1	3.0383	237.202	0	237.202	0	45.578	34.486			1	3	0	2	89330.4	3.10435	239.712	0	239.712	0	13.812	21.337			1	3	0	2	88638.9	3.07771	236.417	0	236.417	0	1.687	1.972
1	3	0	2	88764	3.04331	237.202	0	237.202	0	45.577	34.485			1	3	0	2	89331.6	3.10946	239.712	0	239.712	0	13.811	21.336			1	3	0	2	88640	3.08273	236.417	0	236.417	0	1.685	1.97
1	3	0	2	88764.8	3.04831	237.202	0	237.202	0	45.577	34.485			1	3	0	2	89332.8	3.11446	239.712	0	239.712	0	13.81	21.335			1	3	0	2	88641.2	3.08773	236.417	0	236.417	0	1.682	1.967
1	3	0	2	88765.7	3.05336	237.202	0	237.202	0	45.577	34.485			1	3	0	2	89334.1	3.11948	239.712	0	239.712	0	13.81	21.335			1	3	0	2	88642.5	3.09276	236.417	0	236.417	0	1.68	1.965
1	3	0	2	88766.7	3.05838	237.202	0	237.202	0	45.575	34.483			1	3	0	2	89335.6	3.1245	239.712	0	239.712	0	13.809	21.334			1	3	0	2	88643.9	3.09776	236.417	0	236.417	0	1.678	1.963
1	3	0	2	88767.8	3.06339	237.202	0	237.202	0	45.575	34.483			1	3	0	2	89337.2	3.12952	239.712	0	239.712	0	13.808	21.333			1	3	0	2	88645.3	3.1028	236.417	0	236.417	0	1.676	1.961
1	3	0	2	88768.9	3.06841	237.202	0	237.202	0	45.575	34.483			1	3	0	2	89339	3.13456	239.712	0	239.712	0	13.808	21.333			1	3	0	2	88647	3.1078	236.417	0	236.417	0	1.674	1.959
1	3	0	2	88770.1	3.07342	237.202	0	237.202	0	45.574	34.482			1	3	0	2	89340.9	3.13958	239.712	0	239.712	0	13.807	21.332			1	3	0	2	88648.7	3.1128	236.417	0	236.417	0	1.672	1.957
1	3	0	2	88771.4	3.07842	237.202	0	237.202	0	45.574	34.482			1	3	0	2	89343	3.1446	239.712	0	239.712	0	13.806	21.331			1	3	0	2	88650.5	3.11782	236.417	0	236.417	0	1.668	1.953
1	3	0	2	88772.7	3.08343	237.202	0	237.202	0	45.573	34.481			1	3	0	2	89345.3	3.14963	239.712	0	239.712	0	13.805	21.33			1	3	0	2	88652.5	3.12292	236.417	0	236.417	0	1.665	1.95
1	3	0	2	88774.2	3.08845	237.202	0	237.202	0	45.571	34.479			1	3	0	2	89347.9	3.15463	239.712	0	239.712	0	13.804	21.329			1	3	0	2	88654.7	3.12792	236.417	0	236.417	0	1.662	1.947
1	3	0	2	88775.8	3.09351	237.202	0	237.202	0	45.569	34.477			1	3	0	2	89350.7	3.15965	239.712	0	239.712	0	13.802	21.327			1	3	0	2	88657	3.13292	236.417	0	236.417	0	1.659	1.944
1	3	0	2	88777.6	3.09854	237.202	0	237.202	0	45.568	34.476			1	3	0	2	89353.9	3.16475	239.712	0	239.712	0	13.8	21.325			1	3	0	2	88659.4	3.13793	236.417	0	236.417	0	1.655	1.94
1	3	0	2	88779.5	3.10354	237.202	0	237.202	0	45.569	34.477			1	3	0	2	89357.5	3.16979	239.712	0	239.712	0	13.798	21.323			1	3	0	2	88662.1	3.14293	236.417	0	236.417	0	1.652	1.937
1	3	0	2	88781.5	3.10855	237.202	0	237.202	0	45.567	34.475			1	3	0	2	89361.4	3.17483	239.712	0	239.712	0	13.795	21.32			1	3	0	2	88665	3.14793	236.417	0	236.417	0	1.646	1.931
1	3	0	2	88783.7	3.11361	237.202	0	237.202	0	45.565	34.473			1	3	0	2	89365.7	3.17984	239.712	0	239.712	0	13.791	21.316			1	3	0	2	88668.2	3.15293	236.417	0	236.417	0	1.643	1.928
1	3	0	2	88786.2	3.11862	237.202	0	237.202	0	45.564	34.472			1	3	0	2	89370.4	3.18488	239.712	0	239.712	0	13.789	21.314			1	3	0	2	88671.6	3.15793	236.417	0	236.417	0	1.638	1.923
1	3	0	2	88788.8	3.12366	237.202	0	237.202	0	45.562	34.47			1	3	0	2	89372.3	3.1863	239.712	0	239.712	0	13.788	21.313			1	3	0	2	88675.2	3.16298	236.417	0	236.417	0	1.632	1.917
1	3	0	2	88791.8	3.12866	237.202	0	237.202	0	45.56	34.468			2	1	1	1	89372.3	3.24256	0	1.16213e-06	1.16213e-06	20.9183	13.788	21.313			1	3	0	2	88679.4	3.16798	236.417	0	236.417	0	1.627	1.912
1	3	0	2	88794.9	3.13369	237.202	0	237.202	0	45.557	34.465			2	1	1	1	89372.3	3.2444	0	2.32957e-06	2.32957e-06	21.0139	13.788	21.313			1	3	0	2	88680.5	3.16884	236.417	0	236.417	0	1.625	1.91
1	3	0	2	88798.4	3.13869	237.202	0	237.202	0	45.557	34.465			2	1	1	1	89372.7	3.26441	0	0.00271442	0.00271442	21.024	13.788	21.313			2	1	1	1	88680.5	3.20348	0	1.16704e-06	1.16704e-06	21.0068	1.625	1.91
1	3	0	2	88802.2	3.14374	237.202	0	237.202	0	45.554	34.462			2	1	1	1	89373.5	3.28445	0	0.00738763	0.00738763	21.0242	13.787	21.312			2	1	1	1	88680.5	3.20404	0	2.33405e-06	2.33405e-06	21.0061	1.625	1.91
1	3	0	2	88806.4	3.14876	237.202	0	237.202	0	45.551	34.459			2	1	1	1	89375.2	3.30451	0	0.0171743	0.0171743	21.0241	13.789	21.314			2	1	1	1	88680.8	3.22409	0	0.00212574	0.00212574	21.0123	1.624	1.909
1	3	0	2	88808.6	3.15092	237.202	0	237.202	0	45.549	34.457			2	1	1	1	89379.6	3.32453	0	0.0431865	0.0431865	21.0237	13.793	21.318			2	1	1	1	88681.4	3.2441	0	0.00572465	0.00572465	21.0121	1.623	1.908
2	1	1	1	88808.6	3.16229	0	2.33956e-06	2.33956e-06	21.0561	45.549	34.457			2	1	1	1	89389.1	3.34453	0	0.0983806	0.0983806	21.0237	13.805	21.33			2	1	1	1	88682.5	3.26411	0	0.0116758	0.0116758	21.0124	1.624	1.909
2	1	1	1	88809	3.1823	0	0.00249551	0.00249551	21.0099	45.548	34.456			2	1	1	1	89404.7	3.36455	0	0.189733	0.189733	21.0237	13.818	21.343			2	1	1	1	88684.3	3.28419	0	0.0226911	0.0226911	21.0127	1.624	1.909
2	1	1	1	88809.8	3.2023	0	0.00684225	0.00684225	21.01	45.549	34.457			2	1	1	1	89429.8	3.38457	0	0.336099	0.336099	21.0235	13.844	21.369			2	1	1	1	88688	3.3042	0	0.0441882	0.0441882	21.0126	1.626	1.911
2	1	1	1	88811.2	3.2223	0	0.0152497	0.0152497	21.0098	45.55	34.458			2	1	1	1	89470.6	3.4046	0	0.574182	0.574182	21.0234	13.893	21.418			2	1	1	1	88694.5	3.32425	0	0.0821565	0.0821565	21.0124	1.628	1.913
2	1	1	1	88814.6	3.2423	0	0.0350171	0.0350171	21.0093	45.558	34.466			2	1	1	1	89536.9	3.4246	0	0.961793	0.961793	21.0234	13.988	21.513			2	1	1	1	88705.1	3.34426	0	0.143797	0.143797	21.0122	1.63	1.915
2	1	1	1	88821.9	3.26234	0	0.0774143	0.0774143	21.0095	45.568	34.476			2	1	1	1	89647.3	3.44466	0	1.60617	1.60617	21.0235	14.166	21.691			2	1	1	1	88722	3.36427	0	0.242571	0.242571	21.012	1.634	1.919
2	1	1	1	88834.1	3.28236	0	0.148709	0.148709	21.0092	45.584	34.492			2	1	1	1	89767.3	3.45848	0	2.30695	2.30695	21.0234	14.395	21.92			2	1	1	1	88750.3	3.38427	0	0.407434	0.407434	21.012	1.669	1.954
2	1	1	1	88852.8	3.30238	0	0.25802	0.25802	21.009	45.608	34.516			2	1	1	1	89887.3	3.4685	0	3.00773	3.00773	21.0232	14.626	22.151			2	1	1	1	88798.5	3.40428	0	0.689062	0.689062	21.0121	1.76	2.045
2	1	1	1	88881	3.32239	0	0.422607	0.422607	21.009	45.656	34.564			2	1	1	1	90007.3	3.47569	0	3.7085	3.7085	21.0233	14.846	22.371			2	1	1	1	88879.5	3.42431	0	1.16178	1.16178	21.012	1.792	2.077
2	1	1	1	88922.5	3.34239	0	0.664754	0.664754	21.0093	45.725	34.633			2	1	1	1	90127.3	3.48113	0	4.40928	4.40928	21.0232	15.071	22.596			2	1	1	1	88999.5	3.44231	0	1.86218	1.86218	21.0118	2.001	2.286
2	1	1	1	88983.6	3.36239	0	1.02142	1.02142	21.0095	45.819	34.727			2	1	1	1	90247.3	3.48522	0	5.11005	5.11005	21.0231	15.327	22.852			2	1	1	1	89119.5	3.45428	0	2.56257	2.56257	21.0118	2.203	2.488
2	1	1	1	89074.1	3.38239	0	1.54923	1.54923	21.0096	45.984	34.892			2	1	1	1	90367.3	3.48844	0	5.81081	5.81081	21.0229	15.56	23.085			2	1	1	1	89239.5	3.46337	0	3.26296	3.26296	21.0116	2.327	2.612
2	1	1	1	89194.1	3.40014	0	2.24955	2.24955	21.0096	46.189	35.097			2	1	1	1	90487.3	3.49109	0	6.51159	6.51159	21.0232	15.793	23.318			2	1	1	1	89359.5	3.46977	0	3.96335	3.96335	21.0116	2.573	2.858
2	1	1	1	89314.1	3.41326	0	2.94988	2.94988	21.0096	46.42	35.328			2	1	1	1	90607.3	3.49356	0	7.21236	7.21236	21.0231	16.027	23.552			2	1	1	1	89479.5	3.47465	0	4.66374	4.66374	21.0117	2.825	3.11
2	1	1	1	89434.1	3.42308	0	3.6502	3.6502	21.0097	46.667	35.575			2	1	1	1	90727.3	3.49575	0	7.91312	7.91312	21.0228	16.276	23.801			2	1	1	1	89599.5	3.47851	0	5.36413	5.36413	21.0117	2.992	3.277
2	1	1	1	89554.1	3.43063	0	4.35052	4.35052	21.0095	46.893	35.801			2	1	1	1	90847.3	3.49793	0	8.61389	8.61389	21.0229	16.539	24.064			2	1	1	1	89719.5	3.48153	0	6.06452	6.06452	21.0118	3.259	3.544
2	1	1	1	89674.1	3.43623	0	5.05084	5.05084	21.0095	47.146	36.054			2	1	1	1	90967.3	3.50018	0	9.31466	9.31466	21.0231	16.799	24.324			2	1	1	1	89839.5	3.48441	0	6.76492	6.76492	21.0118	3.54	3.825
2	1	1	1	89794.1	3.44037	0	5.75116	5.75116	21.0095	47.41	36.318			2	1	1	1	91087.3	3.50228	0	10.0154	10.0154	21.0231	17.062	24.587			2	1	1	1	89959.5	3.48678	0	7.4653	7.4653	21.0115	3.778	4.063
2	1	1	1	89914.1	3.4436	0	6.45147	6.45147	21.0095	47.661	36.569			2	1	1	1	91207.3	3.50443	0	10.7162	10.7162	21.0232	17.331	24.856			2	1	1	1	90079.5	3.48928	0	8.16569	8.16569	21.0118	4.037	4.322
2	1	1	1	90034.1	3.44635	0	7.15179	7.15179	21.0094	47.934	36.842			2	1	1	1	91327.3	3.50693	0	11.417	11.417	21.0235	17.592	25.117			2	1	1	1	90199.5	3.49178	0	8.86609	8.86609	21.0119	4.343	4.628
2	1	1	1	90154.1	3.44876	0	7.8521	7.8521	21.0093	48.213	37.121			2	1	1	1	91447.3	3.50945	0	12.1178	12.1178	21.0234	17.854	25.379			2	1	1	1	90319.5	3.4942	0	9.56649	9.56649	21.0119	4.647	4.932
2	1	1	1	90274.1	3.45094	0	8.55241	8.55241	21.0092	48.485	37.393			2	1	1	1	91567.3	3.51186	0	12.8186	12.8186	21.0235	18.117	25.642			2	1	1	1	90439.5	3.4968	0	10.2669	10.2669	21.0118	4.877	5.162
2	1	1	1	90394.1	3.45302	0	9.25271	9.25271	21.0091	48.753	37.661			2	1	1	1	91687.3	3.5144	0	13.5193	13.5193	21.0234	18.382	25.907			2	1	1	1	90559.5	3.4994	0	10.9673	10.9673	21.0117	5.177	5.462
2	1	1	1	90514.1	3.45525	0	9.95302	9.95302	21.0092	49.009	37.917			2	1	1	1	91807.3	3.51686	0	14.2201	14.2201	21.0234	18.649	26.174			2	1	1	1	90679.5	3.50199	0	11.6677	11.6677	21.0116	5.502	5.787
2	1	1	1	90634.1	3.45743	0	10.6533	10.6533	21.0092	49.253	38.161			2	1	1	1	91927.3	3.51959	0	14.9209	14.9209	21.0233	18.908	26.433			2	1	1	1	90799.5	3.50478	0	12.3681	12.3681	21.0118	5.703	5.988
2	1	1	1	90754.1	3.45951	0	11.3536	11.3536	21.0093	49.476	38.384			2	1	1	1	92047.3	3.52236	0	15.6217	15.6217	21.0237	19.157	26.682			2	1	1	1	90919.5	3.50763	0	13.0684	13.0684	21.0117	5.98	6.265
2	1	1	1	90874.1	3.46198	0	12.054	12.054	21.0094	49.707	38.615			2	1	1	1	92167.3	3.52499	0	16.3225	16.3225	21.0237	19.414	26.939			2	1	1	1	91039.5	3.51055	0	13.7688	13.7688	21.0116	6.286	6.571
2	1	1	1	90994.1	3.46435	0	12.7543	12.7543	21.0091	49.93	38.838			2	1	1	1	92287.3	3.52783	0	17.0233	17.0233	21.0238	19.672	27.197			2	1	1	1	91159.5	3.51339	0	14.4692	14.4692	21.0115	6.489	6.774
2	1	1	1	91114.1	3.46674	0	13.4546	13.4546	21.0091	50.137	39.045			2	1	1	1	92407.3	3.53071	0	17.7241	17.7241	21.0241	19.93	27.455			2	1	1	1	91279.5	3.51626	0	15.1696	15.1696	21.0117	6.733	7.018
2	1	1	1	91234.1	3.46935	0	14.1549	14.1549	21.0095	50.364	39.272			2	1	1	1	92527.3	3.53358	0	18.4249	18.4249	21.0238	20.195	27.72			2	1	1	1	91399.5	3.51931	0	15.87	15.87	21.0117	7.032	7.317
2	1	1	1	91354.1	3.47191	0	14.8552	14.8552	21.0095	50.596	39.504			2	1	1	1	92647.3	3.53642	0	19.1257	19.1257	21.0237	20.448	27.973			2	1	1	1	91519.5	3.52206	0	16.5704	16.5704	21.0115	7.265	7.55
2	1	1	1	91474.1	3.47455	0	15.5555	15.5555	21.0097	50.809	39.717			2	1	1	1	92767.3	3.53947	0	19.8264	19.8264	21.0236	20.7	28.225			2	1	1	1	91639.5	3.52504	0	17.2708	17.2708	21.0117	7.465	7.75
2	1	1	1	91594.1	3.47724	0	16.2558	16.2558	21.0095	51.053	39.961			2	1	1	1	92887.3	3.54222	0	20.5272	20.5272	21.0237	20.961	28.486			2	1	1	1	91759.5	3.52802	0	17.9712	17.9712	21.0117	7.756	8.041
2	1	1	1	91714.1	3.47998	0	16.9562	16.9562	21.0097	51.297	40.205			2	1	1	1	93007.3	3.5452	0	21.228	21.228	21.0236	21.205	28.73			2	1	1	1	91879.5	3.5309	0	18.6716	18.6716	21.0118	8.016	8.301
2	1	1	1	91834.1	3.48278	0	17.6565	17.6565	21.0099	51.535	40.443			2	1	1	1	93127.3	3.54814	0	21.9288	21.9288	21.0236	21.455	28.98			2	1	1	1	91999.5	3.5338	0	19.372	19.372	21.0119	8.195	8.48
2	1	1	1	91954.1	3.48557	0	18.3568	18.3568	21.0097	51.79	40.698			2	1	1	1	93247.3	3.55096	0	22.6296	22.6296	21.0235	21.729	29.254			2	1	1	1	92119.5	3.5367	0	20.0723	20.0723	21.0116	8.48	8.765
2	1	1	1	92074.1	3.48853	0	19.0571	19.0571	21.0099	52.034	40.942			2	1	1	1	93367.3	3.55398	0	23.3304	23.3304	21.0235	21.991	29.516			2	1	1	1	92239.5	3.53972	0	20.7727	20.7727	21.0118	8.751	9.036
2	1	1	1	92194.1	3.49151	0	19.7575	19.7575	21.0105	52.279	41.187			2	1	1	1	93487.3	3.55692	0	24.0312	24.0312	21.0235	22.231	29.756			2	1	1	1	92359.5	3.54266	0	21.4731	21.4731	21.0117	8.928	9.213
2	1	1	1	92314.1	3.49438	0	20.4579	20.4579	21.0104	52.523	41.431			2	1	1	1	93607.3	3.55989	0	24.7319	24.7319	21.0234	22.471	29.996			2	1	1	1	92479.5	3.54552	0	22.1735	22.1735	21.0119	9.187	9.472
2	1	1	1	92434.1	3.49726	0	21.1582	21.1582	21.0107	52.764	41.672			2	1	1	1	93727.3	3.5628	0	25.4327	25.4327	21.0236	22.725	30.25			2	1	1	1	92599.5	3.54833	0	22.8739	22.8739	21.0116	9.45	9.735
2	1	1	1	92554.1	3.50026	0	21.8586	21.8586	21.0107	53.024	41.932			2	1	1	1	93847.3	3.56575	0	26.1335	26.1335	21.0236	22.986	30.511			2	1	1	1	92719.5	3.55108	0	23.5743	23.5743	21.0118	9.664	9.949
2	1	1	1	92674.1	3.50328	0	22.5589	22.5589	21.0107	53.274	42.182			2	1	1	1	93967.3	3.5685	0	26.8343	26.8343	21.0236	23.26	30.785			2	1	1	1	92839.5	3.55389	0	24.2747	24.2747	21.0119	9.884	10.169
2	1	1	1	92794.1	3.50619	0	23.2593	23.2593	21.0108	53.543	42.451			2	1	1	1	94087.3	3.5714	0	27.5351	27.5351	21.0236	23.511	31.036			2	1	1	1	92959.5	3.55662	0	24.9751	24.9751	21.0118	10.126	10.411
2	1	1	1	92914.1	3.50924	0	23.9596	23.9596	21.0105	53.81	42.718			2	1	1	1	94207.3	3.57415	0	28.2359	28.2359	21.0238	23.752	31.277			2	1	1	1	93079.5	3.55927	0	25.6755	25.6755	21.0116	10.348	10.633
2	1	1	1	93034.1	3.51222	0	24.66	24.66	21.0106	54.065	42.973			2	1	1	1	94327.3	3.57705	0	28.9367	28.9367	21.0237	24.019	31.544			2	1	1	1	93199.5	3.56196	0	26.3759	26.3759	21.0113	10.573	10.858
2	1	1	1	93154.1	3.51522	0	25.3604	25.3604	21.0108	54.332	43.24			2	1	1	1	94447.3	3.57969	0	29.6375	29.6375	21.0238	24.291	31.816			2	1	1	1	93319.5	3.56473	0	27.0763	27.0763	21.0116	10.828	11.113
2	1	1	1	93274.1	3.5182	0	26.0607	26.0607	21.0107	54.613	43.521			2	1	1	1	94567.3	3.58247	0	30.3383	30.3383	21.0235	24.55	32.075			2	1	1	1	93439.5	3.56717	0	27.7766	27.7766	21.0115	11.111	11.396
2	1	1	1	93394.1	3.52093	0	26.7611	26.7611	21.0106	54.889	43.797			2	1	1	1	94687.3	3.5852	0	31.039	31.039	21.0234	24.811	32.336			2	1	1	1	93559.5	3.56992	0	28.477	28.477	21.0117	11.277	11.562
2	1	1	1	93514.1	3.52414	0	27.4614	27.4614	21.0106	55.177	44.085			2	1	1	1	94807.3	3.58783	0	31.7398	31.7398	21.0232	25.092	32.617			2	1	1	1	93679.5	3.57244	0	29.1774	29.1774	21.0116	11.535	11.82
2	1	1	1	93634.1	3.52676	0	28.1618	28.1618	21.0107	55.462	44.37			2	1	1	1	94927.3	3.59037	0	32.4406	32.4406	21.0231	25.369	32.894			2	1	1	1	93799.5	3.57491	0	29.8778	29.8778	21.0115	11.829	12.114
2	1	1	1	93754.1	3.52963	0	28.8621	28.8621	21.0106	55.728	44.636			2	1	1	1	95047.3	3.59297	0	33.1414	33.1414	21.0231	25.631	33.156			2	1	1	1	93919.5	3.57744	0	30.5782	30.5782	21.0115	12.028	12.313
2	1	1	1	93874.1	3.53245	0	29.5625	29.5625	21.0107	56.01	44.918			2	1	1	1	95167.3	3.59568	0	33.8421	33.8421	21.0232	25.902	33.427			2	1	1	1	94039.5	3.57996	0	31.2786	31.2786	21.0115	12.266	12.551
2	1	1	1	93994.1	3.53511	0	30.2628	30.2628	21.0108	56.302	45.21			2	1	1	1	95287.3	3.59846	0	34.5429	34.5429	21.0233	26.184	33.709			2	1	1	1	94159.5	3.58249	0	31.979	31.979	21.0115	12.568	12.853
2	1	1	1	94114.1	3.53792	0	30.9632	30.9632	21.0107	56.587	45.495			2	1	1	1	95407.3	3.60123	0	35.2437	35.2437	21.0233	26.449	33.974			2	1	1	1	94279.5	3.58506	0	32.6793	32.6793	21.0116	12.808	13.093
2	1	1	1	94234.1	3.54067	0	31.6636	31.6636	21.0105	56.879	45.787			2	1	1	1	95527.3	3.60377	0	35.9445	35.9445	21.0232	26.711	34.236			2	1	1	1	94399.5	3.58753	0	33.3797	33.3797	21.0119	13.02	13.305
2	1	1	1	94354.1	3.54325	0	32.3639	32.3639	21.0105	57.19	46.098			2	1	1	1	95647.3	3.60657	0	36.6452	36.6452	21.0232	26.982	34.507			2	1	1	1	94519.5	3.59018	0	34.0801	34.0801	21.0119	13.314	13.599
2	1	1	1	94474.1	3.54602	0	33.0643	33.0643	21.0109	57.489	46.397			2	1	1	1	95767.3	3.60927	0	37.346	37.346	21.0234	27.248	34.773			2	1	1	1	94639.5	3.59272	0	34.7805	34.7805	21.0118	13.59	13.875
2	1	1	1	94594.1	3.54881	0	33.7646	33.7646	21.0106	57.778	46.686			2	1	1	1	95887.3	3.61207	0	38.0468	38.0468	21.0234	27.491	35.016			2	1	1	1	94759.5	3.59526	0	35.4809	35.4809	21.0119	13.756	14.041
2	1	1	1	94714.1	3.5515	0	34.465	34.465	21.0106	58.09	46.998			2	1	1	1	96007.3	3.61467	0	38.7476	38.7476	21.0232	27.726	35.251			2	1	1	1	94879.5	3.59793	0	36.1813	36.1813	21.0119	14.027	14.312
2	1	1	1	94834.1	3.55421	0	35.1653	35.1653	21.0105	58.385	47.293			2	1	1	1	96127.3	3.61728	0	39.4483	39.4483	21.0232	27.974	35.499			2	1	1	1	94999.5	3.60051	0	36.8817	36.8817	21.0118	14.287	14.572
2	1	1	1	94954.1	3.55679	0	35.8657	35.8657	21.0101	58.656	47.564			2	1	1	1	96247.3	3.6198	0	40.1491	40.1491	21.0233	28.237	35.762			2	1	1	1	95119.5	3.6031	0	37.5821	37.5821	21.0119	14.461	14.746
2	1	1	1	95074.1	3.55975	0	36.566	36.566	21.0103	58.947	47.855			2	1	1	1	96367.3	3.62242	0	40.8499	40.8499	21.0236	28.491	36.016			2	1	1	1	95239.5	3.60564	0	38.2825	38.2825	21.012	14.706	14.991
2	1	1	1	95194.1	3.56241	0	37.2664	37.2664	21.0104	59.232	48.14			2	1	1	1	96487.3	3.62495	0	41.5507	41.5507	21.0236	28.724	36.249			2	1	1	1	95359.5	3.60807	0	38.9829	38.9829	21.0121	14.961	15.246
2	1	1	1	95314.1	3.56506	0	37.9667	37.9667	21.0106	59.494	48.402			2	1	1	1	96607.3	3.62711	0	42.2515	42.2515	21.0235	28.959	36.484			2	1	1	1	95479.5	3.61028	0	39.6833	39.6833	21.0122	15.171	15.456
2	1	1	1	95434.1	3.56776	0	38.6671	38.6671	21.0105	59.768	48.676			2	1	1	1	96727.3	3.62965	0	42.9523	42.9523	21.0236	29.224	36.749			2	1	1	1	95599.5	3.61273	0	40.3837	40.3837	21.012	15.37	15.655
2	1	1	1	95554.1	3.57034	0	39.3674	39.3674	21.0103	60.047	48.955			2	1	1	1	96847.3	3.6319	0	43.6531	43.6531	21.0236	29.499	37.024			2	1	1	1	95719.5	3.61488	0	41.0841	41.0841	21.0118	15.617	15.902
2	1	1	1	95674.1	3.57295	0	40.0678	40.0678	21.0104	60.289	49.197			2	1	1	1	96967.3	3.63396	0	44.3538	44.3538	21.0235	29.772	37.297			2	1	1	1	95839.5	3.61719	0	41.7845	41.7845	21.0121	15.872	16.157
2	1	1	1	95794.1	3.57555	0	40.7681	40.7681	21.0101	60.556	49.464			2	1	1	1	97087.3	3.63619	0	45.0546	45.0546	21.0233	30.026	37.551			2	1	1	1	95959.5	3.61939	0	42.4849	42.4849	21.0118	16.043	16.328
2	1	1	1	95914.1	3.57804	0	41.4684	41.4684	21.0102	60.823	49.731			2	1	1	1	97207.3	3.63822	0	45.7554	45.7554	21.0233	30.279	37.804			2	1	1	1	96079.5	3.62145	0	43.1853	43.1853	21.0118	16.297	16.582
2	1	1	1	96034.1	3.58058	0	42.1688	42.1688	21.0106	61.079	49.987			2	1	1	1	97327.3	3.64041	0	46.4562	46.4562	21.0234	30.549	38.074			2	1	1	1	96199.5	3.62346	0	43.8857	43.8857	21.0117	16.576	16.861
2	1	1	1	96154.1	3.58272	0	42.8691	42.8691	21.0107	61.351	50.259			2	1	1	1	97447.3	3.6423	0	47.157	47.157	21.0236	30.821	38.346			2	1	1	1	96319.5	3.62546	0	44.5861	44.5861	21.0116	16.723	17.008
2	1	1	1	96274.1	3.58512	0	43.5695	43.5695	21.0105	61.641	50.549			2	1	1	1	97567.3	3.64436	0	47.8577	47.8577	21.0234	31.087	38.612			2	1	1	1	96439.5	3.62731	0	45.2865	45.2865	21.0119	16.968	17.253
2	1	1	1	96394.1	3.58745	0	44.2699	44.2699	21.0109	61.929	50.837			2	1	1	1	97687.3	3.64633	0	48.5585	48.5585	21.0237	31.328	38.853			2	1	1	1	96559.5	3.62924	0	45.9869	45.9869	21.0115	17.183	17.468
2	1	1	1	96514.1	3.58956	0	44.9702	44.9702	21.0104	62.218	51.126			2	1	1	1	97807.3	3.6482	0	49.2593	49.2593	21.0239	31.57	39.095			2	1	1	1	96679.5	3.63102	0	46.6873	46.6873	21.0115	17.407	17.692
2	1	1	1	96634.1	3.59169	0	45.6706	45.6706	21.0105	62.517	51.425			2	1	1	1	97927.3	3.65016	0	49.9601	49.9601	21.024	31.806	39.331			2	1	1	1	96799.5	3.63279	0	47.3877	47.3877	21.0115	17.603	17.888
2	1	1	1	96754.1	3.5938	0	46.3709	46.3709	21.0107	62.803	51.711			2	1	1	1	98047.3	3.65196	0	50.6609	50.6609	21.0237	32.033	39.558			2	1	1	1	96919.5	3.63441	0	48.088	48.088	21.0113	17.849	18.134
2	1	1	1	96874.1	3.59603	0	47.0713	47.0713	21.0107	63.088	51.996			2	1	1	1	98167.3	3.65383	0	51.3617	51.3617	21.0236	32.231	39.756			2	1	1	1	97039.5	3.63621	0	48.7884	48.7884	21.0114	18.016	18.301
2	1	1	1	96994.1	3.59813	0	47.7716	47.7716	21.0105	63.385	52.293			2	1	1	1	98287.3	3.65547	0	52.0625	52.0625	21.0235	32.426	39.951			2	1	1	1	97159.5	3.63795	0	49.4888	49.4888	21.0113	18.146	18.431
2	1	1	1	97114.1	3.60022	0	48.472	48.472	21.0101	63.682	52.59			2	1	1	1	98407.3	3.65715	0	52.7633	52.7633	21.0234	32.615	40.14			2	1	1	1	97279.5	3.6398	0	50.1892	50.1892	21.011	18.395	18.68
2	1	1	1	97234.1	3.60218	0	49.1723	49.1723	21.0103	63.933	52.841			2	1	1	1	98527.3	3.65881	0	53.4641	53.4641	21.0235	32.764	40.289			2	1	1	1	97399.5	3.64148	0	50.8895	50.8895	21.0112	18.559	18.844
2	1	1	1	97354.1	3.604	0	49.8727	49.8727	21.0103	64.181	53.089			2	1	1	1	98647.3	3.66045	0	54.1648	54.1648	21.0234	32.904	40.429			2	1	1	1	97519.5	3.64312	0	51.5899	51.5899	21.0111	18.629	18.914
2	1	1	1	97474.1	3.60585	0	50.573	50.573	21.0102	64.416	53.324			2	1	1	1	98767.3	3.66202	0	54.8656	54.8656	21.0235	33.05	40.575			2	1	1	1	97639.5	3.64465	0	52.2903	52.2903	21.0111	18.798	19.083
2	1	1	1	97594.1	3.60786	0	51.2734	51.2734	21.0106	64.605	53.513			2	1	1	1	98887.3	3.66368	0	55.5664	55.5664	21.0235	33.182	40.707			2	1	1	1	97759.5	3.64606	0	52.9906	52.9906	21.0111	18.94	19.225
2	1	1	1	97714.1	3.60954	0	51.9737	51.9737	21.0104	64.79	53.698			2	1	1	1	99007.3	3.66516	0	56.2672	56.2672	21.0235	33.299	40.824			2	1	1	1	97879.5	3.64749	0	53.691	53.691	21.0112	19.004	19.289
2	1	1	1	97834.1	3.6113	0	52.6741	52.6741	21.0107	64.963	53.871			2	1	1	1	99127.3	3.66675	0	56.968	56.968	21.0234	33.418	40.943			2	1	1	1	97999.5	3.64891	0	54.3914	54.3914	21.011	19.139	19.424
2	1	1	1	97954.1	3.613	0	53.3744	53.3744	21.0106	65.223	54.131			2	1	1	1	99247.3	3.66826	0	57.6688	57.6688	21.0232	33.525	41.05			2	1	1	1	98119.5	3.6503	0	55.0918	55.0918	21.0113	19.263	19.548
2	1	1	1	98074.1	3.61473	0	54.0748	54.0748	21.0108	65.405	54.313			2	1	1	1	99367.3	3.66961	0	58.3695	58.3695	21.0234	33.635	41.16			2	1	1	1	98239.5	3.65177	0	55.7921	55.7921	21.0113	19.344	19.629
2	1	1	1	98194.1	3.61622	0	54.7751	54.7751	21.0104	65.61	54.518			2	1	1	1	99487.3	3.67102	0	59.0703	59.0703	21.0234	33.736	41.261			2	1	1	1	98359.5	3.65307	0	56.4925	56.4925	21.0113	19.42	19.705
2	1	1	1	98314.1	3.61794	0	55.4755	55.4755	21.0103	65.777	54.685			2	1	1	1	99607.3	3.67257	0	59.7711	59.7711	21.0234	33.836	41.361			2	1	1	1	98479.5	3.65438	0	57.1929	57.1929	21.0111	19.534	19.819
2	1	1	1	98434.1	3.61941	0	56.1758	56.1758	21.0103	65.906	54.814			2	1	1	1	99727.3	3.67396	0	60.4719	60.4719	21.0234	33.937	41.462			2	1	1	1	98599.5	3.65568	0	57.8933	57.8933	21.0112	19.637	19.922
2	1	1	1	98554.1	3.62112	0	56.8761	56.8761	21.0102	66.03	54.938			2	1	1	1	99847.3	3.67541	0	61.1727	61.1727	21.0235	34.038	41.563			2	1	1	1	98719.5	3.65702	0	58.5936	58.5936	21.011	19.682	19.967
2	1	1	1	98674.1	3.62266	0	57.5765	57.5765	21.0101	66.144	55.052			2	1	1	1	99967.3	3.67671	0	61.8734	61.8734	21.0235	34.137	41.662			2	1	1	1	98839.5	3.65832	0	59.294	59.294	21.011	19.779	20.064
2	1	1	1	98794.1	3.62394	0	58.2768	58.2768	21.0102	66.232	55.14			2	1	1	1	100087	3.67822	0	62.5742	62.5742	21.0235	34.216	41.741			2	1	1	1	98959.5	3.65973	0	59.9944	59.9944	21.0111	19.91	20.195
2	1	1	1	98914.1	3.6256	0	58.9772	58.9772	21.0102	66.341	55.249			2	1	1	1	100207	3.67961	0	63.275	63.275	21.0235	34.31	41.835			2	1	1	1	99079.5	3.66107	0	60.6947	60.6947	21.0109	19.907	20.192
2	1	1	1	99034.1	3.62688	0	59.6775	59.6775	21.0104	66.456	55.364			2	1	1	1	100327	3.68099	0	63.9758	63.9758	21.0238	34.405	41.93			2	1	1	1	99199.5	3.6625	0	61.3951	61.3951	21.0111	20.005	20.29
2	1	1	1	99154.1	3.62843	0	60.3779	60.3779	21.0101	66.549	55.457			2	1	1	1	100447	3.68232	0	64.6766	64.6766	21.0236	34.501	42.026			2	1	1	1	99319.5	3.6638	0	62.0955	62.0955	21.011	20.129	20.414
2	1	1	1	99274.1	3.62977	0	61.0782	61.0782	21.0101	66.657	55.565			2	1	1	1	100567	3.68377	0	65.3774	65.3774	21.0233	34.592	42.117			2	1	1	1	99439.5	3.66515	0	62.7958	62.7958	21.0108	20.15	20.435
2	1	1	1	99394.1	3.63134	0	61.7785	61.7785	21.0102	66.763	55.671			2	1	1	1	100687	3.68513	0	66.0782	66.0782	21.0234	34.682	42.207			2	1	1	1	99559.5	3.66651	0	63.4962	63.4962	21.0109	20.221	20.506
2	1	1	1	99514.1	3.63279	0	62.4789	62.4789	21.0102	66.85	55.758			2	1	1	1	100807	3.68635	0	66.7789	66.7789	21.0234	34.76	42.285			2	1	1	1	99679.5	3.66775	0	64.1966	64.1966	21.0111	20.344	20.629
2	1	1	1	99634.1	3.63407	0	63.1792	63.1792	21.0101	66.949	55.857			2	1	1	1	100927	3.68768	0	67.4797	67.4797	21.0234	34.854	42.379			2	1	1	1	99799.5	3.66914	0	64.8969	64.8969	21.0112	20.403	20.688
2	1	1	1	99754.1	3.6355	0	63.8795	63.8795	21.0101	67.054	55.962			2	1	1	1	101047	3.68917	0	68.1805	68.1805	21.0234	34.948	42.473			2	1	1	1	99919.5	3.67031	0	65.5973	65.5973	21.011	20.431	20.716
2	1	1	1	99874.1	3.63691	0	64.5799	64.5799	21.0103	67.145	56.053			2	1	1	1	101167	3.69047	0	68.8813	68.8813	21.0235	35.029	42.554			2	1	1	1	100040	3.67162	0	66.2977	66.2977	21.0111	20.552	20.837
2	1	1	1	99994.1	3.63812	0	65.2802	65.2802	21.0102	67.248	56.156			2	1	1	1	101287	3.69177	0	69.5821	69.5821	21.0237	35.123	42.648			2	1	1	1	100160	3.67294	0	66.9981	66.9981	21.0111	20.642	20.927
2	1	1	1	100114	3.63961	0	65.9806	65.9806	21.0102	67.358	56.266			2	1	1	1	101407	3.69305	0	70.2829	70.2829	21.0236	35.197	42.722			2	1	1	1	100280	3.67414	0	67.6984	67.6984	21.0111	20.649	20.934
2	1	1	1	100234	3.641	0	66.6809	66.6809	21.0103	67.46	56.368			2	1	1	1	101527	3.69442	0	70.9836	70.9836	21.0236	35.279	42.804			2	1	1	1	100400	3.67542	0	68.3988	68.3988	21.011	20.759	21.044
2	1	1	1	100354	3.6423	0	67.3813	67.3813	21.0103	67.563	56.471			2	1	1	1	101647	3.6957	0	71.6844	71.6844	21.0234	35.373	42.898			2	1	1	1	100520	3.67689	0	69.0992	69.0992	21.011	20.852	21.137
2	1	1	1	100474	3.64364	0	68.0816	68.0816	21.0102	67.677	56.585			2	1	1	1	101767	3.69694	0	72.3852	72.3852	21.0232	35.457	42.982			2	1	1	1	100640	3.67823	0	69.7995	69.7995	21.0112	20.863	21.148
2	1	1	1	100594	3.64482	0	68.7819	68.7819	21.0104	67.789	56.697			2	1	1	1	101887	3.69833	0	73.086	73.086	21.0233	35.551	43.076			2	1	1	1	100760	3.67957	0	70.4999	70.4999	21.0112	20.962	21.247
2	1	1	1	100714	3.6462	0	69.4823	69.4823	21.0104	67.887	56.795			2	1	1	1	102007	3.69967	0	73.7868	73.7868	21.0235	35.628	43.153			2	1	1	1	100880	3.68098	0	71.2003	71.2003	21.0112	21.058	21.343
2	1	1	1	100834	3.64761	0	70.1826	70.1826	21.0102	67.994	56.902			2	1	1	1	102127	3.70091	0	74.4876	74.4876	21.0236	35.698	43.223			2	1	1	1	101000	3.68207	0	71.9007	71.9007	21.0113	21.108	21.393
2	1	1	1	100954	3.64883	0	70.883	70.883	21.0102	68.094	57.002			2	1	1	1	102247	3.70225	0	75.1883	75.1883	21.0232	35.785	43.31			2	1	1	1	101120	3.68358	0	72.601	72.601	21.0114	21.164	21.449
2	1	1	1	101074	3.65002	0	71.5833	71.5833	21.0101	68.182	57.09			2	1	1	1	102367	3.70364	0	75.8891	75.8891	21.023	35.875	43.4			2	1	1	1	101240	3.6848	0	73.3014	73.3014	21.0113	21.26	21.545
2	1	1	1	101194	3.65138	0	72.2837	72.2837	21.0102	68.279	57.187			2	1	1	1	102487	3.70501	0	76.5899	76.5899	21.0229	35.951	43.476			2	1	1	1	101360	3.68619	0	74.0018	74.0018	21.0112	21.344	21.629
2	1	1	1	101314	3.65275	0	72.984	72.984	21.0103	68.377	57.285			2	1	1	1	102607	3.70623	0	77.2906	77.2906	21.023	36.038	43.563			2	1	1	1	101480	3.68755	0	74.7022	74.7022	21.0113	21.377	21.662
2	1	1	1	101434	3.65394	0	73.6844	73.6844	21.0104	68.46	57.368			2	1	1	1	102727	3.70749	0	77.9914	77.9914	21.0232	36.12	43.645			2	1	1	1	101600	3.68885	0	75.4025	75.4025	21.011	21.462	21.747
2	1	1	1	101554	3.65533	0	74.3847	74.3847	21.0106	68.551	57.459			2	1	1	1	102847	3.709	0	78.6922	78.6922	21.0234	36.205	43.73			2	1	1	1	101720	3.69011	0	76.1029	76.1029	21.011	21.582	21.867
2	1	1	1	101674	3.65669	0	75.0851	75.0851	21.0103	68.653	57.561			2	1	1	1	102967	3.71026	0	79.393	79.393	21.0232	36.283	43.808			2	1	1	1	101840	3.69135	0	76.8033	76.8033	21.011	21.569	21.854
2	1	1	1	101794	3.65816	0	75.7854	75.7854	21.01	68.742	57.65			2	1	1	1	103087	3.7116	0	80.0937	80.0937	21.0232	36.353	43.878			2	1	1	1	101960	3.69274	0	77.5036	77.5036	21.0111	21.657	21.942
2	1	1	1	101914	3.65932	0	76.4857	76.4857	21.01	68.83	57.738			2	1	1	1	103207	3.71278	0	80.7945	80.7945	21.0232	36.443	43.968			2	1	1	1	102080	3.69408	0	78.204	78.204	21.0112	21.772	22.057
2	1	1	1	102034	3.66068	0	77.1861	77.1861	21.0104	68.927	57.835			2	1	1	1	103327	3.71419	0	81.4953	81.4953	21.0233	36.528	44.053			2	1	1	1	102200	3.69534	0	78.9044	78.9044	21.0112	21.787	22.072
2	1	1	1	102154	3.66194	0	77.8864	77.8864	21.0106	69.016	57.924			2	1	1	1	103447	3.71568	0	82.1961	82.1961	21.0233	36.6	44.125			2	1	1	1	102320	3.69671	0	79.6048	79.6048	21.011	21.854	22.139
2	1	1	1	102274	3.66333	0	78.5868	78.5868	21.0105	69.091	57.999			2	1	1	1	103567	3.71694	0	82.8968	82.8968	21.0234	36.676	44.201			2	1	1	1	102440	3.69812	0	80.3051	80.3051	21.0109	21.974	22.259
2	1	1	1	102394	3.66454	0	79.2871	79.2871	21.0104	69.184	58.092			2	1	1	1	103687	3.71862	0	83.5976	83.5976	21.0233	36.75	44.275			2	1	1	1	102560	3.69948	0	81.0055	81.0055	21.0111	22.014	22.299
2	1	1	1	102514	3.66584	0	79.9875	79.9875	21.0101	69.274	58.182			2	1	1	1	103807	3.71988	0	84.2984	84.2984	21.0234	36.831	44.356			2	1	1	1	102680	3.70087	0	81.7059	81.7059	21.0111	22.044	22.329
2	1	1	1	102634	3.66742	0	80.6878	80.6878	21.0102	69.351	58.259			2	1	1	1	103927	3.72129	0	84.9992	84.9992	21.0235	36.916	44.441			2	1	1	1	102800	3.70246	0	82.4062	82.4062	21.0111	22.172	22.457
2	1	1	1	102754	3.6687	0	81.3881	81.3881	21.0101	69.447	58.355			2	1	1	1	104047	3.72261	0	85.7	85.7	21.0233	36.988	44.513			2	1	1	1	102920	3.70391	0	83.1066	83.1066	21.0112	22.25	22.535
2	1	1	1	102874	3.67008	0	82.0885	82.0885	21.0099	69.54	58.448			2	1	1	1	104167	3.72415	0	86.4007	86.4007	21.0233	37.051	44.576			2	1	1	1	103040	3.70555	0	83.807	83.807	21.0114	22.256	22.541
2	1	1	1	102994	3.67136	0	82.7888	82.7888	21.0102	69.61	58.518			2	1	1	1	104287	3.72566	0	87.1015	87.1015	21.0233	37.135	44.66			2	1	1	1	103160	3.70702	0	84.5074	84.5074	21.0113	22.362	22.647
2	1	1	1	103114	3.67281	0	83.4891	83.4891	21.0103	69.697	58.605			2	1	1	1	104407	3.727	0	87.8023	87.8023	21.0235	37.216	44.741			2	1	1	1	103280	3.70851	0	85.2078	85.2078	21.0114	22.456	22.741
2	1	1	1	103234	3.6742	0	84.1895	84.1895	21.0102	69.79	58.698			2	1	1	1	104527	3.72858	0	88.5031	88.5031	21.0235	37.303	44.828			2	1	1	1	103400	3.71023	0	85.9081	85.9081	21.0114	22.46	22.745
2	1	1	1	103354	3.67556	0	84.8898	84.8898	21.0102	69.862	58.77			2	1	1	1	104647	3.73011	0	89.2039	89.2039	21.0234	37.367	44.892			2	1	1	1	103520	3.71162	0	86.6085	86.6085	21.0112	22.558	22.843
2	1	1	1	103474	3.67701	0	85.5902	85.5902	21.0102	69.957	58.865			2	1	1	1	104767	3.73165	0	89.9047	89.9047	21.0236	37.436	44.961			2	1	1	1	103640	3.71321	0	87.3089	87.3089	21.0111	22.649	22.934
2	1	1	1	103594	3.67843	0	86.2905	86.2905	21.0101	70.052	58.96			2	1	1	1	104887	3.73303	0	90.6054	90.6054	21.0235	37.513	45.038			2	1	1	1	103760	3.71491	0	88.0093	88.0093	21.0113	22.692	22.977
2	1	1	1	103714	3.67982	0	86.9909	86.9909	21.0101	70.127	59.035			2	1	1	1	105007	3.73477	0	91.3062	91.3062	21.0237	37.586	45.111			2	1	1	1	103880	3.71645	0	88.7096	88.7096	21.0115	22.746	23.031
2	1	1	1	103834	3.68124	0	87.6912	87.6912	21.0102	70.202	59.11			2	1	1	1	105127	3.7362	0	92.007	92.007	21.0239	37.668	45.193			2	1	1	1	104000	3.71802	0	89.41	89.41	21.0116	22.844	23.129
2	1	1	1	103954	3.6828	0	88.3915	88.3915	21.0104	70.288	59.196			2	1	1	1	105247	3.73793	0	92.7078	92.7078	21.0237	37.752	45.277			2	1	1	1	104120	3.7196	0	90.1104	90.1104	21.0116	22.924	23.209
2	1	1	1	104074	3.68444	0	89.0919	89.0919	21.0103	70.362	59.27			2	1	1	1	105367	3.73946	0	93.4086	93.4086	21.0236	37.822	45.347			2	1	1	1	104240	3.72128	0	90.8108	90.8108	21.0114	22.943	23.228
2	1	1	1	104194	3.68599	0	89.7922	89.7922	21.0104	70.435	59.343			2	1	1	1	105487	3.74124	0	94.1094	94.1094	21.0236	37.895	45.42			2	1	1	1	104360	3.72281	0	91.5112	91.5112	21.0114	23.035	23.32
2	1	1	1	104314	3.68746	0	90.4926	90.4926	21.0105	70.521	59.429			2	1	1	1	105607	3.74291	0	94.8102	94.8102	21.0236	37.976	45.501			2	1	1	1	104480	3.72462	0	92.2116	92.2116	21.0114	23.148	23.433
2	1	1	1	104434	3.68893	0	91.1929	91.1929	21.0105	70.595	59.503			2	1	1	1	105727	3.74461	0	95.511	95.511	21.0235	38.042	45.567			2	1	1	1	104600	3.72621	0	92.9119	92.9119	21.0113	23.133	23.418
2	1	1	1	104554	3.69056	0	91.8933	91.8933	21.0104	70.67	59.578			2	1	1	1	105847	3.74641	0	96.2117	96.2117	21.0233	38.119	45.644			2	1	1	1	104720	3.72796	0	93.6123	93.6123	21.0112	23.232	23.517
2	1	1	1	104674	3.69212	0	92.5936	92.5936	21.0107	70.754	59.662			2	1	1	1	105967	3.74811	0	96.9125	96.9125	21.0235	38.192	45.717			2	1	1	1	104840	3.72978	0	94.3127	94.3127	21.0113	23.339	23.624
2	1	1	1	104794	3.6939	0	93.294	93.294	21.0105	70.833	59.741			2	1	1	1	106087	3.74979	0	97.6133	97.6133	21.0235	38.271	45.796			2	1	1	1	104960	3.73157	0	95.0131	95.0131	21.0114	23.35	23.635
2	1	1	1	104914	3.69535	0	93.9943	93.9943	21.0105	70.904	59.812			2	1	1	1	106207	3.75169	0	98.3141	98.3141	21.0236	38.357	45.882			2	1	1	1	105080	3.73342	0	95.7134	95.7134	21.0114	23.417	23.702
2	1	1	1	105034	3.69719	0	94.6947	94.6947	21.0102	70.993	59.901			2	1	1	1	106327	3.75353	0	99.0149	99.0149	21.0235	38.435	45.96			2	1	1	1	105200	3.73535	0	96.4138	96.4138	21.0113	23.529	23.814
2	1	1	1	105154	3.69889	0	95.395	95.395	21.0104	71.082	59.99			2	1	1	1	106447	3.75553	0	99.7157	99.7157	21.0234	38.503	46.028			2	1	1	1	105320	3.73719	0	97.1142	97.1142	21.0114	23.58	23.865
2	1	1	1	105274	3.70078	0	96.0954	96.0954	21.0108	71.155	60.063			2	1	1	1	106567	3.75744	0	100.416	100.416	21.0235	38.579	46.104			2	1	1	1	105440	3.73921	0	97.8146	97.8146	21.0114	23.617	23.902
2	1	1	1	105394	3.70261	0	96.7958	96.7958	21.0107	71.241	60.149			2	1	1	1	106687	3.75944	0	101.117	101.117	21.0234	38.659	46.184			2	1	1	1	105560	3.7412	0	98.515	98.515	21.0112	23.722	24.007
2	1	1	1	105514	3.7041	0	97.4961	97.4961	21.0107	71.32	60.228			2	1	1	1	106807	3.76139	0	101.818	101.818	21.0234	38.73	46.255			2	1	1	1	105680	3.74335	0	99.2153	99.2153	21.0111	23.811	24.096
2	1	1	1	105634	3.70601	0	98.1965	98.1965	21.0104	71.388	60.296			2	1	1	1	106927	3.76341	0	102.519	102.519	21.0235	38.799	46.324			2	1	1	1	105800	3.74551	0	99.9157	99.9157	21.0113	23.807	24.092
2	1	1	1	105754	3.70792	0	98.8968	98.8968	21.0107	71.465	60.373			2	1	1	1	107047	3.76561	0	103.22	103.22	21.0234	38.881	46.406			2	1	1	1	105920	3.74759	0	100.616	100.616	21.0114	23.914	24.199
2	1	1	1	105874	3.70991	0	99.5972	99.5972	21.0105	71.547	60.455			2	1	1	1	107167	3.76767	0	103.92	103.92	21.0235	38.953	46.478			2	1	1	1	106040	3.74961	0	101.316	101.316	21.0113	24.015	24.3
2	1	1	1	105994	3.71172	0	100.298	100.298	21.0102	71.631	60.539			2	1	1	1	107287	3.76992	0	104.621	104.621	21.0233	39.029	46.554			2	1	1	1	106160	3.75175	0	102.017	102.017	21.0112	24.015	24.3
2	1	1	1	106114	3.71388	0	100.998	100.998	21.0099	71.709	60.617			2	1	1	1	107407	3.77217	0	105.322	105.322	21.0233	39.103	46.628			2	1	1	1	106280	3.75408	0	102.717	102.717	21.011	24.11	24.395
2	1	1	1	106234	3.71591	0	101.698	101.698	21.0102	71.799	60.707			2	1	1	1	107527	3.7744	0	106.023	106.023	21.0234	39.175	46.7			2	1	1	1	106400	3.75635	0	103.418	103.418	21.0111	24.199	24.484
2	1	1	1	106354	3.71782	0	102.399	102.399	21.0103	71.874	60.782			2	1	1	1	107647	3.77671	0	106.723	106.723	21.0234	39.241	46.766			2	1	1	1	106520	3.75861	0	104.118	104.118	21.011	24.248	24.533
2	1	1	1	106474	3.72	0	103.099	103.099	21.0104	71.938	60.846			2	1	1	1	107767	3.77906	0	107.424	107.424	21.0235	39.333	46.858			2	1	1	1	106640	3.76094	0	104.818	104.818	21.011	24.312	24.597
2	1	1	1	106594	3.72217	0	103.799	103.799	21.0105	72.021	60.929			2	1	1	1	107887	3.78145	0	108.125	108.125	21.0234	39.416	46.941			2	1	1	1	106760	3.76325	0	105.519	105.519	21.0111	24.404	24.689
2	1	1	1	106714	3.72428	0	104.5	104.5	21.0106	72.113	61.021			2	1	1	1	108007	3.78395	0	108.826	108.826	21.0232	39.473	46.998			2	1	1	1	106880	3.76556	0	106.219	106.219	21.011	24.488	24.773
2	1	1	1	106834	3.72659	0	105.2	105.2	21.0104	72.18	61.088			2	1	1	1	108127	3.78652	0	109.527	109.527	21.0233	39.548	47.073			2	1	1	1	107000	3.76832	0	106.919	106.919	21.0114	24.508	24.793
2	1	1	1	106954	3.72892	0	105.9	105.9	21.0104	72.263	61.171			2	1	1	1	108247	3.78906	0	110.227	110.227	21.0232	39.637	47.162			2	1	1	1	107120	3.77098	0	107.62	107.62	21.0112	24.592	24.877
2	1	1	1	107074	3.73129	0	106.601	106.601	21.0106	72.351	61.259			2	1	1	1	108367	3.79158	0	110.928	110.928	21.0232	39.719	47.244			2	1	1	1	107240	3.77352	0	108.32	108.32	21.0112	24.72	25.005
2	1	1	1	107194	3.7336	0	107.301	107.301	21.0106	72.422	61.33			2	1	1	1	108487	3.79425	0	111.629	111.629	21.0233	39.789	47.314			2	1	1	1	107360	3.77615	0	109.021	109.021	21.0111	24.707	24.992
2	1	1	1	107314	3.73601	0	108.001	108.001	21.0102	72.521	61.429			2	1	1	1	108607	3.79696	0	112.33	112.33	21.0233	39.874	47.399			2	1	1	1	107480	3.77875	0	109.721	109.721	21.0109	24.806	25.091
2	1	1	1	107434	3.73845	0	108.702	108.702	21.0103	72.62	61.528			2	1	1	1	108727	3.79958	0	113.03	113.03	21.0234	39.952	47.477			2	1	1	1	107600	3.78152	0	110.421	110.421	21.011	24.925	25.21
2	1	1	1	107554	3.74097	0	109.402	109.402	21.0102	72.706	61.614			2	1	1	1	108847	3.80242	0	113.731	113.731	21.0235	40.039	47.564			2	1	1	1	107720	3.78408	0	111.122	111.122	21.0112	24.936	25.221
2	1	1	1	107674	3.74344	0	110.102	110.102	21.0101	72.787	61.695			2	1	1	1	108967	3.80524	0	114.432	114.432	21.0235	40.124	47.649			2	1	1	1	107840	3.78684	0	111.822	111.822	21.0113	25.007	25.292
2	1	1	1	107794	3.746	0	110.803	110.803	21.01	72.879	61.787			2	1	1	1	109087	3.80813	0	115.133	115.133	21.0234	40.202	47.727			2	1	1	1	107960	3.78961	0	112.522	112.522	21.0113	25.143	25.428
2	1	1	1	107914	3.74865	0	111.503	111.503	21.0103	72.965	61.873			2	1	1	1	109207	3.81116	0	115.834	115.834	21.0235	40.28	47.805			2	1	1	1	108080	3.79257	0	113.223	113.223	21.0112	25.194	25.479
2	1	1	1	108034	3.75129	0	112.203	112.203	21.0101	73.045	61.953			2	1	1	1	109327	3.81408	0	116.534	116.534	21.0231	40.367	47.892			2	1	1	1	108200	3.79543	0	113.923	113.923	21.0113	25.232	25.517
2	1	1	1	108154	3.75414	0	112.904	112.904	21.0101	73.141	62.049			2	1	1	1	109447	3.81708	0	117.235	117.235	21.0231	40.466	47.991			2	1	1	1	108320	3.79849	0	114.624	114.624	21.0114	25.355	25.64
2	1	1	1	108274	3.75685	0	113.604	113.604	21.0099	73.234	62.142			2	1	1	1	109567	3.82007	0	117.936	117.936	21.0233	40.554	48.079			2	1	1	1	108440	3.80149	0	115.324	115.324	21.0114	25.454	25.739
2	1	1	1	108394	3.7597	0	114.304	114.304	21.0098	73.322	62.23			2	1	1	1	109687	3.82318	0	118.637	118.637	21.0235	40.646	48.171			2	1	1	1	108560	3.8046	0	116.024	116.024	21.0111	25.468	25.753
2	1	1	1	108514	3.76275	0	115.005	115.005	21.0098	73.415	62.323			2	1	1	1	109807	3.82624	0	119.338	119.338	21.0235	40.744	48.269			2	1	1	1	108680	3.80773	0	116.725	116.725	21.011	25.585	25.87
2	1	1	1	108634	3.76556	0	115.705	115.705	21.01	73.508	62.416			2	1	1	1	109927	3.82954	0	120.038	120.038	21.0231	40.847	48.372			2	1	1	1	108800	3.81082	0	117.425	117.425	21.0109	25.698	25.983
2	1	1	1	108754	3.76843	0	116.405	116.405	21.0103	73.586	62.494			2	1	1	1	110047	3.83273	0	120.739	120.739	21.0232	40.945	48.47			2	1	1	1	108920	3.81401	0	118.125	118.125	21.0109	25.712	25.997
2	1	1	1	108874	3.77158	0	117.106	117.106	21.0103	73.676	62.584			2	1	1	1	110167	3.8362	0	121.44	121.44	21.0233	41.025	48.55			2	1	1	1	109040	3.81739	0	118.826	118.826	21.0108	25.8	26.085
2	1	1	1	108994	3.7745	0	117.806	117.806	21.0104	73.775	62.683			2	1	1	1	110287	3.83923	0	122.141	122.141	21.0232	41.12	48.645			2	1	1	1	109160	3.82058	0	119.526	119.526	21.0107	25.865	26.15
2	1	1	1	109114	3.77756	0	118.506	118.506	21.0105	73.843	62.751			2	1	1	1	110407	3.84261	0	122.841	122.841	21.0233	41.237	48.762			2	1	1	1	109280	3.82392	0	120.226	120.226	21.0108	25.98	26.265
2	1	1	1	109234	3.78077	0	119.207	119.207	21.0105	73.937	62.845			2	1	1	1	110527	3.84599	0	123.542	123.542	21.0232	41.346	48.871			2	1	1	1	109400	3.82724	0	120.927	120.927	21.0109	26.059	26.344
2	1	1	1	109354	3.78388	0	119.907	119.907	21.0107	74.044	62.952			2	1	1	1	110647	3.84935	0	124.243	124.243	21.0233	41.442	48.967			2	1	1	1	109520	3.83066	0	121.627	121.627	21.0109	26.138	26.423
2	1	1	1	109474	3.78709	0	120.607	120.607	21.0108	74.142	63.05			2	1	1	1	110767	3.85284	0	124.944	124.944	21.0233	41.539	49.064			2	1	1	1	109640	3.83406	0	122.328	122.328	21.0112	26.286	26.571
2	1	1	1	109594	3.79038	0	121.308	121.308	21.0107	74.261	63.169			2	1	1	1	110887	3.8563	0	125.644	125.644	21.0229	41.66	49.185			2	1	1	1	109760	3.83753	0	123.028	123.028	21.0112	26.341	26.626
2	1	1	1	109714	3.79364	0	122.008	122.008	21.0105	74.39	63.298			2	1	1	1	111007	3.85983	0	126.345	126.345	21.0226	41.793	49.318			2	1	1	1	109880	3.84095	0	123.728	123.728	21.0111	26.455	26.74
2	1	1	1	109834	3.79697	0	122.709	122.709	21.0105	74.504	63.412			2	1	1	1	111127	3.86336	0	127.046	127.046	21.0224	41.925	49.45			2	1	1	1	110000	3.8445	0	124.429	124.429	21.0109	26.596	26.881
2	1	1	1	109954	3.80033	0	123.409	123.409	21.0103	74.617	63.525			2	1	1	1	111247	3.867	0	127.747	127.747	21.0224	42.048	49.573			2	1	1	1	110120	3.84807	0	125.129	125.129	21.011	26.615	26.9
2	1	1	1	110074	3.80363	0	124.109	124.109	21.0104	74.741	63.649			2	1	1	1	111367	3.87055	0	128.447	128.447	21.0221	42.159	49.684			2	1	1	1	110240	3.85164	0	125.829	125.829	21.0111	26.728	27.013
2	1	1	1	110194	3.80719	0	124.81	124.81	21.0103	74.857	63.765			2	1	1	1	111487	3.8741	0	129.148	129.148	21.0224	42.273	49.798			2	1	1	1	110360	3.85525	0	126.53	126.53	21.0111	26.881	27.166
2	1	1	1	110314	3.81053	0	125.51	125.51	21.0105	74.965	63.873			2	1	1	1	111607	3.87778	0	129.849	129.849	21.0224	42.411	49.936			2	1	1	1	110480	3.85865	0	127.23	127.23	21.0111	26.928	27.213
2	1	1	1	110434	3.81405	0	126.21	126.21	21.0103	75.091	63.999			2	1	1	1	111727	3.88126	0	130.55	130.55	21.0223	42.544	50.069			2	1	1	1	110600	3.86222	0	127.931	127.931	21.0111	27.026	27.311
2	1	1	1	110554	3.81764	0	126.911	126.911	21.0104	75.212	64.12			2	1	1	1	111847	3.8849	0	131.25	131.25	21.0224	42.652	50.177			2	1	1	1	110720	3.86558	0	128.631	128.631	21.0114	27.164	27.449
2	1	1	1	110674	3.82098	0	127.611	127.611	21.0104	75.323	64.231			2	1	1	1	111967	3.88828	0	131.951	131.951	21.0225	42.762	50.287			2	1	1	1	110840	3.86902	0	129.331	129.331	21.0115	27.247	27.532
2	1	1	1	110794	3.82432	0	128.311	128.311	21.0104	75.461	64.369			2	1	1	1	112087	3.89183	0	132.652	132.652	21.0226	42.897	50.422			2	1	1	1	110960	3.87245	0	130.032	130.032	21.0114	27.311	27.596
2	1	1	1	110914	3.82813	0	129.012	129.012	21.0099	75.637	64.545			2	1	1	1	112207	3.89532	0	133.353	133.353	21.0227	43.023	50.548			2	1	1	1	111080	3.87575	0	130.732	130.732	21.0111	27.451	27.736
2	1	1	1	111034	3.83168	0	129.712	129.712	21.0091	75.855	64.763			2	1	1	1	112327	3.89863	0	134.053	134.053	21.0231	43.155	50.68			2	1	1	1	111200	3.87911	0	131.432	131.432	21.0112	27.563	27.848
2	1	1	1	111154	3.83512	0	130.412	130.412	21.0089	76.107	65.015			2	1	1	1	112447	3.90202	0	134.754	134.754	21.0234	43.268	50.793			2	1	1	1	111320	3.8824	0	132.133	132.133	21.0112	27.596	27.881
2	1	1	1	111274	3.83852	0	131.113	131.113	21.0088	76.336	65.244			2	1	1	1	112567	3.90519	0	135.455	135.455	21.0233	43.386	50.911			2	1	1	1	111440	3.88555	0	132.833	132.833	21.0113	27.733	28.018
2	1	1	1	111394	3.84198	0	131.813	131.813	21.0087	76.53	65.438			2	1	1	1	112687	3.90836	0	136.156	136.156	21.0233	43.518	51.043			2	1	1	1	111560	3.88866	0	133.534	133.534	21.0112	27.859	28.144
2	1	1	1	111514	3.84555	0	132.513	132.513	21.0087	76.733	65.641			2	1	1	1	112807	3.91137	0	136.857	136.857	21.0234	43.644	51.169			2	1	1	1	111680	3.89172	0	134.234	134.234	21.0112	27.889	28.174
2	1	1	1	111634	3.84895	0	133.213	133.213	21.0083	76.926	65.834			2	1	1	1	112927	3.91447	0	137.557	137.557	21.0232	43.762	51.287			2	1	1	1	111800	3.89466	0	134.934	134.934	21.0109	28.012	28.297
2	1	1	1	111754	3.85218	0	133.914	133.914	21.0083	77.103	66.011			2	1	1	1	113047	3.91758	0	138.258	138.258	21.0231	43.879	51.404			2	1	1	1	111920	3.89775	0	135.635	135.635	21.011	28.128	28.413
2	1	1	1	111874	3.85541	0	134.614	134.614	21.0083	77.269	66.177			2	1	1	1	113167	3.92061	0	138.959	138.959	21.0232	44.009	51.534			2	1	1	1	112040	3.90082	0	136.335	136.335	21.0113	28.209	28.494
2	1	1	1	111994	3.85877	0	135.314	135.314	21.0084	77.398	66.306			2	1	1	1	113287	3.92368	0	139.66	139.66	21.0233	44.136	51.661			2	1	1	1	112160	3.90365	0	137.035	137.035	21.0111	28.299	28.584
2	1	1	1	112114	3.86186	0	136.015	136.015	21.0087	77.494	66.402			2	1	1	1	113407	3.92651	0	140.36	140.36	21.0234	44.267	51.792			2	1	1	1	112280	3.90661	0	137.736	137.736	21.0113	28.419	28.704
2	1	1	1	112234	3.86507	0	136.715	136.715	21.0091	77.58	66.488			2	1	1	1	113527	3.92952	0	141.061	141.061	21.0236	44.383	51.908			2	1	1	1	112400	3.90953	0	138.436	138.436	21.0113	28.525	28.81
2	1	1	1	112354	3.86813	0	137.415	137.415	21.0095	77.66	66.568			2	1	1	1	113647	3.93233	0	141.762	141.762	21.0234	44.514	52.039			2	1	1	1	112520	3.91245	0	139.137	139.137	21.011	28.574	28.859
2	1	1	1	112474	3.8713	0	138.115	138.115	21.0099	77.731	66.639			2	1	1	1	113767	3.93513	0	142.463	142.463	21.0235	44.642	52.167			2	1	1	1	112640	3.91526	0	139.837	139.837	21.0109	28.694	28.979
2	1	1	1	112594	3.87428	0	138.816	138.816	21.0097	77.793	66.701			2	1	1	1	113887	3.93815	0	143.164	143.164	21.0235	44.771	52.296			2	1	1	1	112760	3.91812	0	140.537	140.537	21.011	28.846	29.131
2	1	1	1	112714	3.87732	0	139.516	139.516	21.0097	77.884	66.792			2	1	1	1	114007	3.94084	0	143.864	143.864	21.0236	44.907	52.432			2	1	1	1	112880	3.92098	0	141.238	141.238	21.0112	28.879	29.164
2	1	1	1	112834	3.88036	0	140.216	140.216	21.0102	77.99	66.898			2	1	1	1	114127	3.94357	0	144.565	144.565	21.0234	45.032	52.557			2	1	1	1	113000	3.92375	0	141.938	141.938	21.0113	28.995	29.28
2	1	1	1	112954	3.88332	0	140.917	140.917	21.01	78.1	67.008			2	1	1	1	114247	3.94649	0	145.266	145.266	21.0233	45.155	52.68			2	1	1	1	113120	3.92652	0	142.638	142.638	21.0115	29.137	29.422
2	1	1	1	113074	3.88622	0	141.617	141.617	21.0101	78.231	67.139			2	1	1	1	114367	3.9491	0	145.967	145.967	21.0231	45.282	52.807			2	1	1	1	113240	3.92931	0	143.339	143.339	21.0113	29.181	29.466
2	1	1	1	113194	3.8892	0	142.317	142.317	21.0099	78.377	67.285			2	1	1	1	114487	3.95208	0	146.667	146.667	21.0229	45.426	52.951			2	1	1	1	113360	3.93188	0	144.039	144.039	21.0113	29.287	29.572
2	1	1	1	113314	3.89199	0	143.018	143.018	21.01	78.512	67.42			2	1	1	1	114607	3.9547	0	147.368	147.368	21.023	45.576	53.101			2	1	1	1	113480	3.93471	0	144.74	144.74	21.0112	29.441	29.726
2	1	1	1	113434	3.89493	0	143.718	143.718	21.01	78.674	67.582			2	1	1	1	114727	3.95756	0	148.069	148.069	21.023	45.711	53.236			2	1	1	1	113600	3.9375	0	145.44	145.44	21.0111	29.524	29.809
2	1	1	1	113554	3.8977	0	144.418	144.418	21.0097	78.839	67.747			2	1	1	1	114847	3.96033	0	148.77	148.77	21.023	45.839	53.364			2	1	1	1	113720	3.94019	0	146.14	146.14	21.011	29.598	29.883
2	1	1	1	113674	3.90055	0	145.119	145.119	21.0097	78.965	67.873			2	1	1	1	114967	3.96309	0	149.471	149.471	21.023	45.993	53.518			2	1	1	1	113840	3.94294	0	146.841	146.841	21.0111	29.756	30.041
2	1	1	1	113794	3.90341	0	145.819	145.819	21.0099	79.112	68.02			2	1	1	1	115087	3.96569	0	150.171	150.171	21.0229	46.14	53.665			2	1	1	1	113960	3.94573	0	147.541	147.541	21.011	29.886	30.171
2	1	1	1	113914	3.9062	0	146.519	146.519	21.0099	79.264	68.172			2	1	1	1	115207	3.96847	0	150.872	150.872	21.0229	46.267	53.792			2	1	1	1	114080	3.94838	0	148.241	148.241	21.0112	29.934	30.219
2	1	1	1	114034	3.90897	0	147.22	147.22	21.01	79.4	68.308			2	1	1	1	115327	3.9712	0	151.573	151.573	21.0228	46.397	53.922			2	1	1	1	114200	3.95103	0	148.942	148.942	21.0113	30.082	30.367
2	1	1	1	114154	3.91157	0	147.92	147.92	21.0099	79.548	68.456			2	1	1	1	115447	3.97376	0	152.274	152.274	21.023	46.549	54.074			2	1	1	1	114320	3.95374	0	149.642	149.642	21.0113	30.225	30.51
2	1	1	1	114274	3.91451	0	148.62	148.62	21.0099	79.701	68.609			2	1	1	1	115567	3.97662	0	152.974	152.974	21.0231	46.701	54.226			2	1	1	1	114440	3.95659	0	150.343	150.343	21.011	30.276	30.561
2	1	1	1	114394	3.91719	0	149.321	149.321	21.0099	79.849	68.757			2	1	1	1	115687	3.97926	0	153.675	153.675	21.0234	46.836	54.361			2	1	1	1	114560	3.95922	0	151.043	151.043	21.011	30.424	30.709
2	1	1	1	114514	3.9199	0	150.021	150.021	21.0099	79.997	68.905			2	1	1	1	115807	3.98195	0	154.376	154.376	21.0233	46.984	54.509			2	1	1	1	114680	3.96193	0	151.743	151.743	21.0113	30.569	30.854
2	1	1	1	114634	3.92282	0	150.721	150.721	21.0099	80.162	69.07			2	1	1	1	115927	3.98466	0	155.077	155.077	21.0234	47.149	54.674			2	1	1	1	114800	3.96472	0	152.444	152.444	21.0111	30.654	30.939
2	1	1	1	114754	3.92535	0	151.422	151.422	21.0099	80.329	69.237			2	1	1	1	116047	3.98754	0	155.777	155.777	21.023	47.293	54.818			2	1	1	1	114920	3.96736	0	153.144	153.144	21.0111	30.764	31.049
2	1	1	1	114874	3.92813	0	152.122	152.122	21.0098	80.48	69.388			2	1	1	1	116167	3.99017	0	156.478	156.478	21.0229	47.43	54.955			2	1	1	1	115040	3.97016	0	153.844	153.844	21.0111	30.907	31.192
2	1	1	1	114994	3.93081	0	152.822	152.822	21.0097	80.647	69.555			2	1	1	1	116287	3.99294	0	157.179	157.179	21.0231	47.578	55.103			2	1	1	1	115160	3.97286	0	154.545	154.545	21.0111	31.047	31.332
2	1	1	1	115114	3.93346	0	153.523	153.523	21.0095	80.82	69.728			2	1	1	1	116407	3.99565	0	157.88	157.88	21.0228	47.734	55.259			2	1	1	1	115280	3.97566	0	155.245	155.245	21.011	31.134	31.419
2	1	1	1	115234	3.93604	0	154.223	154.223	21.0097	80.971	69.879			2	1	1	1	116527	3.99846	0	158.581	158.581	21.0231	47.887	55.412			2	1	1	1	115400	3.97845	0	155.945	155.945	21.0112	31.274	31.559
2	1	1	1	115354	3.93876	0	154.923	154.923	21.0098	81.139	70.047			2	1	1	1	116647	4.0012	0	159.281	159.281	21.0232	48.043	55.568			2	1	1	1	115520	3.98108	0	156.646	156.646	21.0111	31.439	31.724
2	1	1	1	115474	3.94156	0	155.624	155.624	21.0095	81.307	70.215			2	1	1	1	116767	4.00405	0	159.982	159.982	21.0233	48.194	55.719			2	1	1	1	115640	3.98378	0	157.346	157.346	21.0113	31.485	31.77
2	1	1	1	115594	3.94422	0	156.324	156.324	21.0095	81.445	70.353			2	1	1	1	116887	4.00678	0	160.683	160.683	21.0233	48.341	55.866			2	1	1	1	115760	3.98654	0	158.047	158.047	21.0113	31.635	31.92
2	1	1	1	115714	3.94693	0	157.024	157.024	21.0096	81.602	70.51			2	1	1	1	117007	4.00964	0	161.384	161.384	21.0233	48.488	56.013			2	1	1	1	115880	3.98933	0	158.747	158.747	21.0112	31.804	32.089
2	1	1	1	115834	3.94961	0	157.725	157.725	21.0094	81.75	70.658			2	1	1	1	117127	4.0125	0	162.084	162.084	21.0234	48.647	56.172			2	1	1	1	116000	3.99227	0	159.447	159.447	21.0113	31.867	32.152
2	1	1	1	115954	3.95232	0	158.425	158.425	21.0096	81.885	70.793			2	1	1	1	117247	4.01542	0	162.785	162.785	21.0234	48.801	56.326			2	1	1	1	116120	3.99504	0	160.148	160.148	21.0112	31.996	32.281
2	1	1	1	116074	3.95501	0	159.125	159.125	21.0096	82.042	70.95			2	1	1	1	117367	4.0183	0	163.486	163.486	21.0233	48.955	56.48			2	1	1	1	116240	3.99817	0	160.848	160.848	21.0111	32.175	32.46
2	1	1	1	116194	3.95767	0	159.826	159.826	21.0096	82.203	71.111			2	1	1	1	117487	4.02117	0	164.187	164.187	21.0234	49.103	56.628			2	1	1	1	116360	4.00092	0	161.548	161.548	21.011	32.282	32.567
2	1	1	1	116314	3.96063	0	160.526	160.526	21.0099	82.357	71.265			2	1	1	1	117607	4.02414	0	164.888	164.888	21.0232	49.245	56.77			2	1	1	1	116480	4.00378	0	162.249	162.249	21.0109	32.385	32.67
2	1	1	1	116434	3.96321	0	161.226	161.226	21.0099	82.519	71.427			2	1	1	1	117727	4.02695	0	165.588	165.588	21.0235	49.398	56.923			2	1	1	1	116600	4.00676	0	162.949	162.949	21.0109	32.547	32.832
2	1	1	1	116554	3.96621	0	161.927	161.927	21.0098	82.683	71.591			2	1	1	1	117847	4.03014	0	166.289	166.289	21.0234	49.556	57.081			2	1	1	1	116720	4.00982	0	163.65	163.65	21.0112	32.696	32.981
2	1	1	1	116674	3.96906	0	162.627	162.627	21.0098	82.841	71.749			2	1	1	1	117967	4.03311	0	166.99	166.99	21.0231	49.709	57.234			2	1	1	1	116840	4.01287	0	164.35	164.35	21.0114	32.757	33.042
2	1	1	1	116794	3.97194	0	163.327	163.327	21.0096	82.992	71.9			2	1	1	1	118087	4.03611	0	167.691	167.691	21.023	49.867	57.392			2	1	1	1	116960	4.01589	0	165.05	165.05	21.0113	32.93	33.215
2	1	1	1	116914	3.97484	0	164.028	164.028	21.01	83.159	72.067			2	1	1	1	118207	4.03916	0	168.391	168.391	21.0229	50.016	57.541			2	1	1	1	117080	4.0191	0	165.751	165.751	21.0112	33.091	33.376
2	1	1	1	117034	3.97761	0	164.728	164.728	21.0101	83.33	72.238			2	1	1	1	118327	4.04226	0	169.092	169.092	21.0227	50.158	57.683			2	1	1	1	117200	4.02202	0	166.451	166.451	21.0112	33.146	33.431
2	1	1	1	117154	3.98052	0	165.428	165.428	21.01	83.485	72.393			2	1	1	1	118447	4.04538	0	169.793	169.793	21.0228	50.317	57.842			2	1	1	1	117320	4.02519	0	167.151	167.151	21.0111	33.307	33.592
2	1	1	1	117274	3.98352	0	166.129	166.129	21.01	83.656	72.564			2	1	1	1	118567	4.0485	0	170.494	170.494	21.0229	50.47	57.995			2	1	1	1	117440	4.02843	0	167.852	167.852	21.0109	33.455	33.74
2	1	1	1	117394	3.98655	0	166.829	166.829	21.01	83.821	72.729			2	1	1	1	118687	4.05168	0	171.194	171.194	21.0227	50.606	58.131			2	1	1	1	117560	4.03154	0	168.552	168.552	21.0112	33.558	33.843
2	1	1	1	117514	3.98944	0	167.529	167.529	21.01	83.964	72.872			2	1	1	1	118807	4.05495	0	171.895	171.895	21.0227	50.761	58.286			2	1	1	1	117680	4.03485	0	169.253	169.253	21.0113	33.683	33.968
2	1	1	1	117634	3.99261	0	168.23	168.23	21.0101	84.127	73.035			2	1	1	1	118927	4.05817	0	172.596	172.596	21.0229	50.91	58.435			2	1	1	1	117800	4.03807	0	169.953	169.953	21.0113	33.833	34.118
2	1	1	1	117754	3.99567	0	168.93	168.93	21.0102	84.295	73.203			2	1	1	1	119047	4.06142	0	173.297	173.297	21.0229	51.06	58.585			2	1	1	1	117920	4.0413	0	170.653	170.653	21.0112	33.958	34.243
2	1	1	1	117874	3.99884	0	169.63	169.63	21.0101	84.446	73.354			2	1	1	1	119167	4.06481	0	173.998	173.998	21.0229	51.193	58.718			2	1	1	1	118040	4.04466	0	171.354	171.354	21.0111	34.035	34.32
2	1	1	1	117994	4.00186	0	170.331	170.331	21.0101	84.612	73.52			2	1	1	1	119287	4.0681	0	174.698	174.698	21.023	51.327	58.852			2	1	1	1	118160	4.04802	0	172.054	172.054	21.0111	34.176	34.461
2	1	1	1	118114	4.00505	0	171.031	171.031	21.0098	84.783	73.691			2	1	1	1	119407	4.07136	0	175.399	175.399	21.0231	51.476	59.001			2	1	1	1	118280	4.05136	0	172.754	172.754	21.0112	34.346	34.631
2	1	1	1	118234	4.00824	0	171.731	171.731	21.0097	84.937	73.845			2	1	1	1	119527	4.07476	0	176.1	176.1	21.0229	51.627	59.152			2	1	1	1	118400	4.05476	0	173.455	173.455	21.0111	34.394	34.679
2	1	1	1	118354	4.01154	0	172.432	172.432	21.0098	85.099	74.007			2	1	1	1	119647	4.07802	0	176.801	176.801	21.023	51.768	59.293			2	1	1	1	118520	4.0582	0	174.155	174.155	21.0112	34.525	34.81
2	1	1	1	118474	4.01454	0	173.132	173.132	21.0098	85.272	74.18			2	1	1	1	119767	4.08144	0	177.501	177.501	21.0231	51.896	59.421			2	1	1	1	118640	4.06144	0	174.856	174.856	21.0113	34.676	34.961
2	1	1	1	118594	4.01804	0	173.832	173.832	21.0099	85.425	74.333			2	1	1	1	119887	4.08497	0	178.202	178.202	21.023	52.015	59.54			2	1	1	1	118760	4.06482	0	175.556	175.556	21.0113	34.722	35.007
2	1	1	1	118714	4.02117	0	174.533	174.533	21.0102	85.56	74.468			2	1	1	1	120007	4.08817	0	178.903	178.903	21.0226	52.15	59.675			2	1	1	1	118880	4.0683	0	176.256	176.256	21.0112	34.833	35.118
2	1	1	1	118834	4.02446	0	175.233	175.233	21.01	85.704	74.612			2	1	1	1	120127	4.09161	0	179.604	179.604	21.0218	52.285	59.81			2	1	1	1	119000	4.07169	0	176.957	176.957	21.0112	34.992	35.277
2	1	1	1	118954	4.02772	0	175.933	175.933	21.01	85.84	74.748			2	1	1	1	120247	4.09487	0	180.304	180.304	21.0232	52.383	59.908			2	1	1	1	119120	4.07504	0	177.657	177.657	21.0111	35.071	35.356
2	1	1	1	119074	4.03111	0	176.634	176.634	21.01	85.968	74.876			2	1	1	1	120367	4.09817	0	181.005	181.005	21.0233	52.499	60.024			2	1	1	1	119240	4.07845	0	178.357	178.357	21.0109	35.136	35.421
2	1	1	1	119194	4.03443	0	177.334	177.334	21.0101	86.127	75.035			2	1	1	1	120487	4.10167	0	181.706	181.706	21.0234	52.63	60.155			2	1	1	1	119360	4.08177	0	179.058	179.058	21.011	35.269	35.554
2	1	1	1	119314	4.03773	0	178.034	178.034	21.0098	86.278	75.186			2	1	1	1	120607	4.10491	0	182.407	182.407	21.0235	52.742	60.267			2	1	1	1	119480	4.08512	0	179.758	179.758	21.0109	35.374	35.659
2	1	1	1	119434	4.04112	0	178.735	178.735	21.0098	86.405	75.313			2	1	1	1	120727	4.10825	0	183.108	183.108	21.0235	52.845	60.37			2	1	1	1	119600	4.0884	0	180.459	180.459	21.011	35.396	35.681
2	1	1	1	119554	4.0445	0	179.435	179.435	21.0098	86.556	75.464			2	1	1	1	120847	4.11161	0	183.808	183.808	21.0233	52.947	60.472			2	1	1	1	119720	4.09185	0	181.159	181.159	21.011	35.529	35.814
2	1	1	1	119674	4.04784	0	180.135	180.135	21.0098	86.702	75.61			2	1	1	1	120967	4.1148	0	184.509	184.509	21.0234	53.054	60.579			2	1	1	1	119840	4.09512	0	181.859	181.859	21.0111	35.64	35.925
2	1	1	1	119794	4.05111	0	180.836	180.836	21.0099	86.824	75.732			2	1	1	1	121087	4.11798	0	185.21	185.21	21.023	53.146	60.671			2	1	1	1	119960	4.09835	0	182.56	182.56	21.0112	35.632	35.917
2	1	1	1	119914	4.05441	0	181.536	181.536	21.01	86.967	75.875			2	1	1	1	121207	4.12117	0	185.911	185.911	21.023	53.218	60.743			2	1	1	1	120080	4.10159	0	183.26	183.26	21.0111	35.737	36.022
2	1	1	1	120034	4.05774	0	182.236	182.236	21.0097	87.097	76.005			2	1	1	1	121327	4.12449	0	186.611	186.611	21.0231	53.3	60.825			2	1	1	1	120200	4.10484	0	183.96	183.96	21.0112	35.835	36.12
2	1	1	1	120154	4.06096	0	182.937	182.937	21.0088	87.198	76.106			2	1	1	1	121447	4.12741	0	187.312	187.312	21.023	53.391	60.916			2	1	1	1	120320	4.10789	0	184.661	184.661	21.0111	35.861	36.146
2	1	1	1	120274	4.06423	0	183.637	183.637	21.0097	87.308	76.216			2	1	1	1	121567	4.13052	0	188.013	188.013	21.0232	53.478	61.003			2	1	1	1	120440	4.11104	0	185.361	185.361	21.0112	35.918	36.203
2	1	1	1	120394	4.06752	0	184.337	184.337	21.0103	87.41	76.318			2	1	1	1	121687	4.13356	0	188.714	188.714	21.0231	53.551	61.076			2	1	1	1	120560	4.11415	0	186.061	186.061	21.011	35.988	36.273
2	1	1	1	120514	4.07063	0	185.038	185.038	21.0102	87.503	76.411			2	1	1	1	121807	4.13651	0	189.414	189.414	21.0233	53.601	61.126			2	1	1	1	120680	4.11719	0	186.762	186.762	21.0111	36.05	36.335
2	1	1	1	120634	4.07392	0	185.738	185.738	21.0102	87.599	76.507			2	1	1	1	121927	4.1393	0	190.115	190.115	21.0233	53.66	61.185			2	1	1	1	120800	4.12013	0	187.462	187.462	21.0113	36.057	36.342
2	1	1	1	120754	4.07705	0	186.438	186.438	21.0103	87.694	76.602			2	1	1	1	122047	4.14222	0	190.816	190.816	21.0232	53.732	61.257			2	1	1	1	120920	4.12318	0	188.163	188.163	21.0112	36.113	36.398
2	1	1	1	120874	4.08016	0	187.139	187.139	21.0104	87.787	76.695			2	1	1	1	122167	4.14522	0	191.517	191.517	21.023	53.779	61.304			2	1	1	1	121040	4.12591	0	188.863	188.863	21.011	36.182	36.467
2	1	1	1	120994	4.08309	0	187.839	187.839	21.0103	87.871	76.779			2	1	1	1	122287	4.14774	0	192.218	192.218	21.0228	53.817	61.342			2	1	1	1	121160	4.1288	0	189.563	189.563	21.0111	36.127	36.412
2	1	1	1	121114	4.08614	0	188.539	188.539	21.0103	87.966	76.874			2	1	1	1	122407	4.15045	0	192.918	192.918	21.0231	53.848	61.373			2	1	1	1	121280	4.13143	0	190.264	190.264	21.0108	36.167	36.452
2	1	1	1	121234	4.08909	0	189.24	189.24	21.0099	88.051	76.959			2	1	1	1	122527	4.15314	0	193.619	193.619	21.0232	53.866	61.391			2	1	1	1	121400	4.13411	0	190.964	190.964	21.0111	36.231	36.516
2	1	1	1	121354	4.09218	0	189.94	189.94	21.0099	88.117	77.025			2	1	1	1	122647	4.15564	0	194.32	194.32	21.0232	53.904	61.429			2	1	1	1	121520	4.13685	0	191.664	191.664	21.0113	36.18	36.465
2	1	1	1	121474	4.09499	0	190.64	190.64	21.0101	88.193	77.101			2	1	1	1	122767	4.15817	0	195.021	195.021	21.0232	53.929	61.454			2	1	1	1	121640	4.13939	0	192.365	192.365	21.0114	36.186	36.471
2	1	1	1	121594	4.09766	0	191.341	191.341	21.0103	88.268	77.176			2	1	1	1	122887	4.16046	0	195.721	195.721	21.0234	53.916	61.441			2	1	1	1	121760	4.14188	0	193.065	193.065	21.0115	36.224	36.509
2	1	1	1	121714	4.1003	0	192.041	192.041	21.0101	88.315	77.223			2	1	1	1	123007	4.16281	0	196.422	196.422	21.0236	53.915	61.44			2	1	1	1	121880	4.14422	0	193.766	193.766	21.0115	36.184	36.469
2	1	1	1	121834	4.10305	0	192.741	192.741	21.01	88.382	77.29			2	1	1	1	123127	4.16487	0	197.123	197.123	21.0233	53.931	61.456			2	1	1	1	122000	4.14663	0	194.466	194.466	21.0114	36.13	36.415
2	1	1	1	121954	4.10571	0	193.442	193.442	21.0102	88.439	77.347			2	1	1	1	123247	4.16711	0	197.824	197.824	21.0234	53.933	61.458			2	1	1	1	122120	4.14892	0	195.166	195.166	21.0111	36.162	36.447
2	1	1	1	122074	4.10823	0	194.142	194.142	21.0101	88.467	77.375			2	1	1	1	123367	4.16905	0	198.525	198.525	21.0233	53.907	61.432			2	1	1	1	122240	4.15098	0	195.867	195.867	21.0111	36.147	36.432
2	1	1	1	122194	4.11069	0	194.842	194.842	21.0101	88.516	77.424			2	1	1	1	123487	4.17096	0	199.225	199.225	21.0232	53.874	61.399			2	1	1	1	122360	4.15306	0	196.567	196.567	21.0112	36.042	36.327
2	1	1	1	122314	4.11302	0	195.543	195.543	21.0097	88.562	77.47			2	1	1	1	123607	4.17283	0	199.926	199.926	21.0233	53.851	61.376			2	1	1	1	122480	4.15486	0	197.267	197.267	21.0112	36.045	36.33
2	1	1	1	122434	4.11516	0	196.243	196.243	21.0098	88.583	77.491			2	1	1	1	123727	4.17453	0	200.627	200.627	21.0233	53.832	61.357			2	1	1	1	122600	4.15692	0	197.968	197.968	21.011	36.03	36.315
2	1	1	1	122554	4.11749	0	196.943	196.943	21.0098	88.61	77.518			2	1	1	1	123847	4.17642	0	201.328	201.328	21.0234	53.797	61.322			2	1	1	1	122720	4.15885	0	198.668	198.668	21.0109	35.914	36.199
2	1	1	1	122674	4.11965	0	197.644	197.644	21.01	88.626	77.534			2	1	1	1	123967	4.178	0	202.028	202.028	21.0233	53.762	61.287			2	1	1	1	122840	4.16043	0	199.369	199.369	21.0109	35.906	36.191
2	1	1	1	122794	4.12156	0	198.344	198.344	21.0101	88.633	77.541			2	1	1	1	124087	4.17961	0	202.729	202.729	21.0234	53.749	61.274			2	1	1	1	122960	4.16225	0	200.069	200.069	21.0109	35.89	36.175
2	1	1	1	122914	4.12349	0	199.044	199.044	21.0101	88.632	77.54			2	1	1	1	124207	4.181	0	203.43	203.43	21.0235	53.728	61.253			2	1	1	1	123080	4.16402	0	200.769	200.769	21.011	35.803	36.088
2	1	1	1	123034	4.12536	0	199.745	199.745	21.0101	88.622	77.53			2	1	1	1	124327	4.18262	0	204.131	204.131	21.0238	53.7	61.225			2	1	1	1	123200	4.16555	0	201.47	201.47	21.0112	35.755	36.04
2	1	1	1	123154	4.1271	0	200.445	200.445	21.0103	88.597	77.505			2	1	1	1	124447	4.18413	0	204.832	204.832	21.0239	53.666	61.191			2	1	1	1	123320	4.16736	0	202.17	202.17	21.0113	35.741	36.026
2	1	1	1	123274	4.12875	0	201.145	201.145	21.0103	88.578	77.486			2	1	1	1	124567	4.18554	0	205.532	205.532	21.0235	53.645	61.17			2	1	1	1	123440	4.1691	0	202.87	202.87	21.0111	35.711	35.996
2	1	1	1	123394	4.13035	0	201.846	201.846	21.0104	88.58	77.488			2	1	1	1	124687	4.18713	0	206.233	206.233	21.0234	53.629	61.154			2	1	1	1	123560	4.17074	0	203.571	203.571	21.0112	35.629	35.914
2	1	1	1	123514	4.13199	0	202.546	202.546	21.0103	88.578	77.486			2	1	1	1	124807	4.18854	0	206.934	206.934	21.0235	53.604	61.129			2	1	1	1	123680	4.17229	0	204.271	204.271	21.0109	35.628	35.913
2	1	1	1	123634	4.13354	0	203.246	203.246	21.0101	88.565	77.473			2	1	1	1	124927	4.19006	0	207.635	207.635	21.0236	53.596	61.121			2	1	1	1	123800	4.17391	0	204.972	204.972	21.011	35.639	35.924
2	1	1	1	123754	4.13503	0	203.947	203.947	21.0103	88.576	77.484			2	1	1	1	125047	4.19157	0	208.336	208.336	21.0236	53.589	61.114			2	1	1	1	123920	4.17578	0	205.672	205.672	21.0112	35.538	35.823
2	1	1	1	123874	4.13639	0	204.647	204.647	21.0103	88.59	77.498			2	1	1	1	125167	4.19316	0	209.036	209.036	21.0237	53.578	61.103			2	1	1	1	124040	4.17744	0	206.372	206.372	21.0112	35.534	35.819
2	1	1	1	123994	4.1378	0	205.347	205.347	21.0103	88.576	77.484			2	1	1	1	125287	4.19472	0	209.737	209.737	21.0234	53.582	61.107			2	1	1	1	124160	4.17912	0	207.073	207.073	21.0111	35.569	35.854
2	1	1	1	124114	4.13941	0	206.048	206.048	21.0104	88.595	77.503			2	1	1	1	125407	4.19629	0	210.438	210.438	21.0234	53.587	61.112			2	1	1	1	124280	4.18109	0	207.773	207.773	21.0112	35.49	35.775
2	1	1	1	124234	4.14101	0	206.748	206.748	21.0104	88.617	77.525			2	1	1	1	125527	4.19787	0	211.139	211.139	21.0235	53.592	61.117			2	1	1	1	124400	4.18287	0	208.473	208.473	21.0112	35.498	35.783
2	1	1	1	124354	4.14218	0	207.448	207.448	21.0104	88.618	77.526			2	1	1	1	125647	4.19968	0	211.839	211.839	21.0235	53.599	61.124			2	1	1	1	124520	4.18485	0	209.174	209.174	21.0112	35.535	35.82
2	1	1	1	124474	4.14386	0	208.149	208.149	21.0103	88.642	77.55			2	1	1	1	125767	4.20142	0	212.54	212.54	21.0235	53.63	61.155			2	1	1	1	124640	4.18682	0	209.874	209.874	21.0112	35.504	35.789
2	1	1	1	124594	4.14533	0	208.849	208.849	21.0104	88.662	77.57			2	1	1	1	125887	4.20323	0	213.241	213.241	21.0235	53.657	61.182			2	1	1	1	124760	4.18907	0	210.575	210.575	21.0111	35.48	35.765
2	1	1	1	124714	4.14684	0	209.549	209.549	21.0105	88.667	77.575			2	1	1	1	126007	4.20518	0	213.942	213.942	21.0235	53.679	61.204			2	1	1	1	124880	4.19119	0	211.275	211.275	21.0109	35.549	35.834
2	1	1	1	124834	4.14846	0	210.25	210.25	21.0104	88.703	77.611			2	1	1	1	126127	4.20715	0	214.643	214.643	21.0236	53.704	61.229			2	1	1	1	125000	4.1935	0	211.975	211.975	21.0113	35.576	35.861
2	1	1	1	124954	4.14997	0	210.95	210.95	21.0105	88.745	77.653			2	1	1	1	126247	4.20917	0	215.343	215.343	21.0236	53.747	61.272			2	1	1	1	125120	4.1957	0	212.676	212.676	21.0114	35.535	35.82
2	1	1	1	125074	4.15161	0	211.651	211.651	21.0105	88.773	77.681			2	1	1	1	126367	4.21142	0	216.044	216.044	21.0232	53.794	61.319			2	1	1	1	125240	4.19814	0	213.376	213.376	21.0114	35.599	35.884
2	1	1	1	125194	4.15331	0	212.351	212.351	21.0105	88.807	77.715			2	1	1	1	126487	4.21367	0	216.745	216.745	21.0231	53.843	61.368			2	1	1	1	125360	4.20079	0	214.076	214.076	21.0113	35.655	35.94
2	1	1	1	125314	4.15517	0	213.051	213.051	21.0102	88.853	77.761			2	1	1	1	126607	4.21596	0	217.446	217.446	21.023	53.887	61.412			2	1	1	1	125480	4.20333	0	214.777	214.777	21.0114	35.621	35.906
2	1	1	1	125434	4.15717	0	213.752	213.752	21.0101	88.899	77.807			2	1	1	1	126727	4.21858	0	218.146	218.146	21.0232	53.938	61.463			2	1	1	1	125600	4.20616	0	215.477	215.477	21.0114	35.691	35.976
2	1	1	1	125554	4.1591	0	214.452	214.452	21.0104	88.948	77.856			2	1	1	1	126847	4.22102	0	218.847	218.847	21.023	54.016	61.541			2	1	1	1	125720	4.20916	0	216.178	216.178	21.0113	35.765	36.05
2	1	1	1	125674	4.16105	0	215.152	215.152	21.0103	89.009	77.917			2	1	1	1	126967	4.22382	0	219.548	219.548	21.023	54.099	61.624			2	1	1	1	125840	4.21227	0	216.878	216.878	21.0114	35.78	36.065
2	1	1	1	125794	4.16323	0	215.853	215.853	21.0103	89.076	77.984			2	1	1	1	127087	4.22667	0	220.249	220.249	21.0229	54.167	61.692			2	1	1	1	125960	4.21574	0	217.578	217.578	21.0112	35.834	36.119
2	1	1	1	125914	4.16535	0	216.553	216.553	21.0102	89.131	78.039			2	1	1	1	127207	4.22988	0	220.95	220.95	21.0231	54.243	61.768			2	1	1	1	126080	4.21925	0	218.279	218.279	21.0111	35.917	36.202
2	1	1	1	126034	4.16777	0	217.253	217.253	21.0106	89.206	78.114			2	1	1	1	127327	4.23321	0	221.65	221.65	21.0229	54.328	61.853			2	1	1	1	126200	4.22281	0	218.979	218.979	21.011	35.977	36.262
2	1	1	1	126154	4.17028	0	217.954	217.954	21.0104	89.291	78.199			2	1	1	1	127447	4.23652	0	222.351	222.351	21.023	54.431	61.956			2	1	1	1	126320	4.22681	0	219.679	219.679	21.0112	36.002	36.287
2	1	1	1	126274	4.17276	0	218.654	218.654	21.0106	89.355	78.263			2	1	1	1	127567	4.24018	0	223.052	223.052	21.0231	54.529	62.054			2	1	1	1	126440	4.23102	0	220.38	220.38	21.0114	36.096	36.381
2	1	1	1	126394	4.17549	0	219.354	219.354	21.0104	89.445	78.353			2	1	1	1	127687	4.24404	0	223.753	223.753	21.0232	54.618	62.143			2	1	1	1	126560	4.23533	0	221.08	221.08	21.0114	36.222	36.507
2	1	1	1	126514	4.17849	0	220.055	220.055	21.0104	89.546	78.454			2	1	1	1	127807	4.24825	0	224.453	224.453	21.023	54.718	62.243			2	1	1	1	126680	4.24003	0	221.781	221.781	21.0115	36.212	36.497
2	1	1	1	126634	4.1814	0	220.755	220.755	21.0106	89.626	78.534			2	1	1	1	127927	4.25264	0	225.154	225.154	21.0232	54.839	62.364			2	1	1	1	126800	4.24501	0	222.481	222.481	21.0112	36.317	36.602
2	1	1	1	126754	4.18466	0	221.455	221.455	21.0109	89.722	78.63			2	1	1	1	128047	4.25717	0	225.855	225.855	21.0231	54.968	62.493			2	1	1	1	126920	4.25022	0	223.181	223.181	21.0112	36.454	36.739
2	1	1	1	126874	4.18799	0	222.156	222.156	21.011	89.836	78.744			2	1	1	1	128167	4.26203	0	226.556	226.556	21.0232	55.084	62.609			2	1	1	1	127040	4.25587	0	223.882	223.882	21.011	36.484	36.769
2	1	1	1	126994	4.19167	0	222.856	222.856	21.0109	89.936	78.844			2	1	1	1	128287	4.26732	0	227.256	227.256	21.0232	55.196	62.721			2	1	1	1	127160	4.26179	0	224.582	224.582	21.011	36.578	36.863
2	1	1	1	127114	4.19557	0	223.556	223.556	21.0108	90.057	78.965			2	1	1	1	128407	4.2727	0	227.957	227.957	21.0232	55.328	62.853			2	1	1	1	127280	4.26823	0	225.282	225.282	21.011	36.71	36.995
2	1	1	1	127234	4.19962	0	224.257	224.257	21.0109	90.189	79.097			2	1	1	1	128527	4.27866	0	228.658	228.658	21.0233	55.465	62.99			2	1	1	1	127400	4.27502	0	225.983	225.983	21.011	36.778	37.063
2	1	1	1	127354	4.20392	0	224.957	224.957	21.0107	90.305	79.213			2	1	1	1	128647	4.28488	0	229.359	229.359	21.0231	55.604	63.129			2	1	1	1	127520	4.28243	0	226.683	226.683	21.011	36.839	37.124
2	1	1	1	127474	4.20839	0	225.658	225.658	21.0107	90.429	79.337			2	1	1	1	128767	4.2914	0	230.06	230.06	21.0233	55.746	63.271			2	1	1	1	127640	4.2902	0	227.384	227.384	21.0111	36.996	37.281
2	1	1	1	127594	4.21317	0	226.358	226.358	21.0107	90.572	79.48			2	1	1	1	128887	4.29827	0	230.76	230.76	21.0235	55.888	63.413			2	1	1	1	127760	4.29862	0	228.084	228.084	21.0111	37.117	37.402
2	1	1	1	127714	4.2184	0	227.058	227.058	21.0108	90.706	79.614			2	1	1	1	129007	4.30549	0	231.461	231.461	21.0234	56.016	63.541			2	1	1	1	127880	4.30742	0	228.784	228.784	21.011	37.146	37.431
2	1	1	1	127834	4.22383	0	227.759	227.759	21.0108	90.84	79.748			2	1	1	1	129127	4.3135	0	232.162	232.162	21.0234	56.163	63.688			2	1	1	1	128000	4.3171	0	229.485	229.485	21.0111	37.293	37.578
2	1	1	1	127954	4.22967	0	228.459	228.459	21.0108	91.004	79.912			2	1	1	1	129247	4.32173	0	232.863	232.863	21.0234	56.316	63.841			2	1	1	1	128120	4.32764	0	230.185	230.185	21.0109	37.429	37.714
2	1	1	1	128074	4.23586	0	229.159	229.159	21.0113	91.15	80.058			2	1	1	1	129367	4.33081	0	233.563	233.563	21.0233	56.449	63.974			2	1	1	1	128240	4.33911	0	230.885	230.885	21.011	37.463	37.748
2	1	1	1	128194	4.24234	0	229.86	229.86	21.011	91.284	80.192			2	1	1	1	129487	4.34035	0	234.264	234.264	21.0232	56.596	64.121			2	1	1	1	128360	4.35171	0	231.586	231.586	21.0109	37.594	37.879
2	1	1	1	128314	4.2492	0	230.56	230.56	21.011	91.444	80.352			2	1	1	1	129607	4.3507	0	234.965	234.965	21.0233	56.756	64.281			2	1	1	1	128480	4.36506	0	232.286	232.286	21.011	37.729	38.014
2	1	1	1	128434	4.25659	0	231.26	231.26	21.011	91.614	80.522			2	1	1	1	129727	4.36221	0	235.666	235.666	21.0233	56.91	64.435			2	1	1	1	128600	4.37993	0	232.986	232.986	21.011	37.8	38.085
2	1	1	1	128554	4.26431	0	231.961	231.961	21.0111	91.758	80.666			2	1	1	1	129847	4.37469	0	236.367	236.367	21.0233	57.063	64.588			2	1	1	1	128720	4.39603	0	233.687	233.687	21.0112	37.905	38.19
2	1	1	1	128674	4.27239	0	232.661	232.661	21.0111	91.939	80.847			2	1	1	1	129967	4.38809	0	237.067	237.067	21.0234	57.215	64.74			2	1	1	1	128840	4.41367	0	234.387	234.387	21.0112	38.04	38.325
2	1	1	1	128794	4.28144	0	233.362	233.362	21.011	92.119	81.027			2	1	1	1	130087	4.40322	0	237.768	237.768	21.0234	57.367	64.892			2	1	1	1	128960	4.43283	0	235.088	235.088	21.0109	38.146	38.431
2	1	1	1	128914	4.29088	0	234.062	234.062	21.0109	92.282	81.19			2	1	1	1	130207	4.41992	0	238.469	238.469	21.0236	57.526	65.051			2	1	1	1	129075	4.45284	0	235.763	235.763	21.0111	38.211	38.496
2	1	1	1	129034	4.30127	0	234.762	234.762	21.0111	92.46	81.368			2	1	1	1	130327	4.43807	0	239.17	239.17	21.0235	57.69	65.215			2	1	1	1	129185	4.47289	0	236.401	236.401	21.0112	38.344	38.629
2	1	1	1	129154	4.31233	0	235.463	235.463	21.0113	92.648	81.556			2	1	1	1	130445	4.45809	0	239.856	239.856	21.0235	57.854	65.379			2	1	1	1	129289	4.4929	0	237.013	237.013	21.0112	38.43	38.715
2	1	1	1	129274	4.32468	0	236.163	236.163	21.0113	92.809	81.717			2	1	1	1	130554	4.47809	0	240.492	240.492	21.0234	58.011	65.536			2	1	1	1	129391	4.51293	0	237.605	237.605	21.0116	38.543	38.828
2	1	1	1	129394	4.33809	0	236.863	236.863	21.0113	92.993	81.901			2	1	1	1	130655	4.49809	0	241.081	241.081	21.0233	58.171	65.696			2	1	1	1	129491	4.53293	0	238.191	238.191	21.0115	38.715	39
2	1	1	1	129514	4.35306	0	237.564	237.564	21.0112	93.176	82.084			2	1	1	1	130751	4.51809	0	241.641	241.641	21.0234	58.309	65.834			2	1	1	1	129588	4.55294	0	238.758	238.758	21.0114	38.772	39.057
2	1	1	1	129634	4.36938	0	238.264	238.264	21.0111	93.346	82.254			2	1	1	1	130844	4.53809	0	242.184	242.184	21.0231	58.473	65.998			2	1	1	1	129684	4.57295	0	239.316	239.316	21.0113	38.996	39.281
2	1	1	1	129754	4.38764	0	238.965	238.965	21.0114	93.524	82.432			2	1	1	1	130934	4.55811	0	242.713	242.713	21.0232	58.674	66.199			2	1	1	1	129782	4.59298	0	239.887	239.887	21.0113	39.114	39.399
2	1	1	1	129873	4.40764	0	239.66	239.66	21.0113	93.727	82.635			2	1	1	1	131022	4.57815	0	243.228	243.228	21.0233	58.906	66.431			2	1	1	1	129819	4.60023	0	240.103	240.103	21.0114	39.223	39.508
2	1	1	1	129983	4.42772	0	240.302	240.302	21.0113	93.904	82.812			2	1	1	1	131113	4.59815	0	243.755	243.755	21.0235	59.177	66.702			2	1	1	1	129819	4.59998	0	240.103	240.103	21.0061	39.223	39.508
2	1	1	1	130086	4.44778	0	240.9	240.9	21.011	94.087	82.995			2	1	1	1	131122	4.6001	0	243.81	243.81	21.0232	59.208	66.733			2	3	1	1	129819	4.56442	0	240.103	240.103	0	39.223	39.508
2	1	1	1	130183	4.46782	0	241.466	241.466	21.011	94.29	83.198			2	1	1	1	131122	4.6	0	243.81	243.81	21.0241	59.208	66.733			2	3	1	1	129819	4.55938	0	240.103	240.103	0	39.223	39.508
2	1	1	1	130278	4.48782	0	242.022	242.022	21.0112	94.519	83.427			2	3	1	1	131122	4.54236	0	243.81	243.81	0	59.208	66.733			2	3	1	1	129819	4.55428	0	240.103	240.103	0	39.225	39.51
2	1	1	1	130373	4.50784	0	242.576	242.576	21.0112	94.867	83.775			2	3	1	1	131122	4.53733	0	243.81	243.81	0	59.209	66.734			2	3	1	1	129819	4.54922	0	240.103	240.103	0	39.225	39.51
2	1	1	1	130465	4.52788	0	243.111	243.111	21.0113	95.304	84.212			2	3	1	1	131122	4.53233	0	243.81	243.81	0	59.209	66.734			2	3	1	1	129819	4.54422	0	240.103	240.103	0	39.225	39.51
2	1	1	1	130553	4.54789	0	243.629	243.629	21.011	95.814	84.722			2	3	1	1	131122	4.52731	0	243.81	243.81	0	59.209	66.734			2	3	1	1	129819	4.53921	0	240.103	240.103	0	39.226	39.511
2	1	1	1	130641	4.56789	0	244.14	244.14	21.0111	96.362	85.27			2	3	1	1	131122	4.52229	0	243.81	243.81	0	59.209	66.734			2	3	1	1	129820	4.53419	0	240.103	240.103	0	39.226	39.511
2	1	1	1	130728	4.58791	0	244.646	244.646	21.0113	97.004	85.912			2	3	1	1	131123	4.51729	0	243.81	243.81	0	59.211	66.736			2	3	1	1	129820	4.52919	0	240.103	240.103	0	39.226	39.511
2	1	1	1	130780	4.60006	0	244.952	244.952	21.0116	97.444	86.352			2	3	1	1	131123	4.51223	0	243.81	243.81	0	59.211	66.736			2	3	1	1	129820	4.52419	0	240.103	240.103	0	39.228	39.513
2	1	1	1	130780	4.59979	0	244.952	244.952	21.0108	97.444	86.352			2	3	1	1	131123	4.50712	0	243.81	243.81	0	59.211	66.736			2	3	1	1	129820	4.51917	0	240.103	240.103	0	39.228	39.513
2	3	1	1	130780	4.58838	0	244.952	244.952	0	97.444	86.352			2	3	1	1	131123	4.50208	0	243.81	243.81	0	59.211	66.736			2	3	1	1	129820	4.51415	0	240.103	240.103	0	39.23	39.515
2	3	1	1	130780	4.58338	0	244.952	244.952	0	97.448	86.356			2	3	1	1	131123	4.49708	0	243.81	243.81	0	59.211	66.736			2	3	1	1	129820	4.50911	0	240.103	240.103	0	39.23	39.515
2	3	1	1	130780	4.57838	0	244.952	244.952	0	97.448	86.356			2	3	1	1	131123	4.49208	0	243.81	243.81	0	59.211	66.736			2	3	1	1	129821	4.50393	0	240.103	240.103	0	39.23	39.515
2	3	1	1	130780	4.57337	0	244.952	244.952	0	97.448	86.356			2	3	1	1	131124	4.487	0	243.81	243.81	0	59.211	66.736			2	3	1	1	129821	4.49891	0	240.103	240.103	0	39.23	39.515
2	3	1	1	130781	4.56835	0	244.952	244.952	0	97.452	86.36			2	3	1	1	131124	4.48192	0	243.81	243.81	0	59.211	66.736			2	3	1	1	129821	4.49391	0	240.103	240.103	0	39.23	39.515
2	3	1	1	130781	4.56328	0	244.952	244.952	0	97.452	86.36			2	3	1	1	131124	4.4769	0	243.81	243.81	0	59.211	66.736			2	3	1	1	129821	4.48889	0	240.103	240.103	0	39.23	39.515
2	3	1	1	130781	4.55824	0	244.952	244.952	0	97.455	86.363			2	3	1	1	131124	4.4719	0	243.81	243.81	0	59.21	66.735			2	3	1	1	129821	4.48387	0	240.103	240.103	0	39.228	39.513
2	3	1	1	130781	4.55316	0	244.952	244.952	0	97.455	86.363			2	3	1	1	131124	4.4669	0	243.81	243.81	0	59.207	66.732			2	3	1	1	129822	4.47887	0	240.103	240.103	0	39.228	39.513
2	3	1	1	130781	4.54813	0	244.952	244.952	0	97.456	86.364			2	3	1	1	131125	4.46189	0	243.81	243.81	0	59.207	66.732			2	3	1	1	129822	4.47386	0	240.103	240.103	0	39.226	39.511
2	3	1	1	130781	4.54309	0	244.952	244.952	0	97.456	86.364			2	3	1	1	131125	4.45687	0	243.81	243.81	0	59.204	66.729			2	3	1	1	129822	4.46886	0	240.103	240.103	0	39.224	39.509
2	3	1	1	130782	4.53809	0	244.952	244.952	0	97.456	86.364			2	3	1	1	131125	4.45185	0	243.81	243.81	0	59.2	66.725			2	3	1	1	129822	4.46386	0	240.103	240.103	0	39.222	39.507
2	3	1	1	130782	4.53304	0	244.952	244.952	0	97.456	86.364			2	3	1	1	131126	4.44685	0	243.81	243.81	0	59.196	66.721			2	3	1	1	129823	4.45886	0	240.103	240.103	0	39.222	39.507
2	3	1	1	130782	4.52804	0	244.952	244.952	0	97.456	86.364			2	3	1	1	131126	4.44183	0	243.81	243.81	0	59.193	66.718			2	3	1	1	129823	4.4538	0	240.103	240.103	0	39.22	39.505
2	3	1	1	130782	4.52301	0	244.952	244.952	0	97.451	86.359			2	3	1	1	131126	4.43683	0	243.81	243.81	0	59.191	66.716			2	3	1	1	129823	4.44874	0	240.103	240.103	0	39.218	39.503
2	3	1	1	130783	4.51795	0	244.952	244.952	0	97.451	86.359			2	3	1	1	131127	4.43183	0	243.81	243.81	0	59.188	66.713			2	3	1	1	129824	4.4437	0	240.103	240.103	0	39.216	39.501
2	3	1	1	130783	4.51294	0	244.952	244.952	0	97.447	86.355			2	3	1	1	131127	4.42675	0	243.81	243.81	0	59.186	66.711			2	3	1	1	129824	4.43868	0	240.103	240.103	0	39.213	39.498
2	3	1	1	130783	4.50792	0	244.952	244.952	0	97.441	86.349			2	3	1	1	131128	4.42173	0	243.81	243.81	0	59.18	66.705			2	3	1	1	129825	4.43367	0	240.103	240.103	0	39.211	39.496
2	3	1	1	130784	4.50286	0	244.952	244.952	0	97.435	86.343			2	3	1	1	131129	4.41673	0	243.81	243.81	0	59.178	66.703			2	3	1	1	129825	4.42858	0	240.103	240.103	0	39.209	39.494
2	3	1	1	130784	4.49776	0	244.952	244.952	0	97.43	86.338			2	3	1	1	131129	4.41173	0	243.81	243.81	0	59.175	66.7			2	3	1	1	129826	4.42354	0	240.103	240.103	0	39.205	39.49
2	3	1	1	130784	4.49275	0	244.952	244.952	0	97.425	86.333			2	3	1	1	131130	4.40671	0	243.81	243.81	0	59.17	66.695			2	3	1	1	129826	4.41852	0	240.103	240.103	0	39.203	39.488
2	3	1	1	130785	4.48773	0	244.952	244.952	0	97.425	86.333			2	3	1	1	131131	4.40167	0	243.81	243.81	0	59.163	66.688			2	3	1	1	129827	4.41351	0	240.103	240.103	0	39.2	39.485
2	3	1	1	130785	4.48266	0	244.952	244.952	0	97.419	86.327			2	3	1	1	131133	4.39667	0	243.81	243.81	0	59.159	66.684			2	3	1	1	129828	4.40851	0	240.103	240.103	0	39.197	39.482
2	3	1	1	130785	4.47766	0	244.952	244.952	0	97.407	86.315			2	3	1	1	131135	4.39167	0	243.81	243.81	0	59.153	66.678			2	3	1	1	129828	4.40351	0	240.103	240.103	0	39.194	39.479
2	3	1	1	130786	4.47262	0	244.952	244.952	0	97.4	86.308			2	3	1	1	131139	4.38667	0	243.81	243.81	0	59.149	66.674			2	3	1	1	129829	4.39851	0	240.103	240.103	0	39.191	39.476
2	3	1	1	130786	4.46761	0	244.952	244.952	0	97.394	86.302			2	3	1	1	131146	4.38167	0	243.81	243.81	0	59.146	66.671			2	3	1	1	129830	4.39351	0	240.103	240.103	0	39.188	39.473
2	3	1	1	130787	4.46261	0	244.952	244.952	0	97.388	86.296			2	3	1	1	131156	4.37797	0	243.81	243.81	0	59.146	66.671			2	3	1	1	129832	4.38847	0	240.103	240.103	0	39.185	39.47
2	3	1	1	130787	4.45756	0	244.952	244.952	0	97.374	86.282			2	3	1	1	131166	4.37568	0	243.81	243.81	0	59.148	66.673			2	3	1	1	129833	4.38346	0	240.103	240.103	0	39.181	39.466
2	3	1	1	130788	4.45256	0	244.952	244.952	0	97.369	86.277			2	3	1	1	131176	4.37398	0	243.81	243.81	0	59.15	66.675			2	3	1	1	129836	4.3784	0	240.103	240.103	0	39.179	39.464
2	3	1	1	130789	4.44753	0	244.952	244.952	0	97.357	86.265			2	3	1	1	131182	4.37295	0	243.81	243.81	0	59.151	66.676			2	3	1	1	129839	4.37338	0	240.103	240.103	0	39.171	39.456
2	3	1	1	130789	4.44253	0	244.952	244.952	0	97.345	86.253			2	1	0	2	131182	4.31921	1.16032e-06	0	1.16032e-06	-20.8857	59.151	66.676			2	3	1	1	129843	4.36838	0	240.103	240.103	0	39.159	39.444
2	3	1	1	130790	4.4375	0	244.952	244.952	0	97.334	86.242			2	1	0	2	131182	4.31889	2.32552e-06	0	2.32552e-06	-20.9737	59.151	66.676			2	3	1	1	129851	4.36338	0	240.103	240.103	0	39.145	39.43
2	3	1	1	130791	4.4324	0	244.952	244.952	0	97.318	86.226			2	1	0	2	131182	4.29883	0.00230332	0	0.00230332	-20.9711	59.151	66.676			2	3	1	1	129861	4.36013	0	240.103	240.103	0	39.13	39.415
2	3	1	1	130792	4.4274	0	244.952	244.952	0	97.305	86.213			2	1	0	2	131183	4.27883	0.00753672	0	0.00753672	-20.9709	59.151	66.676			2	3	1	1	129871	4.35782	0	240.103	240.103	0	39.12	39.405
2	3	1	1	130794	4.42239	0	244.952	244.952	0	97.294	86.202			2	1	0	2	131185	4.25883	0.0198653	0	0.0198653	-20.9709	59.121	66.646			2	3	1	1	129879	4.35639	0	240.103	240.103	0	39.112	39.397
2	3	1	1	130795	4.41739	0	244.952	244.952	0	97.279	86.187			2	1	0	2	131205	4.23881	0.136175	0	0.136175	-20.9713	59.045	66.57			2	1	0	2	129879	4.32484	1.16589e-06	0	1.16589e-06	-20.986	39.112	39.397
2	3	1	1	130797	4.41238	0	244.952	244.952	0	97.265	86.173			2	1	0	2	131325	4.21923	0.835228	0	0.835228	-20.9716	58.907	66.432			2	1	0	2	129879	4.32484	2.33259e-06	0	2.33259e-06	-21.0006	39.112	39.397
2	3	1	1	130799	4.40738	0	244.952	244.952	0	97.251	86.159			2	1	0	2	131445	4.20673	1.53428	0	1.53428	-20.9717	58.785	66.31			2	1	0	2	129879	4.3048	0.00250842	0	0.00250842	-20.991	39.112	39.397
2	3	1	1	130803	4.40237	0	244.952	244.952	0	97.235	86.143			2	1	0	2	131565	4.19611	2.23335	0	2.23335	-20.972	58.682	66.207			2	1	0	2	129880	4.2848	0.00801271	0	0.00801271	-20.9909	39.11	39.395
2	3	1	1	130807	4.39733	0	244.952	244.952	0	97.222	86.13			2	1	0	2	131685	4.18682	2.93241	0	2.93241	-20.9718	58.581	66.106			2	1	0	2	129882	4.26475	0.0176942	0	0.0176942	-20.991	39.09	39.375
2	3	1	1	130816	4.3923	0	244.952	244.952	0	97.206	86.114			2	1	0	2	131805	4.17829	3.63147	0	3.63147	-20.9718	58.451	65.976			2	1	0	2	129887	4.24472	0.0475837	0	0.0475837	-20.9915	39.031	39.316
2	3	1	1	130826	4.3893	0	244.952	244.952	0	97.203	86.111			2	1	0	2	131925	4.17056	4.33053	0	4.33053	-20.9719	58.325	65.85			2	1	0	2	129944	4.22468	0.378801	0	0.378801	-20.9915	38.899	39.184
2	3	1	1	130836	4.38705	0	244.952	244.952	0	97.198	86.106			2	1	0	2	132045	4.16342	5.02959	0	5.02959	-20.9718	58.215	65.74			2	1	0	2	130064	4.20958	1.07853	0	1.07853	-20.9917	38.818	39.103
2	3	1	1	130840	4.38615	0	244.952	244.952	0	97.201	86.109			2	1	0	2	132165	4.1565	5.72865	0	5.72865	-20.9718	58.114	65.639			2	1	0	2	130184	4.19818	1.77825	0	1.77825	-20.9918	38.733	39.018
2	1	0	2	130840	4.37745	2.33754e-06	0	2.33754e-06	-21.0379	97.201	86.109			2	1	0	2	132285	4.15022	6.42771	0	6.42771	-20.9716	58.009	65.534			2	1	0	2	130304	4.18871	2.47799	0	2.47799	-20.992	38.543	38.828
2	1	0	2	130840	4.35738	0.00338062	0	0.00338062	-20.9903	97.202	86.11			2	1	0	2	132405	4.14432	7.12676	0	7.12676	-20.9716	57.903	65.428			2	1	0	2	130424	4.1804	3.17773	0	3.17773	-20.9921	38.466	38.751
2	1	0	2	130842	4.33734	0.0111692	0	0.0111692	-20.9903	97.2	86.108			2	1	0	2	132525	4.13854	7.82582	0	7.82582	-20.9717	57.795	65.32			2	1	0	2	130544	4.17284	3.87747	0	3.87747	-20.9922	38.382	38.667
2	1	0	2	130844	4.31734	0.0257762	0	0.0257762	-20.9905	97.079	85.987			2	1	0	2	132645	4.13298	8.52488	0	8.52488	-20.9718	57.702	65.227			2	1	0	2	130664	4.16601	4.5772	0	4.5772	-20.9919	38.209	38.494
2	1	0	2	130854	4.29732	0.0801463	0	0.0801463	-20.9905	96.928	85.836			2	1	0	2	132765	4.1277	9.22394	0	9.22394	-20.9718	57.608	65.133			2	1	0	2	130784	4.15992	5.27692	0	5.27692	-20.9917	38.108	38.393
2	1	0	2	130935	4.27726	0.55371	0	0.55371	-20.9906	96.77	85.678			2	1	0	2	132885	4.12283	9.92299	0	9.92299	-20.9715	57.498	65.023			2	1	0	2	130904	4.15396	5.97665	0	5.97665	-20.9918	38.023	38.308
2	1	0	2	131055	4.26299	1.25341	0	1.25341	-20.991	96.633	85.541			2	1	0	2	133005	4.11804	10.622	0	10.622	-20.9717	57.398	64.923			2	1	0	2	131024	4.14856	6.67638	0	6.67638	-20.9917	37.913	38.198
2	1	0	2	131175	4.25116	1.95312	0	1.95312	-20.9913	96.498	85.406			2	1	0	2	133125	4.11348	11.3211	0	11.3211	-20.9716	57.332	64.857			2	1	0	2	131144	4.14325	7.37611	0	7.37611	-20.9919	37.773	38.058
2	1	0	2	131295	4.24058	2.65282	0	2.65282	-20.9911	96.372	85.28			2	1	0	2	133245	4.10907	12.0201	0	12.0201	-20.9716	57.246	64.771			2	1	0	2	131264	4.13844	8.07584	0	8.07584	-20.992	37.7	37.985
2	1	0	2	131415	4.23108	3.35253	0	3.35253	-20.9913	96.239	85.147			2	1	0	2	133365	4.10489	12.7192	0	12.7192	-20.9716	57.161	64.686			2	1	0	2	131384	4.13374	8.77557	0	8.77557	-20.992	37.627	37.912
2	1	0	2	131535	4.22249	4.05223	0	4.05223	-20.9911	96.085	84.993			2	1	0	2	133485	4.10088	13.4183	0	13.4183	-20.9715	57.082	64.607			2	1	0	2	131504	4.12943	9.47531	0	9.47531	-20.992	37.463	37.748
2	1	0	2	131655	4.21439	4.75194	0	4.75194	-20.9911	95.948	84.856			2	1	0	2	133605	4.0972	14.1173	0	14.1173	-20.9717	56.997	64.522			2	1	0	2	131624	4.12528	10.175	0	10.175	-20.9921	37.38	37.665
2	1	0	2	131775	4.20703	5.45165	0	5.45165	-20.9913	95.818	84.726			2	1	0	2	133725	4.09363	14.8164	0	14.8164	-20.9716	56.917	64.442			2	1	0	2	131744	4.1212	10.8748	0	10.8748	-20.9919	37.341	37.626
2	1	0	2	131895	4.19985	6.15136	0	6.15136	-20.9913	95.668	84.576			2	1	0	2	133845	4.09025	15.5154	0	15.5154	-20.9717	56.862	64.387			2	1	0	2	131864	4.1175	11.5745	0	11.5745	-20.9922	37.17	37.455
2	1	0	2	132015	4.19318	6.85107	0	6.85107	-20.9914	95.549	84.457			2	1	0	2	133965	4.08705	16.2145	0	16.2145	-20.9716	56.787	64.312			2	1	0	2	131984	4.11387	12.2743	0	12.2743	-20.9924	37.096	37.381
2	1	0	2	132135	4.1869	7.55078	0	7.55078	-20.9913	95.437	84.345			2	1	0	2	134085	4.08405	16.9135	0	16.9135	-20.9716	56.71	64.235			2	1	0	2	132104	4.11053	12.974	0	12.974	-20.9923	37.065	37.35
2	1	0	2	132255	4.18078	8.25049	0	8.25049	-20.9913	95.307	84.215			2	1	0	2	134205	4.08119	17.6126	0	17.6126	-20.9714	56.67	64.195			2	1	0	2	132224	4.10734	13.6737	0	13.6737	-20.992	36.946	37.231
2	1	0	2	132375	4.17528	8.95019	0	8.95019	-20.9909	95.195	84.103			2	1	0	2	134325	4.07863	18.3116	0	18.3116	-20.9715	56.632	64.157			2	1	0	2	132344	4.10425	14.3735	0	14.3735	-20.9919	36.854	37.139
2	1	0	2	132495	4.16974	9.64988	0	9.64988	-20.9909	95.084	83.992			2	1	0	2	134445	4.076	19.0107	0	19.0107	-20.9714	56.566	64.091			2	1	0	2	132464	4.10142	15.0732	0	15.0732	-20.9919	36.825	37.11
2	1	0	2	132615	4.16455	10.3496	0	10.3496	-20.9909	94.961	83.869			2	1	0	2	134565	4.07369	19.7097	0	19.7097	-20.9715	56.527	64.052			2	1	0	2	132584	4.09865	15.7729	0	15.7729	-20.992	36.749	37.034
2	1	0	2	132735	4.15956	11.0493	0	11.0493	-20.9909	94.852	83.76			2	1	0	2	134685	4.07134	20.4088	0	20.4088	-20.9715	56.486	64.011			2	1	0	2	132704	4.09617	16.4727	0	16.4727	-20.9919	36.632	36.917
2	1	0	2	132855	4.15467	11.749	0	11.749	-20.9907	94.756	83.664			2	1	0	2	134805	4.06932	21.1078	0	21.1078	-20.9717	56.45	63.975			2	1	0	2	132824	4.09386	17.1724	0	17.1724	-20.992	36.62	36.905
2	1	0	2	132975	4.15026	12.4487	0	12.4487	-20.9908	94.651	83.559			2	1	0	2	134925	4.06739	21.8069	0	21.8069	-20.9716	56.423	63.948			2	1	0	2	132944	4.09157	17.8721	0	17.8721	-20.9919	36.594	36.879
2	1	0	2	133095	4.14598	13.1484	0	13.1484	-20.9909	94.539	83.447			2	1	0	2	135045	4.0654	22.5059	0	22.5059	-20.9714	56.406	63.931			2	1	0	2	133064	4.08954	18.5719	0	18.5719	-20.992	36.463	36.748
2	1	0	2	133215	4.14198	13.8481	0	13.8481	-20.9909	94.452	83.36			2	1	0	2	135165	4.06361	23.205	0	23.205	-20.9713	56.383	63.908			2	1	0	2	133184	4.08754	19.2716	0	19.2716	-20.992	36.456	36.741
2	1	0	2	133335	4.13812	14.5478	0	14.5478	-20.9909	94.355	83.263			2	1	0	2	135285	4.06199	23.904	0	23.904	-20.9718	56.361	63.886			2	1	0	2	133304	4.08567	19.9713	0	19.9713	-20.9919	36.437	36.722
2	1	0	2	133455	4.13461	15.2474	0	15.2474	-20.9906	94.255	83.163			2	1	0	2	135405	4.06029	24.6031	0	24.6031	-20.9717	56.352	63.877			2	1	0	2	133424	4.08393	20.6711	0	20.6711	-20.9921	36.357	36.642
2	1	0	2	133575	4.13106	15.9471	0	15.9471	-20.9907	94.178	83.086			2	1	0	2	135525	4.0588	25.3022	0	25.3022	-20.9719	56.359	63.884			2	1	0	2	133544	4.08235	21.3708	0	21.3708	-20.992	36.331	36.616
2	1	0	2	133695	4.12798	16.6468	0	16.6468	-20.9908	94.101	83.009			2	1	0	2	135645	4.05722	26.0012	0	26.0012	-20.9717	56.368	63.893			2	1	0	2	133664	4.08057	22.0705	0	22.0705	-20.9922	36.331	36.616
2	1	0	2	133815	4.1251	17.3465	0	17.3465	-20.9907	94.005	82.913			2	1	0	2	135765	4.05571	26.7003	0	26.7003	-20.9718	56.366	63.891			2	1	0	2	133784	4.07908	22.7703	0	22.7703	-20.9921	36.303	36.588
2	1	0	2	133935	4.12235	18.0462	0	18.0462	-20.9905	93.945	82.853			2	1	0	2	135885	4.05422	27.3993	0	27.3993	-20.9717	56.362	63.887			2	1	0	2	133904	4.07771	23.47	0	23.47	-20.9922	36.263	36.548
2	1	0	2	134055	4.11969	18.7459	0	18.7459	-20.9908	93.893	82.801			2	1	0	2	136005	4.0529	28.0984	0	28.0984	-20.9716	56.386	63.911			2	1	0	2	134024	4.07633	24.1697	0	24.1697	-20.9921	36.272	36.557
2	1	0	2	134175	4.1173	19.4456	0	19.4456	-20.9907	93.835	82.743			2	1	0	2	136125	4.05182	28.7974	0	28.7974	-20.9715	56.422	63.947			2	1	0	2	134144	4.07484	24.8695	0	24.8695	-20.9921	36.287	36.572
2	1	0	2	134295	4.1151	20.1453	0	20.1453	-20.9913	93.799	82.707			2	1	0	2	136245	4.05058	29.4965	0	29.4965	-20.9713	56.442	63.967			2	1	0	2	134264	4.07347	25.5692	0	25.5692	-20.9919	36.216	36.501
2	1	0	2	134415	4.113	20.845	0	20.845	-20.9911	93.769	82.677			2	1	0	2	136365	4.04926	30.1955	0	30.1955	-20.9712	56.45	63.975			2	1	0	2	134384	4.07221	26.2689	0	26.2689	-20.9917	36.239	36.524
2	1	0	2	134535	4.11086	21.5447	0	21.5447	-20.9912	93.725	82.633			2	1	0	2	136485	4.0479	30.8946	0	30.8946	-20.9714	56.486	64.011			2	1	0	2	134504	4.07106	26.9687	0	26.9687	-20.992	36.29	36.575
2	1	0	2	134655	4.10895	22.2444	0	22.2444	-20.9911	93.694	82.602			2	1	0	2	136605	4.04687	31.5936	0	31.5936	-20.9714	56.541	64.066			2	1	0	2	134624	4.06994	27.6684	0	27.6684	-20.992	36.223	36.508
2	1	0	2	134775	4.10712	22.9441	0	22.9441	-20.9912	93.668	82.576			2	1	0	2	136725	4.0456	32.2927	0	32.2927	-20.9715	56.582	64.107			2	1	0	2	134744	4.06881	28.3681	0	28.3681	-20.9922	36.258	36.543
2	1	0	2	134895	4.10542	23.6438	0	23.6438	-20.9913	93.644	82.552			2	1	0	2	136845	4.04445	32.9917	0	32.9917	-20.9717	56.616	64.141			2	1	0	2	134864	4.06751	29.0679	0	29.0679	-20.9922	36.322	36.607
2	1	0	2	135015	4.10378	24.3435	0	24.3435	-20.9912	93.621	82.529			2	1	0	2	136965	4.04334	33.6908	0	33.6908	-20.9719	56.682	64.207			2	1	0	2	134984	4.06639	29.7676	0	29.7676	-20.9924	36.3	36.585
2	1	0	2	135135	4.10221	25.0432	0	25.0432	-20.9913	93.608	82.516			2	1	0	2	137085	4.04212	34.3898	0	34.3898	-20.9718	56.735	64.26			2	1	0	2	135104	4.06515	30.4674	0	30.4674	-20.9922	36.305	36.59
2	1	0	2	135255	4.10076	25.7429	0	25.7429	-20.9912	93.596	82.504			2	1	0	2	137205	4.04086	35.0889	0	35.0889	-20.9716	56.794	64.319			2	1	0	2	135224	4.06402	31.1671	0	31.1671	-20.9922	36.387	36.672
2	1	0	2	135375	4.09933	26.4427	0	26.4427	-20.9913	93.586	82.494			2	1	0	2	137325	4.03972	35.7879	0	35.7879	-20.9718	56.862	64.387			2	1	0	2	135344	4.06291	31.8668	0	31.8668	-20.9921	36.423	36.708
2	1	0	2	135495	4.09789	27.1424	0	27.1424	-20.9912	93.599	82.507			2	1	0	2	137445	4.03857	36.487	0	36.487	-20.9717	56.934	64.459			2	1	0	2	135464	4.06165	32.5666	0	32.5666	-20.9919	36.409	36.694
2	1	0	2	135615	4.09655	27.8421	0	27.8421	-20.9912	93.628	82.536			2	1	0	2	137565	4.03737	37.1861	0	37.1861	-20.9719	57.004	64.529			2	1	0	2	135584	4.06058	33.2663	0	33.2663	-20.9919	36.497	36.782
2	1	0	2	135735	4.09526	28.5418	0	28.5418	-20.9912	93.653	82.561			2	1	0	2	137685	4.03584	37.8851	0	37.8851	-20.972	57.076	64.601			2	1	0	2	135704	4.05946	33.966	0	33.966	-20.9916	36.569	36.854
2	1	0	2	135855	4.0939	29.2415	0	29.2415	-20.9913	93.693	82.601			2	1	0	2	137805	4.03454	38.5842	0	38.5842	-20.9722	57.156	64.681			2	1	0	2	135824	4.05825	34.6657	0	34.6657	-20.9915	36.553	36.838
2	1	0	2	135975	4.09264	29.9412	0	29.9412	-20.9911	93.726	82.634			2	1	0	2	137925	4.03317	39.2833	0	39.2833	-20.9722	57.244	64.769			2	1	0	2	135944	4.05713	35.3655	0	35.3655	-20.9917	36.639	36.924
2	1	0	2	136095	4.09136	30.6409	0	30.6409	-20.9913	93.738	82.646			2	1	0	2	138045	4.03151	39.9824	0	39.9824	-20.9722	57.316	64.841			2	1	0	2	136064	4.05575	36.0652	0	36.0652	-20.9914	36.726	37.011
2	1	0	2	136215	4.09021	31.3406	0	31.3406	-20.991	93.776	82.684			2	1	0	2	138165	4.02998	40.6814	0	40.6814	-20.9721	57.375	64.9			2	1	0	2	136184	4.05438	36.7649	0	36.7649	-20.9916	36.745	37.03
2	1	0	2	136335	4.08899	32.0403	0	32.0403	-20.9908	93.82	82.728			2	1	0	2	138285	4.0284	41.3805	0	41.3805	-20.9722	57.455	64.98			2	1	0	2	136304	4.05314	37.4646	0	37.4646	-20.9918	36.82	37.105
2	1	0	2	136455	4.08779	32.74	0	32.74	-20.9907	93.849	82.757			2	1	0	2	138405	4.02655	42.0796	0	42.0796	-20.9723	57.549	65.074			2	1	0	2	136424	4.05176	38.1644	0	38.1644	-20.9918	36.915	37.2
2	1	0	2	136575	4.08633	33.4397	0	33.4397	-20.9907	93.89	82.798			2	1	0	2	138525	4.02464	42.7786	0	42.7786	-20.9722	57.632	65.157			2	1	0	2	136544	4.05014	38.8641	0	38.8641	-20.9919	36.969	37.254
2	1	0	2	136695	4.08519	34.1394	0	34.1394	-20.991	93.958	82.866			2	1	0	2	138645	4.0229	43.4777	0	43.4777	-20.9722	57.697	65.222			2	1	0	2	136664	4.04859	39.5638	0	39.5638	-20.9919	37.006	37.291
2	1	0	2	136815	4.08385	34.8391	0	34.8391	-20.9909	94.028	82.936			2	1	0	2	138765	4.02079	44.1768	0	44.1768	-20.9726	57.761	65.286			2	1	0	2	136784	4.04712	40.2635	0	40.2635	-20.992	37.1	37.385
2	1	0	2	136935	4.08248	35.5388	0	35.5388	-20.991	94.126	83.034			2	1	0	2	138885	4.01859	44.8759	0	44.8759	-20.9723	57.815	65.34			2	1	0	2	136904	4.04542	40.9633	0	40.9633	-20.9919	37.21	37.495
2	1	0	2	137055	4.08108	36.2385	0	36.2385	-20.9913	94.247	83.155			2	1	0	2	139005	4.01634	45.575	0	45.575	-20.9724	57.867	65.392			2	1	0	2	137024	4.04365	41.663	0	41.663	-20.9919	37.203	37.488
2	1	0	2	137175	4.07942	36.9382	0	36.9382	-20.9915	94.344	83.252			2	1	0	2	139125	4.01403	46.274	0	46.274	-20.9725	57.922	65.447			2	1	0	2	137144	4.04185	42.3627	0	42.3627	-20.992	37.289	37.574
2	1	0	2	137295	4.07799	37.6379	0	37.6379	-20.9916	94.45	83.358			2	1	0	2	139245	4.01157	46.9731	0	46.9731	-20.9725	57.959	65.484			2	1	0	2	137264	4.03971	43.0625	0	43.0625	-20.9922	37.399	37.684
2	1	0	2	137415	4.07634	38.3376	0	38.3376	-20.9915	94.556	83.464			2	1	0	2	139365	4.00932	47.6722	0	47.6722	-20.9723	57.985	65.51			2	1	0	2	137384	4.03781	43.7622	0	43.7622	-20.9922	37.391	37.676
2	1	0	2	137535	4.0747	39.0373	0	39.0373	-20.9914	94.652	83.56			2	1	0	2	139485	4.00672	48.3713	0	48.3713	-20.9724	58.019	65.544			2	1	0	2	137504	4.03563	44.462	0	44.462	-20.992	37.46	37.745
2	1	0	2	137655	4.07283	39.7371	0	39.7371	-20.9918	94.729	83.637			2	1	0	2	139605	4.00426	49.0704	0	49.0704	-20.9727	58.039	65.564			2	1	0	2	137624	4.03338	45.1617	0	45.1617	-20.992	37.549	37.834
2	1	0	2	137775	4.0709	40.4368	0	40.4368	-20.9915	94.815	83.723			2	1	0	2	139725	4.00157	49.7695	0	49.7695	-20.9729	58.054	65.579			2	1	0	2	137744	4.03107	45.8614	0	45.8614	-20.992	37.551	37.836
2	1	0	2	137895	4.06884	41.1365	0	41.1365	-20.9916	94.896	83.804			2	1	0	2	139845	3.99895	50.4686	0	50.4686	-20.9727	58.072	65.597			2	1	0	2	137864	4.0287	46.5612	0	46.5612	-20.9921	37.56	37.845
2	1	0	2	138015	4.06675	41.8362	0	41.8362	-20.9919	94.954	83.862			2	1	0	2	139965	3.99622	51.1677	0	51.1677	-20.9727	58.091	65.616			2	1	0	2	137984	4.02635	47.2609	0	47.2609	-20.9922	37.643	37.928
2	1	0	2	138135	4.06442	42.536	0	42.536	-20.992	95.025	83.933			2	1	0	2	140085	3.99348	51.8667	0	51.8667	-20.9727	58.092	65.617			2	1	0	2	138104	4.02389	47.9606	0	47.9606	-20.9922	37.671	37.956
2	1	0	2	138255	4.06223	43.2357	0	43.2357	-20.992	95.08	83.988			2	1	0	2	140205	3.99071	52.5658	0	52.5658	-20.9723	58.09	65.615			2	1	0	2	138224	4.02133	48.6604	0	48.6604	-20.9924	37.619	37.904
2	1	0	2	138375	4.05974	43.9354	0	43.9354	-20.9919	95.106	84.014			2	1	0	2	140325	3.98756	53.2649	0	53.2649	-20.9722	58.086	65.611			2	1	0	2	138344	4.01871	49.3601	0	49.3601	-20.9924	37.675	37.96
2	1	0	2	138495	4.05739	44.6352	0	44.6352	-20.992	95.145	84.053			2	1	0	2	140445	3.98485	53.964	0	53.964	-20.9723	58.076	65.601			2	1	0	2	138464	4.01593	50.0599	0	50.0599	-20.9923	37.715	38
2	1	0	2	138615	4.05481	45.3349	0	45.3349	-20.9921	95.176	84.084			2	1	0	2	140565	3.98178	54.663	0	54.663	-20.9723	58.06	65.585			2	1	0	2	138584	4.01306	50.7596	0	50.7596	-20.992	37.642	37.927
2	1	0	2	138735	4.05246	46.0346	0	46.0346	-20.9921	95.181	84.089			2	1	0	2	140685	3.97865	55.3621	0	55.3621	-20.9724	58.04	65.565			2	1	0	2	138704	4.01039	51.4593	0	51.4593	-20.9919	37.674	37.959
2	1	0	2	138855	4.04965	46.7344	0	46.7344	-20.9923	95.208	84.116			2	1	0	2	140805	3.9754	56.0612	0	56.0612	-20.9723	58.009	65.534			2	1	0	2	138824	4.00758	52.1591	0	52.1591	-20.9919	37.698	37.983
2	1	0	2	138975	4.04687	47.4341	0	47.4341	-20.9923	95.225	84.133			2	1	0	2	140925	3.97233	56.7603	0	56.7603	-20.9724	57.963	65.488			2	1	0	2	138944	4.00449	52.8588	0	52.8588	-20.9919	37.635	37.92
2	1	0	2	139095	4.04411	48.1339	0	48.1339	-20.9923	95.225	84.133			2	1	0	2	141045	3.96901	57.4594	0	57.4594	-20.9723	57.926	65.451			2	1	0	2	139064	4.00163	53.5585	0	53.5585	-20.9919	37.622	37.907
2	1	0	2	139215	4.04136	48.8336	0	48.8336	-20.9922	95.229	84.137			2	1	0	2	141165	3.96567	58.1584	0	58.1584	-20.9721	57.887	65.412			2	1	0	2	139184	3.99863	54.2583	0	54.2583	-20.9918	37.62	37.905
2	1	0	2	139335	4.03852	49.5334	0	49.5334	-20.9923	95.221	84.129			2	1	0	2	141285	3.96233	58.8575	0	58.8575	-20.972	57.821	65.346			2	1	0	2	139304	3.99552	54.958	0	54.958	-20.9919	37.593	37.878
2	1	0	2	139455	4.0355	50.2331	0	50.2331	-20.9923	95.208	84.116			2	1	0	2	141405	3.95907	59.5566	0	59.5566	-20.9719	57.761	65.286			2	1	0	2	139424	3.99239	55.6577	0	55.6577	-20.9919	37.518	37.803
2	1	0	2	139575	4.03263	50.9328	0	50.9328	-20.9923	95.194	84.102			2	1	0	2	141525	3.95555	60.2556	0	60.2556	-20.9718	57.695	65.22			2	1	0	2	139544	3.98916	56.3574	0	56.3574	-20.9917	37.495	37.78
2	1	0	2	139695	4.02967	51.6326	0	51.6326	-20.9928	95.186	84.094			2	1	0	2	141645	3.95206	60.9547	0	60.9547	-20.9718	57.624	65.149			2	1	0	2	139664	3.98607	57.0572	0	57.0572	-20.9919	37.493	37.778
2	1	0	2	139815	4.02658	52.3324	0	52.3324	-20.9927	95.167	84.075			2	1	0	2	141765	3.94868	61.6538	0	61.6538	-20.9719	57.556	65.081			2	1	0	2	139784	3.98278	57.7569	0	57.7569	-20.9919	37.365	37.65
2	1	0	2	139935	4.02329	53.0321	0	53.0321	-20.9926	95.128	84.036			2	1	0	2	141885	3.94532	62.3528	0	62.3528	-20.9719	57.472	64.997			2	1	0	2	139904	3.97938	58.4566	0	58.4566	-20.9917	37.337	37.622
2	1	0	2	140055	4.02016	53.7319	0	53.7319	-20.9925	95.094	84.002			2	1	0	2	142005	3.94185	63.0519	0	63.0519	-20.9716	57.368	64.893			2	1	0	2	140024	3.97606	59.1563	0	59.1563	-20.9916	37.33	37.615
2	1	0	2	140175	4.01674	54.4316	0	54.4316	-20.9923	95.051	83.959			2	1	0	2	142125	3.93847	63.7509	0	63.7509	-20.9717	57.288	64.813			2	1	0	2	140144	3.97263	59.8561	0	59.8561	-20.9916	37.193	37.478
2	1	0	2	140295	4.01338	55.1314	0	55.1314	-20.9925	94.982	83.89			2	1	0	2	142245	3.93487	64.45	0	64.45	-20.9714	57.206	64.731			2	1	0	2	140264	3.9693	60.5558	0	60.5558	-20.9918	37.133	37.418
2	1	0	2	140415	4.01021	55.8311	0	55.8311	-20.9926	94.921	83.829			2	1	0	2	142365	3.93158	65.149	0	65.149	-20.9715	57.103	64.628			2	1	0	2	140384	3.96585	61.2555	0	61.2555	-20.9919	37.107	37.392
2	1	0	2	140535	4.00694	56.5309	0	56.5309	-20.9924	94.856	83.764			2	1	0	2	142485	3.92805	65.8481	0	65.8481	-20.9716	57.001	64.526			2	1	0	2	140504	3.96243	61.9552	0	61.9552	-20.9918	36.996	37.281
2	1	0	2	140655	4.00333	57.2306	0	57.2306	-20.9928	94.76	83.668			2	1	0	2	142605	3.92471	66.5471	0	66.5471	-20.9715	56.888	64.413			2	1	0	2	140624	3.95911	62.655	0	62.655	-20.992	36.885	37.17
2	1	0	2	140775	3.99995	57.9304	0	57.9304	-20.9927	94.682	83.59			2	1	0	2	142725	3.92153	67.2462	0	67.2462	-20.9719	56.773	64.298			2	1	0	2	140744	3.95554	63.3547	0	63.3547	-20.992	36.842	37.127
2	1	0	2	140895	3.99656	58.6301	0	58.6301	-20.9924	94.606	83.514			2	1	0	2	142845	3.91809	67.9453	0	67.9453	-20.9719	56.659	64.184			2	1	0	2	140864	3.95227	64.0544	0	64.0544	-20.992	36.758	37.043
2	1	0	2	141015	3.99299	59.3299	0	59.3299	-20.992	94.504	83.412			2	1	0	2	142965	3.91469	68.6443	0	68.6443	-20.9717	56.548	64.073			2	1	0	2	140984	3.9488	64.7542	0	64.7542	-20.9919	36.604	36.889
2	1	0	2	141135	3.98953	60.0296	0	60.0296	-20.9918	94.407	83.315			2	1	0	2	143085	3.91143	69.3434	0	69.3434	-20.9716	56.419	63.944			2	1	0	2	141104	3.94532	65.4539	0	65.4539	-20.9919	36.547	36.832
2	1	0	2	141255	3.98615	60.7293	0	60.7293	-20.9921	94.316	83.224			2	1	0	2	143205	3.90803	70.0424	0	70.0424	-20.9718	56.293	63.818			2	1	0	2	141224	3.94195	66.1536	0	66.1536	-20.9921	36.482	36.767
2	1	0	2	141375	3.98262	61.4291	0	61.4291	-20.9921	94.198	83.106			2	1	0	2	143325	3.90483	70.7415	0	70.7415	-20.9722	56.177	63.702			2	1	0	2	141344	3.93859	66.8534	0	66.8534	-20.9922	36.304	36.589
2	1	0	2	141495	3.97929	62.1288	0	62.1288	-20.992	94.082	82.99			2	1	0	2	143445	3.90162	71.4406	0	71.4406	-20.972	56.058	63.583			2	1	0	2	141464	3.93515	67.5531	0	67.5531	-20.992	36.233	36.518
2	1	0	2	141615	3.97574	62.8285	0	62.8285	-20.9921	93.97	82.878			2	1	0	2	143565	3.89828	72.1396	0	72.1396	-20.9722	55.912	63.437			2	1	0	2	141584	3.93204	68.2528	0	68.2528	-20.992	36.143	36.428
2	1	0	2	141735	3.97228	63.5283	0	63.5283	-20.9919	93.836	82.744			2	1	0	2	143685	3.89511	72.8387	0	72.8387	-20.972	55.787	63.312			2	1	0	2	141704	3.9286	68.9526	0	68.9526	-20.9921	35.998	36.283
2	1	0	2	141855	3.96911	64.228	0	64.228	-20.9919	93.707	82.615			2	1	0	2	143805	3.89191	73.5378	0	73.5378	-20.9719	55.661	63.186			2	1	0	2	141824	3.92543	69.6523	0	69.6523	-20.992	35.881	36.166
2	1	0	2	141975	3.96567	64.9277	0	64.9277	-20.9921	93.588	82.496			2	1	0	2	143925	3.88895	74.2368	0	74.2368	-20.9719	55.514	63.039			2	1	0	2	141944	3.92211	70.352	0	70.352	-20.9919	35.79	36.075
2	1	0	2	142095	3.96222	65.6275	0	65.6275	-20.9921	93.455	82.363			2	1	0	2	144045	3.88578	74.9359	0	74.9359	-20.9718	55.369	62.894			2	1	0	2	142064	3.91894	71.0518	0	71.0518	-20.9922	35.673	35.958
2	1	0	2	142215	3.95895	66.3272	0	66.3272	-20.9919	93.312	82.22			2	1	0	2	144165	3.88259	75.635	0	75.635	-20.9718	55.231	62.756			2	1	0	2	142184	3.91571	71.7515	0	71.7515	-20.9922	35.512	35.797
2	1	0	2	142335	3.95563	67.0269	0	67.0269	-20.9915	93.177	82.085			2	1	0	2	144285	3.87975	76.334	0	76.334	-20.9717	55.1	62.625			2	1	0	2	142304	3.91268	72.4513	0	72.4513	-20.9922	35.413	35.698
2	1	0	2	142455	3.9523	67.7266	0	67.7266	-20.9914	93.031	81.939			2	1	0	2	144405	3.87674	77.0331	0	77.0331	-20.9717	54.967	62.492			2	1	0	2	142424	3.90943	73.151	0	73.151	-20.9921	35.331	35.616
2	1	0	2	142575	3.94896	68.4263	0	68.4263	-20.9913	92.864	81.772			2	1	0	2	144525	3.87359	77.7321	0	77.7321	-20.9718	54.812	62.337			2	1	0	2	142544	3.90644	73.8507	0	73.8507	-20.9922	35.141	35.426
2	1	0	2	142695	3.94565	69.126	0	69.126	-20.9915	92.721	81.629			2	1	0	2	144645	3.87078	78.4312	0	78.4312	-20.9715	54.653	62.178			2	1	0	2	142664	3.90336	74.5505	0	74.5505	-20.992	35.036	35.321
2	1	0	2	142815	3.94262	69.8258	0	69.8258	-20.9915	92.576	81.484			2	1	0	2	144765	3.86775	79.1302	0	79.1302	-20.9716	54.502	62.027			2	1	0	2	142784	3.90025	75.2502	0	75.2502	-20.9919	34.953	35.238
2	1	0	2	142935	3.93927	70.5255	0	70.5255	-20.9914	92.407	81.315			2	1	0	2	144885	3.86471	79.8293	0	79.8293	-20.9717	54.371	61.896			2	1	0	2	142904	3.89721	75.9499	0	75.9499	-20.9918	34.758	35.043
2	1	0	2	143055	3.93614	71.2252	0	71.2252	-20.9913	92.269	81.177			2	1	0	2	145005	3.86183	80.5283	0	80.5283	-20.9716	54.239	61.764			2	1	0	2	143024	3.89429	76.6497	0	76.6497	-20.9916	34.641	34.926
2	1	0	2	143175	3.93303	71.9249	0	71.9249	-20.9915	92.119	81.027			2	1	0	2	145125	3.85899	81.2274	0	81.2274	-20.9716	54.076	61.601			2	1	0	2	143144	3.89128	77.3494	0	77.3494	-20.9917	34.566	34.851
2	1	0	2	143295	3.92987	72.6246	0	72.6246	-20.9918	91.949	80.857			2	1	0	2	145245	3.85605	81.9264	0	81.9264	-20.9716	53.921	61.446			2	1	0	2	143264	3.8883	78.0491	0	78.0491	-20.9918	34.399	34.684
2	1	0	2	143415	3.92674	73.3243	0	73.3243	-20.9913	91.801	80.709			2	1	0	2	145365	3.85313	82.6255	0	82.6255	-20.9717	53.781	61.306			2	1	0	2	143384	3.8854	78.7488	0	78.7488	-20.9917	34.235	34.52
2	1	0	2	143535	3.92376	74.024	0	74.024	-20.9913	91.648	80.556			2	1	0	2	145485	3.85023	83.3246	0	83.3246	-20.9716	53.628	61.153			2	1	0	2	143504	3.88249	79.4486	0	79.4486	-20.9918	34.153	34.438
2	1	0	2	143655	3.92074	74.7238	0	74.7238	-20.9913	91.474	80.382			2	1	0	2	145605	3.84738	84.0236	0	84.0236	-20.9717	53.477	61.002			2	1	0	2	143624	3.87953	80.1483	0	80.1483	-20.9919	34.027	34.312
2	1	0	2	143775	3.91772	75.4235	0	75.4235	-20.9915	91.309	80.217			2	1	0	2	145725	3.84454	84.7227	0	84.7227	-20.9716	53.339	60.864			2	1	0	2	143744	3.87675	80.848	0	80.848	-20.9917	33.834	34.119
2	1	0	2	143895	3.91478	76.1232	0	76.1232	-20.9918	91.151	80.059			2	1	0	2	145845	3.84166	85.4217	0	85.4217	-20.9718	53.178	60.703			2	1	0	2	143864	3.87381	81.5477	0	81.5477	-20.992	33.746	34.031
2	1	0	2	144015	3.91176	76.8229	0	76.8229	-20.9917	90.986	79.894			2	1	0	2	145965	3.83883	86.1208	0	86.1208	-20.9719	53.023	60.548			2	1	0	2	143984	3.87094	82.2475	0	82.2475	-20.992	33.632	33.917
2	1	0	2	144135	3.9088	77.5226	0	77.5226	-20.9916	90.816	79.724			2	1	0	2	146085	3.83589	86.8199	0	86.8199	-20.9718	52.873	60.398			2	1	0	2	144104	3.868	82.9472	0	82.9472	-20.9922	33.428	33.713
2	1	0	2	144255	3.90569	78.2224	0	78.2224	-20.9917	90.662	79.57			2	1	0	2	146205	3.8329	87.5189	0	87.5189	-20.9717	52.709	60.234			2	1	0	2	144224	3.86523	83.647	0	83.647	-20.9923	33.32	33.605
2	1	0	2	144375	3.90273	78.9221	0	78.9221	-20.9917	90.508	79.416			2	1	0	2	146325	3.83007	88.218	0	88.218	-20.9719	52.559	60.084			2	1	0	2	144344	3.86252	84.3467	0	84.3467	-20.9922	33.209	33.494
2	1	0	2	144495	3.89982	79.6218	0	79.6218	-20.9917	90.341	79.249			2	1	0	2	146445	3.82717	88.917	0	88.917	-20.9719	52.422	59.947			2	1	0	2	144464	3.85941	85.0464	0	85.0464	-20.9922	33.033	33.318
2	1	0	2	144615	3.89684	80.3215	0	80.3215	-20.9919	90.177	79.085			2	1	0	2	146565	3.82435	89.6161	0	89.6161	-20.9717	52.264	59.789			2	1	0	2	144584	3.85653	85.7462	0	85.7462	-20.9922	32.888	33.173
2	1	0	2	144735	3.89398	81.0213	0	81.0213	-20.9918	90.018	78.926			2	1	0	2	146685	3.82129	90.3152	0	90.3152	-20.972	52.096	59.621			2	1	0	2	144704	3.85361	86.4459	0	86.4459	-20.9921	32.776	33.061
2	1	0	2	144855	3.89113	81.721	0	81.721	-20.9917	89.834	78.742			2	1	0	2	146805	3.81837	91.0142	0	91.0142	-20.9717	51.944	59.469			2	1	0	2	144824	3.85088	87.1457	0	87.1457	-20.9922	32.642	32.927
2	1	0	2	144975	3.88807	82.4207	0	82.4207	-20.9916	89.671	78.579			2	1	0	2	146925	3.81542	91.7133	0	91.7133	-20.9718	51.8	59.325			2	1	0	2	144944	3.84788	87.8454	0	87.8454	-20.9919	32.458	32.743
2	1	0	2	145095	3.88513	83.1204	0	83.1204	-20.9914	89.523	78.431			2	1	0	2	147045	3.81236	92.4123	0	92.4123	-20.9716	51.647	59.172			2	1	0	2	145064	3.84498	88.5451	0	88.5451	-20.9919	32.346	32.631
2	1	0	2	145215	3.88217	83.8201	0	83.8201	-20.9917	89.346	78.254			2	1	0	2	147165	3.80948	93.1114	0	93.1114	-20.9715	51.491	59.016			2	1	0	2	145184	3.84206	89.2448	0	89.2448	-20.992	32.25	32.535
2	1	0	2	145335	3.87932	84.5199	0	84.5199	-20.9916	89.188	78.096			2	1	0	2	147285	3.80652	93.8104	0	93.8104	-20.9717	51.341	58.866			2	1	0	2	145304	3.83917	89.9446	0	89.9446	-20.9919	32.044	32.329
2	1	0	2	145455	3.87636	85.2196	0	85.2196	-20.9914	89.036	77.944			2	1	0	2	147405	3.80345	94.5095	0	94.5095	-20.9715	51.184	58.709			2	1	0	2	145424	3.83622	90.6443	0	90.6443	-20.9919	31.925	32.21
2	1	0	2	145575	3.8734	85.9193	0	85.9193	-20.9914	88.855	77.763			2	1	0	2	147525	3.8004	95.2085	0	95.2085	-20.9717	51.019	58.544			2	1	0	2	145544	3.83322	91.344	0	91.344	-20.9919	31.825	32.11
2	1	0	2	145695	3.87034	86.619	0	86.619	-20.9914	88.676	77.584			2	1	0	2	147645	3.79746	95.9076	0	95.9076	-20.9714	50.858	58.383			2	1	0	2	145664	3.83024	92.0438	0	92.0438	-20.992	31.615	31.9
2	1	0	2	145815	3.86746	87.3187	0	87.3187	-20.9914	88.504	77.412			2	1	0	2	147765	3.79423	96.6066	0	96.6066	-20.9715	50.705	58.23			2	1	0	2	145784	3.8272	92.7435	0	92.7435	-20.9919	31.485	31.77
2	1	0	2	145935	3.86444	88.0184	0	88.0184	-20.9913	88.317	77.225			2	1	0	2	147885	3.79103	97.3057	0	97.3057	-20.9715	50.568	58.093			2	1	0	2	145904	3.82436	93.4432	0	93.4432	-20.992	31.391	31.676
2	1	0	2	146055	3.8614	88.7181	0	88.7181	-20.9915	88.138	77.046			2	1	0	2	148005	3.78788	98.0047	0	98.0047	-20.9716	50.419	57.944			2	1	0	2	146024	3.82117	94.143	0	94.143	-20.9922	31.216	31.501
2	1	0	2	146175	3.85837	89.4179	0	89.4179	-20.9916	87.969	76.877			2	1	0	2	148125	3.78469	98.7038	0	98.7038	-20.9713	50.26	57.785			2	1	0	2	146144	3.818	94.8427	0	94.8427	-20.9923	31.041	31.326
2	1	0	2	146295	3.85539	90.1176	0	90.1176	-20.9914	87.787	76.695			2	1	0	2	148245	3.78139	99.4028	0	99.4028	-20.9714	50.108	57.633			2	1	0	2	146264	3.815	95.5425	0	95.5425	-20.9923	30.95	31.235
2	1	0	2	146415	3.85229	90.8173	0	90.8173	-20.9918	87.606	76.514			2	1	0	2	148365	3.77822	100.102	0	100.102	-20.9713	49.96	57.485			2	1	0	2	146384	3.81174	96.2422	0	96.2422	-20.9924	30.82	31.105
2	1	0	2	146535	3.84925	91.517	0	91.517	-20.9914	87.436	76.344			2	1	0	2	148485	3.77498	100.801	0	100.801	-20.9715	49.797	57.322			2	1	0	2	146504	3.80865	96.9419	0	96.9419	-20.9921	30.618	30.903
2	1	0	2	146655	3.84606	92.2167	0	92.2167	-20.9913	87.274	76.182			2	1	0	2	148605	3.77162	101.5	0	101.5	-20.9715	49.648	57.173			2	1	0	2	146624	3.80534	97.6417	0	97.6417	-20.9921	30.516	30.801
2	1	0	2	146775	3.84299	92.9164	0	92.9164	-20.9914	87.095	76.003			2	1	0	2	148725	3.76835	102.199	0	102.199	-20.9714	49.513	57.038			2	1	0	2	146744	3.80229	98.3414	0	98.3414	-20.9922	30.411	30.696
2	1	0	2	146895	3.83986	93.6162	0	93.6162	-20.9914	86.942	75.85			2	1	0	2	148845	3.76492	102.898	0	102.898	-20.9715	49.361	56.886			2	1	0	2	146864	3.79902	99.0412	0	99.0412	-20.9921	30.203	30.488
2	1	0	2	147015	3.8367	94.3159	0	94.3159	-20.9914	86.794	75.702			2	1	0	2	148965	3.76146	103.597	0	103.597	-20.9716	49.203	56.728			2	1	0	2	146984	3.7957	99.7409	0	99.7409	-20.9922	30.086	30.371
2	1	0	2	147135	3.83357	95.0156	0	95.0156	-20.9914	86.609	75.517			2	1	0	2	149085	3.75816	104.296	0	104.296	-20.9714	49.056	56.581			2	1	0	2	147104	3.79246	100.441	0	100.441	-20.9922	29.98	30.265
2	1	0	2	147255	3.83044	95.7153	0	95.7153	-20.9914	86.448	75.356			2	1	0	2	149205	3.75471	104.995	0	104.995	-20.9714	48.92	56.445			2	1	0	2	147224	3.78902	101.14	0	101.14	-20.9923	29.803	30.088
2	1	0	2	147375	3.82704	96.415	0	96.415	-20.9913	86.288	75.196			2	1	0	2	149325	3.75129	105.694	0	105.694	-20.9714	48.769	56.294			2	1	0	2	147344	3.78581	101.84	0	101.84	-20.9921	29.656	29.941
2	1	0	2	147495	3.82392	97.1147	0	97.1147	-20.9915	86.105	75.013			2	1	0	2	149445	3.74788	106.393	0	106.393	-20.9714	48.617	56.142			2	1	0	2	147464	3.78232	102.54	0	102.54	-20.9923	29.545	29.83
2	1	0	2	147615	3.82056	97.8144	0	97.8144	-20.9916	85.949	74.857			2	1	0	2	149565	3.74452	107.092	0	107.092	-20.9713	48.483	56.008			2	1	0	2	147584	3.77898	103.24	0	103.24	-20.9921	29.412	29.697
2	1	0	2	147735	3.81731	98.5142	0	98.5142	-20.9913	85.789	74.697			2	1	0	2	149685	3.74087	107.791	0	107.791	-20.9711	48.332	55.857			2	1	0	2	147704	3.77556	103.939	0	103.939	-20.992	29.229	29.514
2	1	0	2	147855	3.81401	99.2139	0	99.2139	-20.9914	85.622	74.53			2	1	0	2	149805	3.73748	108.49	0	108.49	-20.971	48.193	55.718			2	1	0	2	147824	3.77201	104.639	0	104.639	-20.9919	29.118	29.403
2	1	0	2	147975	3.81065	99.9136	0	99.9136	-20.9916	85.47	74.378			2	1	0	2	149925	3.73406	109.189	0	109.189	-20.971	48.049	55.574			2	1	0	2	147944	3.76871	105.339	0	105.339	-20.9918	29.023	29.308
2	1	0	2	148095	3.80736	100.613	0	100.613	-20.9914	85.315	74.223			2	1	0	2	150045	3.73074	109.889	0	109.889	-20.9714	47.907	55.432			2	1	0	2	148064	3.76531	106.039	0	106.039	-20.9918	28.823	29.108
2	1	0	2	148215	3.804	101.313	0	101.313	-20.9914	85.164	74.072			2	1	0	2	150165	3.72723	110.588	0	110.588	-20.9713	47.782	55.307			2	1	0	2	148184	3.76187	106.738	0	106.738	-20.9919	28.705	28.99
2	1	0	2	148335	3.80073	102.013	0	102.013	-20.9912	85.013	73.921			2	1	0	2	150285	3.72389	111.287	0	111.287	-20.9712	47.644	55.169			2	1	0	2	148304	3.75845	107.438	0	107.438	-20.992	28.607	28.892
2	1	0	2	148455	3.79727	102.712	0	102.712	-20.9914	84.864	73.772			2	1	0	2	150405	3.7204	111.986	0	111.986	-20.9712	47.495	55.02			2	1	0	2	148424	3.75496	108.138	0	108.138	-20.9918	28.402	28.687
2	1	0	2	148575	3.79395	103.412	0	103.412	-20.9915	84.723	73.631			2	1	0	2	150525	3.71706	112.685	0	112.685	-20.9712	47.364	54.889			2	1	0	2	148544	3.75164	108.837	0	108.837	-20.9921	28.281	28.566
2	1	0	2	148695	3.79059	104.112	0	104.112	-20.9915	84.581	73.489			2	1	0	2	150645	3.71362	113.384	0	113.384	-20.9714	47.245	54.77			2	1	0	2	148664	3.74835	109.537	0	109.537	-20.9922	28.188	28.473
2	1	0	2	148815	3.78722	104.812	0	104.812	-20.9916	84.443	73.351			2	1	0	2	150765	3.71043	114.083	0	114.083	-20.9714	47.111	54.636			2	1	0	2	148784	3.74488	110.237	0	110.237	-20.9921	28.028	28.313
2	1	0	2	148935	3.78394	105.511	0	105.511	-20.9916	84.301	73.209			2	1	0	2	150885	3.70707	114.782	0	114.782	-20.9713	46.981	54.506			2	1	0	2	148904	3.74133	110.937	0	110.937	-20.9923	27.866	28.151
2	1	0	2	149055	3.7805	106.211	0	106.211	-20.9917	84.141	73.049			2	1	0	2	151005	3.70381	115.481	0	115.481	-20.9714	46.854	54.379			2	1	0	2	149024	3.73806	111.636	0	111.636	-20.9923	27.787	28.072
2	1	0	2	149175	3.77725	106.911	0	106.911	-20.9917	84.006	72.914			2	1	0	2	151125	3.70051	116.18	0	116.18	-20.9716	46.726	54.251			2	1	0	2	149144	3.73476	112.336	0	112.336	-20.9922	27.67	27.955
2	1	0	2	149295	3.77368	107.61	0	107.61	-20.9917	83.882	72.79			2	1	0	2	151245	3.69713	116.879	0	116.879	-20.9717	46.613	54.138			2	1	0	2	149264	3.7314	113.036	0	113.036	-20.992	27.488	27.773
2	1	0	2	149415	3.77039	108.31	0	108.31	-20.9913	83.735	72.643			2	1	0	2	151365	3.69406	117.578	0	117.578	-20.9716	46.505	54.03			2	1	0	2	149384	3.728	113.736	0	113.736	-20.9921	27.404	27.689
2	1	0	2	149535	3.76709	109.01	0	109.01	-20.9914	83.594	72.502			2	1	0	2	151485	3.69083	118.277	0	118.277	-20.9718	46.399	53.924			2	1	0	2	149504	3.72476	114.435	0	114.435	-20.9918	27.32	27.605
2	1	0	2	149655	3.76376	109.71	0	109.71	-20.9914	83.463	72.371			2	1	0	2	151605	3.68772	118.976	0	118.976	-20.9715	46.282	53.807			2	1	0	2	149624	3.72163	115.135	0	115.135	-20.9919	27.14	27.425
2	1	0	2	149775	3.76054	110.409	0	110.409	-20.9913	83.318	72.226			2	1	0	2	151725	3.68452	119.675	0	119.675	-20.9715	46.178	53.703			2	1	0	2	149744	3.71836	115.835	0	115.835	-20.9919	27.047	27.332
2	1	0	2	149895	3.75733	111.109	0	111.109	-20.9913	83.192	72.1			2	1	0	2	151845	3.68137	120.374	0	120.374	-20.9717	46.071	53.596			2	1	0	2	149864	3.71519	116.535	0	116.535	-20.9918	26.97	27.255
2	1	0	2	150015	3.754	111.809	0	111.809	-20.9913	83.071	71.979			2	1	0	2	151965	3.67845	121.073	0	121.073	-20.9717	45.959	53.484			2	1	0	2	149984	3.71197	117.234	0	117.234	-20.9917	26.833	27.118
2	1	0	2	150135	3.75074	112.508	0	112.508	-20.9914	82.931	71.839			2	1	0	2	152085	3.67532	121.772	0	121.772	-20.9719	45.877	53.402			2	1	0	2	150104	3.70904	117.934	0	117.934	-20.9917	26.72	27.005
2	1	0	2	150255	3.74762	113.208	0	113.208	-20.9914	82.808	71.716			2	1	0	2	152205	3.67247	122.471	0	122.471	-20.9719	45.787	53.312			2	1	0	2	150224	3.70576	118.634	0	118.634	-20.9918	26.646	26.931
2	1	0	2	150375	3.74432	113.908	0	113.908	-20.9913	82.691	71.599			2	1	0	2	152325	3.66957	123.17	0	123.17	-20.9718	45.696	53.221			2	1	0	2	150344	3.70261	119.333	0	119.333	-20.9919	26.552	26.837
2	1	0	2	150495	3.74113	114.608	0	114.608	-20.9913	82.574	71.482			2	1	0	2	152445	3.66658	123.87	0	123.87	-20.9717	45.605	53.13			2	1	0	2	150464	3.6995	120.033	0	120.033	-20.992	26.417	26.702
2	1	0	2	150615	3.73801	115.307	0	115.307	-20.9912	82.46	71.368			2	1	0	2	152565	3.66366	124.569	0	124.569	-20.9718	45.514	53.039			2	1	0	2	150584	3.69663	120.733	0	120.733	-20.9921	26.35	26.635
2	1	0	2	150735	3.7349	116.007	0	116.007	-20.9914	82.362	71.27			2	1	0	2	152685	3.66081	125.268	0	125.268	-20.9716	45.431	52.956			2	1	0	2	150704	3.69352	121.433	0	121.433	-20.9922	26.304	26.589
2	1	0	2	150855	3.73182	116.707	0	116.707	-20.9914	82.259	71.167			2	1	0	2	152805	3.65801	125.967	0	125.967	-20.9717	45.362	52.887			2	1	0	2	150824	3.69074	122.132	0	122.132	-20.9921	26.14	26.425
2	1	0	2	150975	3.72873	117.406	0	117.406	-20.9916	82.148	71.056			2	1	0	2	152925	3.65515	126.666	0	126.666	-20.9716	45.273	52.798			2	1	0	2	150944	3.68766	122.832	0	122.832	-20.9919	26.084	26.369
2	1	0	2	151095	3.72579	118.106	0	118.106	-20.9916	82.062	70.97			2	1	0	2	153045	3.6524	127.365	0	127.365	-20.9713	45.191	52.716			2	1	0	2	151064	3.68489	123.532	0	123.532	-20.9918	26.056	26.341
2	1	0	2	151215	3.72284	118.806	0	118.806	-20.9917	81.98	70.888			2	1	0	2	153165	3.64994	128.064	0	128.064	-20.9716	45.128	52.653			2	1	0	2	151184	3.68201	124.232	0	124.232	-20.9918	25.906	26.191
2	1	0	2	151335	3.71971	119.506	0	119.506	-20.9919	81.875	70.783			2	1	0	2	153285	3.64717	128.763	0	128.763	-20.9716	45.062	52.587			2	1	0	2	151304	3.67926	124.931	0	124.931	-20.9918	25.834	26.119
2	1	0	2	151455	3.71692	120.205	0	120.205	-20.9918	81.802	70.71			2	1	0	2	153405	3.64465	129.462	0	129.462	-20.9714	44.98	52.505			2	1	0	2	151424	3.67647	125.631	0	125.631	-20.992	25.807	26.092
2	1	0	2	151575	3.71402	120.905	0	120.905	-20.9916	81.727	70.635			2	1	0	2	153525	3.64211	130.161	0	130.161	-20.9715	44.917	52.442			2	1	0	2	151544	3.67365	126.331	0	126.331	-20.992	25.702	25.987
2	1	0	2	151695	3.71109	121.605	0	121.605	-20.9918	81.631	70.539			2	1	0	2	153645	3.63944	130.86	0	130.86	-20.9715	44.857	52.382			2	1	0	2	151664	3.67099	127.03	0	127.03	-20.9918	25.602	25.887
2	1	0	2	151815	3.70821	122.305	0	122.305	-20.9918	81.563	70.471			2	1	0	2	153765	3.63719	131.559	0	131.559	-20.9715	44.8	52.325			2	1	0	2	151784	3.66838	127.73	0	127.73	-20.9918	25.588	25.873
2	1	0	2	151935	3.70555	123.004	0	123.004	-20.9917	81.494	70.402			2	1	0	2	153885	3.63469	132.258	0	132.258	-20.9718	44.735	52.26			2	1	0	2	151904	3.66586	128.43	0	128.43	-20.992	25.532	25.817
2	1	0	2	152055	3.70271	123.704	0	123.704	-20.9918	81.4	70.308			2	1	0	2	154005	3.63215	132.957	0	132.957	-20.9717	44.672	52.197			2	1	0	2	152024	3.66319	129.13	0	129.13	-20.9921	25.411	25.696
2	1	0	2	152175	3.70003	124.404	0	124.404	-20.9918	81.325	70.233			2	1	0	2	154125	3.6299	133.656	0	133.656	-20.9717	44.629	52.154			2	1	0	2	152144	3.66078	129.829	0	129.829	-20.9919	25.393	25.678
2	1	0	2	152295	3.69726	125.103	0	125.103	-20.9918	81.249	70.157			2	1	0	2	154245	3.62763	134.355	0	134.355	-20.9717	44.563	52.088			2	1	0	2	152264	3.65828	130.529	0	130.529	-20.9918	25.368	25.653
2	1	0	2	152415	3.69468	125.803	0	125.803	-20.9917	81.168	70.076			2	1	0	2	154365	3.62537	135.054	0	135.054	-20.972	44.507	52.032			2	1	0	2	152384	3.65568	131.229	0	131.229	-20.9919	25.239	25.524
2	1	0	2	152535	3.69203	126.503	0	126.503	-20.9916	81.091	69.999			2	1	0	2	154485	3.62316	135.753	0	135.753	-20.9718	44.457	51.982			2	1	0	2	152504	3.65332	131.929	0	131.929	-20.9921	25.214	25.499
2	1	0	2	152655	3.6896	127.203	0	127.203	-20.9916	81.025	69.933			2	1	0	2	154605	3.62091	136.453	0	136.453	-20.972	44.403	51.928			2	1	0	2	152624	3.65114	132.628	0	132.628	-20.9923	25.187	25.472
2	1	0	2	152775	3.68689	127.902	0	127.902	-20.9915	80.964	69.872			2	1	0	2	154725	3.61887	137.152	0	137.152	-20.9716	44.346	51.871			2	1	0	2	152744	3.6486	133.328	0	133.328	-20.9923	25.093	25.378
2	1	0	2	152895	3.68454	128.602	0	128.602	-20.9917	80.897	69.805			2	1	0	2	154845	3.61677	137.851	0	137.851	-20.9717	44.298	51.823			2	1	0	2	152864	3.64635	134.028	0	134.028	-20.9921	25.05	25.335
2	1	0	2	153015	3.68209	129.302	0	129.302	-20.9914	80.831	69.739			2	1	0	2	154965	3.61471	138.55	0	138.55	-20.9713	44.241	51.766			2	1	0	2	152984	3.64402	134.728	0	134.728	-20.992	25.03	25.315
2	1	0	2	153135	3.67976	130.001	0	130.001	-20.9914	80.772	69.68			2	1	0	2	155085	3.61268	139.249	0	139.249	-20.9716	44.192	51.717			2	1	0	2	153104	3.64176	135.427	0	135.427	-20.9919	24.968	25.253
2	1	0	2	153255	3.6773	130.701	0	130.701	-20.9913	80.697	69.605			2	1	0	2	155205	3.61066	139.948	0	139.948	-20.9718	44.146	51.671			2	1	0	2	153224	3.63974	136.127	0	136.127	-20.9918	24.895	25.18
2	1	0	2	153375	3.67501	131.401	0	131.401	-20.9913	80.647	69.555			2	1	0	2	155325	3.60869	140.647	0	140.647	-20.9713	44.087	51.612			2	1	0	2	153344	3.63755	136.827	0	136.827	-20.9918	24.87	25.155
2	1	0	2	153495	3.67271	132.101	0	132.101	-20.9912	80.587	69.495			2	1	0	2	155445	3.60696	141.346	0	141.346	-20.9713	44.035	51.56			2	1	0	2	153464	3.6356	137.526	0	137.526	-20.992	24.854	25.139
2	1	0	2	153615	3.67058	132.8	0	132.8	-20.9914	80.511	69.419			2	1	0	2	155565	3.60499	142.045	0	142.045	-20.9712	44.004	51.529			2	1	0	2	153584	3.63338	138.226	0	138.226	-20.9923	24.741	25.026
2	1	0	2	153735	3.66834	133.5	0	133.5	-20.9917	80.45	69.358			2	1	0	2	155685	3.60306	142.744	0	142.744	-20.9714	43.961	51.486			2	1	0	2	153704	3.63142	138.926	0	138.926	-20.9921	24.718	25.003
2	1	0	2	153855	3.6661	134.2	0	134.2	-20.9915	80.401	69.309			2	1	0	2	155805	3.60129	143.443	0	143.443	-20.9713	43.908	51.433			2	1	0	2	153824	3.62943	139.626	0	139.626	-20.992	24.726	25.011
2	1	0	2	153975	3.66404	134.899	0	134.899	-20.9914	80.339	69.247			2	1	0	2	155925	3.59946	144.142	0	144.142	-20.9714	43.866	51.391			2	1	0	2	153944	3.62737	140.325	0	140.325	-20.9919	24.608	24.893
2	1	0	2	154095	3.66202	135.599	0	135.599	-20.9914	80.294	69.202			2	1	0	2	156045	3.59759	144.841	0	144.841	-20.9715	43.818	51.343			2	1	0	2	154064	3.62554	141.025	0	141.025	-20.9918	24.589	24.874
2	1	0	2	154215	3.66001	136.299	0	136.299	-20.9914	80.256	69.164			2	1	0	2	156165	3.59583	145.54	0	145.54	-20.9717	43.762	51.287			2	1	0	2	154184	3.6238	141.725	0	141.725	-20.9919	24.597	24.882
2	1	0	2	154335	3.65785	136.999	0	136.999	-20.9918	80.197	69.105			2	1	0	2	156285	3.59432	146.239	0	146.239	-20.9714	43.732	51.257			2	1	0	2	154304	3.62174	142.425	0	142.425	-20.9918	24.511	24.796
2	1	0	2	154455	3.65598	137.698	0	137.698	-20.9918	80.15	69.058			2	1	0	2	156405	3.59257	146.938	0	146.938	-20.9712	43.696	51.221			2	1	0	2	154424	3.62	143.124	0	143.124	-20.9919	24.458	24.743
2	1	0	2	154575	3.65401	138.398	0	138.398	-20.9917	80.102	69.01			2	1	0	2	156525	3.59091	147.637	0	147.637	-20.9714	43.636	51.161			2	1	0	2	154544	3.61817	143.824	0	143.824	-20.992	24.466	24.751
2	1	0	2	154695	3.6522	139.098	0	139.098	-20.9919	80.048	68.956			2	1	0	2	156645	3.58925	148.336	0	148.336	-20.9712	43.581	51.106			2	1	0	2	154664	3.61639	144.524	0	144.524	-20.9921	24.422	24.707
2	1	0	2	154815	3.65021	139.798	0	139.798	-20.9918	79.979	68.887			2	1	0	2	156765	3.5877	149.035	0	149.035	-20.9712	43.55	51.075			2	1	0	2	154784	3.61462	145.224	0	145.224	-20.992	24.333	24.618
2	1	0	2	154935	3.64836	140.497	0	140.497	-20.9918	79.921	68.829			2	1	0	2	156885	3.58608	149.734	0	149.734	-20.9711	43.515	51.04			2	1	0	2	154904	3.61292	145.923	0	145.923	-20.992	24.336	24.621
2	1	0	2	155055	3.64658	141.197	0	141.197	-20.9916	79.854	68.762			2	1	0	2	157005	3.58438	150.433	0	150.433	-20.9712	43.467	50.992			2	1	0	2	155024	3.61107	146.623	0	146.623	-20.9921	24.336	24.621
2	1	0	2	155175	3.64469	141.897	0	141.897	-20.9915	79.767	68.675			2	1	0	2	157125	3.58281	151.132	0	151.132	-20.9711	43.407	50.932			2	1	0	2	155144	3.60937	147.323	0	147.323	-20.9922	24.219	24.504
2	1	0	2	155295	3.64301	142.596	0	142.596	-20.9917	79.708	68.616			2	1	0	2	157245	3.58125	151.832	0	151.832	-20.9713	43.363	50.888			2	1	0	2	155264	3.60782	148.022	0	148.022	-20.9921	24.217	24.502
2	1	0	2	155415	3.64127	143.296	0	143.296	-20.9916	79.643	68.551			2	1	0	2	157365	3.57969	152.531	0	152.531	-20.9714	43.331	50.856			2	1	0	2	155384	3.6062	148.722	0	148.722	-20.9921	24.209	24.494
2	1	0	2	155535	3.63951	143.996	0	143.996	-20.9915	79.559	68.467			2	1	0	2	157485	3.5781	153.23	0	153.23	-20.9715	43.293	50.818			2	1	0	2	155504	3.60448	149.422	0	149.422	-20.9919	24.116	24.401
2	1	0	2	155655	3.63787	144.696	0	144.696	-20.9914	79.504	68.412			2	1	0	2	157605	3.57661	153.929	0	153.929	-20.9714	43.237	50.762			2	1	0	2	155624	3.60291	150.122	0	150.122	-20.9917	24.095	24.38
2	1	0	2	155775	3.63613	145.395	0	145.395	-20.9915	79.449	68.357			2	1	0	2	157725	3.57503	154.628	0	154.628	-20.9712	43.18	50.705			2	1	0	2	155744	3.60129	150.821	0	150.821	-20.9919	24.083	24.368
2	1	0	2	155895	3.63447	146.095	0	146.095	-20.9915	79.389	68.297			2	1	0	2	157845	3.57362	155.327	0	155.327	-20.971	43.137	50.662			2	1	0	2	155864	3.59959	151.521	0	151.521	-20.9919	24.032	24.317
2	1	0	2	156015	3.63281	146.795	0	146.795	-20.9915	79.352	68.26			2	1	0	2	157965	3.57203	156.026	0	156.026	-20.9711	43.107	50.632			2	1	0	2	155984	3.59816	152.221	0	152.221	-20.9918	23.971	24.256
2	1	0	2	156135	3.63116	147.494	0	147.494	-20.9916	79.324	68.232			2	1	0	2	158085	3.57058	156.725	0	156.725	-20.971	43.063	50.588			2	1	0	2	156104	3.59652	152.921	0	152.921	-20.992	23.959	24.244
2	1	0	2	156255	3.62952	148.194	0	148.194	-20.9915	79.274	68.182			2	1	0	2	158205	3.56896	157.424	0	157.424	-20.9711	43.021	50.546			2	1	0	2	156224	3.5951	153.62	0	153.62	-20.992	23.955	24.24
2	1	0	2	156375	3.62788	148.894	0	148.894	-20.9915	79.237	68.145			2	1	0	2	158325	3.56757	158.123	0	158.123	-20.9713	42.964	50.489			2	1	0	2	156344	3.59341	154.32	0	154.32	-20.9918	23.852	24.137
2	1	0	2	156495	3.62633	149.594	0	149.594	-20.9918	79.201	68.109			2	1	0	2	158445	3.56617	158.822	0	158.822	-20.9712	42.917	50.442			2	1	0	2	156464	3.59192	155.02	0	155.02	-20.9921	23.845	24.13
2	1	0	2	156615	3.62482	150.293	0	150.293	-20.9915	79.155	68.063			2	1	0	2	158565	3.56463	159.521	0	159.521	-20.9715	42.875	50.4			2	1	0	2	156584	3.59026	155.72	0	155.72	-20.992	23.86	24.145
2	1	0	2	156735	3.62327	150.993	0	150.993	-20.9915	79.097	68.005			2	1	0	2	158685	3.56306	160.22	0	160.22	-20.9714	42.833	50.358			2	1	0	2	156704	3.58875	156.419	0	156.419	-20.992	23.749	24.034
2	1	0	2	156855	3.62163	151.693	0	151.693	-20.9913	79.05	67.958			2	1	0	2	158805	3.5618	160.919	0	160.919	-20.9713	42.797	50.322			2	1	0	2	156824	3.58726	157.119	0	157.119	-20.9918	23.721	24.006
2	1	0	2	156975	3.62022	152.392	0	152.392	-20.9914	78.993	67.901			2	1	0	2	158925	3.56014	161.618	0	161.618	-20.971	42.743	50.268			2	1	0	2	156944	3.58586	157.819	0	157.819	-20.9919	23.732	24.017
2	1	0	2	157095	3.61875	153.092	0	153.092	-20.9913	78.926	67.834			2	1	0	2	159045	3.55875	162.317	0	162.317	-20.9713	42.678	50.203			2	1	0	2	157064	3.58422	158.518	0	158.518	-20.9919	23.657	23.942
2	1	0	2	157215	3.61737	153.792	0	153.792	-20.9914	78.88	67.788			2	1	0	2	159165	3.55736	163.016	0	163.016	-20.9714	42.628	50.153			2	1	0	2	157184	3.5827	159.218	0	159.218	-20.992	23.597	23.882
2	1	0	2	157335	3.61561	154.492	0	154.492	-20.9912	78.825	67.733			2	1	0	2	159285	3.55581	163.715	0	163.715	-20.9714	42.574	50.099			2	1	0	2	157304	3.58124	159.918	0	159.918	-20.9921	23.599	23.884
2	1	0	2	157455	3.61408	155.191	0	155.191	-20.9913	78.755	67.663			2	1	0	2	159405	3.55434	164.414	0	164.414	-20.9713	42.54	50.065			2	1	0	2	157424	3.57975	160.618	0	160.618	-20.9922	23.561	23.846
2	1	0	2	157575	3.61265	155.891	0	155.891	-20.9913	78.703	67.611			2	1	0	2	159525	3.55283	165.113	0	165.113	-20.9713	42.495	50.02			2	1	0	2	157544	3.57825	161.317	0	161.317	-20.9924	23.465	23.75
2	1	0	2	157695	3.61118	156.591	0	156.591	-20.9912	78.644	67.552			2	1	0	2	159645	3.55131	165.812	0	165.812	-20.9713	42.437	49.962			2	1	0	2	157664	3.57678	162.017	0	162.017	-20.9923	23.463	23.748
2	1	0	2	157815	3.60963	157.29	0	157.29	-20.9913	78.578	67.486			2	1	0	2	159765	3.54984	166.511	0	166.511	-20.9713	42.373	49.898			2	1	0	2	157784	3.57512	162.717	0	162.717	-20.9922	23.455	23.74
2	1	0	2	157935	3.60816	157.99	0	157.99	-20.9913	78.525	67.433			2	1	0	2	159885	3.54852	167.21	0	167.21	-20.9712	42.323	49.848			2	1	0	2	157904	3.57366	163.417	0	163.417	-20.9923	23.337	23.622
2	1	0	2	158055	3.60663	158.69	0	158.69	-20.9916	78.476	67.384			2	1	0	2	160005	3.54699	167.91	0	167.91	-20.9709	42.279	49.804			2	1	0	2	158024	3.57214	164.116	0	164.116	-20.9923	23.33	23.615
2	1	0	2	158175	3.60522	159.39	0	159.39	-20.9915	78.409	67.317			2	1	0	2	160125	3.54529	168.609	0	168.609	-20.9713	42.228	49.753			2	1	0	2	158144	3.57072	164.816	0	164.816	-20.9923	23.313	23.598
2	1	0	2	158295	3.60362	160.089	0	160.089	-20.9913	78.348	67.256			2	1	0	2	160245	3.54398	169.308	0	169.308	-20.9713	42.157	49.682			2	1	0	2	158264	3.5691	165.516	0	165.516	-20.9922	23.209	23.494
2	1	0	2	158415	3.60209	160.789	0	160.789	-20.9912	78.282	67.19			2	1	0	2	160365	3.54236	170.007	0	170.007	-20.9714	42.086	49.611			2	1	0	2	158384	3.56756	166.216	0	166.216	-20.9921	23.177	23.462
2	1	0	2	158535	3.60064	161.489	0	161.489	-20.9914	78.203	67.111			2	1	0	2	160485	3.54056	170.706	0	170.706	-20.9714	42.034	49.559			2	1	0	2	158504	3.56601	166.915	0	166.915	-20.9923	23.156	23.441
2	1	0	2	158655	3.59903	162.188	0	162.188	-20.9912	78.116	67.024			2	1	0	2	160605	3.53923	171.405	0	171.405	-20.9713	41.985	49.51			2	1	0	2	158624	3.56452	167.615	0	167.615	-20.9923	23.095	23.38
2	1	0	2	158775	3.59762	162.888	0	162.888	-20.9909	78.047	66.955			2	1	0	2	160725	3.53768	172.104	0	172.104	-20.9714	41.916	49.441			2	1	0	2	158744	3.56297	168.315	0	168.315	-20.9923	23.012	23.297
2	1	0	2	158895	3.59628	163.588	0	163.588	-20.9911	77.979	66.887			2	1	0	2	160845	3.53591	172.803	0	172.803	-20.9715	41.848	49.373			2	1	0	2	158864	3.56127	169.015	0	169.015	-20.9922	22.985	23.27
2	1	0	2	159015	3.59443	164.288	0	164.288	-20.9914	77.904	66.812			2	1	0	2	160965	3.53445	173.502	0	173.502	-20.9712	41.777	49.302			2	1	0	2	158984	3.55977	169.714	0	169.714	-20.9922	22.966	23.251
2	1	0	2	159135	3.59311	164.987	0	164.987	-20.9916	77.839	66.747			2	1	0	2	161085	3.53274	174.201	0	174.201	-20.9713	41.701	49.226			2	1	0	2	159104	3.55816	170.414	0	170.414	-20.9923	22.838	23.123
2	1	0	2	159255	3.59152	165.687	0	165.687	-20.9914	77.77	66.678			2	1	0	2	161205	3.53113	174.9	0	174.9	-20.9713	41.632	49.157			2	1	0	2	159224	3.55675	171.114	0	171.114	-20.9921	22.811	23.096
2	1	0	2	159375	3.58992	166.387	0	166.387	-20.9915	77.677	66.585			2	1	0	2	161325	3.52944	175.599	0	175.599	-20.9713	41.565	49.09			2	1	0	2	159344	3.55503	171.814	0	171.814	-20.992	22.806	23.091
2	1	0	2	159495	3.58841	167.086	0	167.086	-20.9916	77.601	66.509			2	1	0	2	161445	3.52793	176.298	0	176.298	-20.9713	41.481	49.006			2	1	0	2	159464	3.55345	172.513	0	172.513	-20.9918	22.674	22.959
2	1	0	2	159615	3.58682	167.786	0	167.786	-20.9914	77.523	66.431			2	1	0	2	161565	3.52608	176.997	0	176.997	-20.9713	41.401	48.926			2	1	0	2	159584	3.55179	173.213	0	173.213	-20.992	22.621	22.906
2	1	0	2	159735	3.5852	168.486	0	168.486	-20.9912	77.414	66.322			2	1	0	2	161685	3.52432	177.696	0	177.696	-20.9716	41.318	48.843			2	1	0	2	159704	3.55011	173.913	0	173.913	-20.9917	22.607	22.892
2	1	0	2	159855	3.58342	169.185	0	169.185	-20.9911	77.332	66.24			2	1	0	2	161805	3.5226	178.395	0	178.395	-20.9711	41.226	48.751			2	1	0	2	159824	3.54833	174.612	0	174.612	-20.9919	22.497	22.782
2	1	0	2	159975	3.58193	169.885	0	169.885	-20.9911	77.253	66.161			2	1	0	2	161925	3.52085	179.094	0	179.094	-20.9711	41.118	48.643			2	1	0	2	159944	3.54676	175.312	0	175.312	-20.9922	22.402	22.687
2	1	0	2	160095	3.58029	170.585	0	170.585	-20.991	77.155	66.063			2	1	0	2	162045	3.51911	179.793	0	179.793	-20.9712	41.024	48.549			2	1	0	2	160064	3.54508	176.012	0	176.012	-20.9922	22.381	22.666
2	1	0	2	160215	3.57863	171.285	0	171.285	-20.9913	77.068	65.976			2	1	0	2	162165	3.51726	180.492	0	180.492	-20.9715	40.927	48.452			2	1	0	2	160184	3.54325	176.712	0	176.712	-20.9922	22.305	22.59
2	1	0	2	160335	3.57695	171.984	0	171.984	-20.9909	76.985	65.893			2	1	0	2	162285	3.51543	181.191	0	181.191	-20.9713	40.818	48.343			2	1	0	2	160304	3.54151	177.411	0	177.411	-20.9922	22.171	22.456
2	1	0	2	160455	3.57534	172.684	0	172.684	-20.9913	76.89	65.798			2	1	0	2	162405	3.51356	181.89	0	181.89	-20.9712	40.701	48.226			2	1	0	2	160424	3.53966	178.111	0	178.111	-20.9922	22.13	22.415
2	1	0	2	160575	3.57355	173.384	0	173.384	-20.9915	76.788	65.696			2	1	0	2	162525	3.51171	182.589	0	182.589	-20.9713	40.569	48.094			2	1	0	2	160544	3.53794	178.811	0	178.811	-20.992	22.077	22.362
2	1	0	2	160695	3.57175	174.083	0	174.083	-20.9914	76.7	65.608			2	1	0	2	162645	3.50964	183.288	0	183.288	-20.9715	40.434	47.959			2	1	0	2	160664	3.53607	179.511	0	179.511	-20.9919	21.912	22.197
2	1	0	2	160815	3.57001	174.783	0	174.783	-20.9914	76.593	65.501			2	1	0	2	162765	3.50779	183.988	0	183.988	-20.9714	40.297	47.822			2	1	0	2	160784	3.5343	180.21	0	180.21	-20.992	21.84	22.125
2	1	0	2	160935	3.56812	175.483	0	175.483	-20.9914	76.47	65.378			2	1	0	2	162885	3.5059	184.687	0	184.687	-20.9713	40.141	47.666			2	1	0	2	160904	3.53246	180.91	0	180.91	-20.992	21.766	22.051
2	1	0	2	161055	3.5665	176.183	0	176.183	-20.9913	76.352	65.26			2	1	0	2	163005	3.50371	185.386	0	185.386	-20.9712	39.977	47.502			2	1	0	2	161024	3.53065	181.61	0	181.61	-20.9919	21.609	21.894
2	1	0	2	161175	3.56459	176.882	0	176.882	-20.9914	76.216	65.124			2	1	0	2	163125	3.50161	186.085	0	186.085	-20.9713	39.818	47.343			2	1	0	2	161144	3.52861	182.31	0	182.31	-20.992	21.494	21.779
2	1	0	2	161295	3.56273	177.582	0	177.582	-20.9916	76.064	64.972			2	1	0	2	163245	3.4998	186.784	0	186.784	-20.9713	39.645	47.17			2	1	0	2	161264	3.52674	183.009	0	183.009	-20.992	21.399	21.684
2	1	0	2	161415	3.56092	178.282	0	178.282	-20.9916	75.916	64.824			2	1	0	2	163365	3.49756	187.483	0	187.483	-20.9713	39.452	46.977			2	1	0	2	161384	3.52469	183.709	0	183.709	-20.9921	21.256	21.541
2	1	0	2	161535	3.55895	178.981	0	178.981	-20.9913	75.757	64.665			2	1	0	2	163485	3.49543	188.182	0	188.182	-20.9713	39.236	46.761			2	1	0	2	161504	3.52273	184.409	0	184.409	-20.9922	21.084	21.369
2	1	0	2	161655	3.55698	179.681	0	179.681	-20.9912	75.569	64.477			2	1	0	2	163605	3.49304	188.881	0	188.881	-20.971	39.016	46.541			2	1	0	2	161624	3.52063	185.108	0	185.108	-20.9919	20.964	21.249
2	1	0	2	161775	3.55507	180.381	0	180.381	-20.9912	75.384	64.292			2	1	0	2	163725	3.49098	189.58	0	189.58	-20.9712	38.797	46.322			2	1	0	2	161744	3.51851	185.808	0	185.808	-20.9922	20.838	21.123
2	1	0	2	161895	3.55314	181.081	0	181.081	-20.9911	75.207	64.115			2	1	0	2	163845	3.48871	190.279	0	190.279	-20.9713	38.569	46.094			2	1	0	2	161864	3.51641	186.508	0	186.508	-20.9923	20.598	20.883
2	1	0	2	162015	3.55098	181.78	0	181.78	-20.9911	75.005	63.913			2	1	0	2	163965	3.4864	190.978	0	190.978	-20.9711	38.326	45.851			2	1	0	2	161984	3.51419	187.208	0	187.208	-20.9923	20.453	20.738
2	1	0	2	162135	3.54884	182.48	0	182.48	-20.9911	74.816	63.724			2	1	0	2	164085	3.48413	191.677	0	191.677	-20.9712	38.061	45.586			2	1	0	2	162104	3.51217	187.907	0	187.907	-20.9923	20.321	20.606
2	1	0	2	162255	3.5468	183.18	0	183.18	-20.9911	74.618	63.526			2	1	0	2	164205	3.48161	192.376	0	192.376	-20.9712	37.785	45.31			2	1	0	2	162224	3.50986	188.607	0	188.607	-20.9924	20.048	20.333
2	1	0	2	162375	3.54478	183.879	0	183.879	-20.9912	74.396	63.304			2	1	0	2	164325	3.4793	193.075	0	193.075	-20.9711	37.525	45.05			2	1	0	2	162344	3.5077	189.307	0	189.307	-20.9923	19.852	20.137
2	1	0	2	162495	3.54254	184.579	0	184.579	-20.9915	74.156	63.064			2	1	0	2	164445	3.47676	193.774	0	193.774	-20.971	37.249	44.774			2	1	0	2	162464	3.50551	190.007	0	190.007	-20.9921	19.689	19.974
2	1	0	2	162615	3.54053	185.279	0	185.279	-20.9916	73.918	62.826			2	1	0	2	164565	3.4744	194.473	0	194.473	-20.9708	36.948	44.473			2	1	0	2	162584	3.50301	190.706	0	190.706	-20.9921	19.419	19.704
2	1	0	2	162735	3.53817	185.979	0	185.979	-20.9915	73.663	62.571			2	1	0	2	164685	3.47191	195.172	0	195.172	-20.9709	36.652	44.177			2	1	0	2	162704	3.50081	191.406	0	191.406	-20.9921	19.165	19.45
2	1	0	2	162855	3.53601	186.678	0	186.678	-20.9916	73.39	62.298			2	1	0	2	164805	3.46936	195.871	0	195.871	-20.971	36.36	43.885			2	1	0	2	162824	3.49839	192.106	0	192.106	-20.9921	18.981	19.266
2	1	0	2	162975	3.53381	187.378	0	187.378	-20.9915	73.116	62.024			2	1	0	2	164925	3.46674	196.57	0	196.57	-20.9709	36.045	43.57			2	1	0	2	162944	3.49585	192.806	0	192.806	-20.9921	18.731	19.016
2	1	0	2	163095	3.53152	188.078	0	188.078	-20.9918	72.823	61.731			2	1	0	2	165045	3.46417	197.269	0	197.269	-20.971	35.713	43.238			2	1	0	2	163064	3.4935	193.505	0	193.505	-20.9922	18.422	18.707
2	1	0	2	163215	3.52901	188.777	0	188.777	-20.9915	72.513	61.421			2	1	0	2	165165	3.46167	197.968	0	197.968	-20.971	35.388	42.913			2	1	0	2	163184	3.49119	194.205	0	194.205	-20.9923	18.196	18.481
2	1	0	2	163335	3.52663	189.477	0	189.477	-20.9912	72.228	61.136			2	1	0	2	165285	3.45888	198.667	0	198.667	-20.9714	35.066	42.591			2	1	0	2	163304	3.48869	194.905	0	194.905	-20.9921	17.952	18.237
2	1	0	2	163455	3.52433	190.177	0	190.177	-20.9915	71.94	60.848			2	1	0	2	165405	3.45638	199.366	0	199.366	-20.9711	34.722	42.247			2	1	0	2	163424	3.48628	195.605	0	195.605	-20.9919	17.595	17.88
2	1	0	2	163575	3.52185	190.877	0	190.877	-20.9915	71.614	60.522			2	1	0	2	165525	3.45384	200.065	0	200.065	-20.9713	34.38	41.905			2	1	0	2	163544	3.48361	196.304	0	196.304	-20.992	17.331	17.616
2	1	0	2	163695	3.51956	191.576	0	191.576	-20.9914	71.304	60.212			2	1	0	2	165645	3.45115	200.764	0	200.764	-20.9713	34.021	41.546			2	1	0	2	163664	3.48113	197.004	0	197.004	-20.9921	17.059	17.344
2	1	0	2	163815	3.517	192.276	0	192.276	-20.9916	70.974	59.882			2	1	0	2	165765	3.44861	201.463	0	201.463	-20.9712	33.661	41.186			2	1	0	2	163784	3.47863	197.704	0	197.704	-20.9923	16.704	16.989
2	1	0	2	163935	3.51448	192.976	0	192.976	-20.9919	70.635	59.543			2	1	0	2	165885	3.44592	202.163	0	202.163	-20.9712	33.294	40.819			2	1	0	2	163904	3.47605	198.404	0	198.404	-20.9922	16.406	16.691
2	1	0	2	164055	3.51194	193.675	0	193.675	-20.9919	70.306	59.214			2	1	0	2	166005	3.44321	202.862	0	202.862	-20.9709	32.931	40.456			2	1	0	2	164024	3.47345	199.103	0	199.103	-20.9923	16.113	16.398
2	1	0	2	164175	3.50943	194.375	0	194.375	-20.992	69.966	58.874			2	1	0	2	166125	3.44052	203.561	0	203.561	-20.971	32.575	40.1			2	1	0	2	164144	3.47087	199.803	0	199.803	-20.9923	15.78	16.065
2	1	0	2	164295	3.50685	195.075	0	195.075	-20.9918	69.607	58.515			2	1	0	2	166245	3.43793	204.26	0	204.26	-20.9712	32.227	39.752			2	1	0	2	164264	3.46816	200.503	0	200.503	-20.9923	15.428	15.713
2	1	0	2	164415	3.50445	195.775	0	195.775	-20.9916	69.25	58.158			2	1	0	2	166365	3.43518	204.959	0	204.959	-20.9712	31.854	39.379			2	1	0	2	164384	3.46541	201.202	0	201.202	-20.992	15.128	15.413
2	1	0	2	164535	3.5017	196.474	0	196.474	-20.9916	68.877	57.785			2	1	0	2	166485	3.43252	205.658	0	205.658	-20.9716	31.479	39.004			2	1	0	2	164504	3.46268	201.902	0	201.902	-20.9919	14.835	15.12
2	1	0	2	164655	3.49919	197.174	0	197.174	-20.9917	68.509	57.417			2	1	0	2	166605	3.42976	206.357	0	206.357	-20.9716	31.127	38.652			2	1	0	2	164624	3.45988	202.602	0	202.602	-20.9918	14.443	14.728
2	1	0	2	164775	3.49658	197.874	0	197.874	-20.9912	68.124	57.032			2	1	0	2	166725	3.42691	207.056	0	207.056	-20.9713	30.789	38.314			2	1	0	2	164744	3.45707	203.302	0	203.302	-20.9918	14.138	14.423
2	1	0	2	164895	3.494	198.573	0	198.573	-20.9911	67.738	56.646			2	1	0	2	166845	3.42409	207.755	0	207.755	-20.9712	30.414	37.939			2	1	0	2	164864	3.45419	204.001	0	204.001	-20.9919	13.868	14.153
2	1	0	2	165015	3.49151	199.273	0	199.273	-20.9912	67.375	56.283			2	1	0	2	166965	3.42119	208.454	0	208.454	-20.9713	30.048	37.573			2	1	0	2	164984	3.45132	204.701	0	204.701	-20.9919	13.465	13.75
2	1	0	2	165135	3.4889	199.973	0	199.973	-20.9912	66.982	55.89			2	1	0	2	167085	3.41821	209.153	0	209.153	-20.971	29.714	37.239			2	1	0	2	165104	3.44835	205.401	0	205.401	-20.992	13.162	13.447
2	1	0	2	165255	3.4862	200.673	0	200.673	-20.9914	66.601	55.509			2	1	0	2	167205	3.41527	209.852	0	209.852	-20.9712	29.372	36.897			2	1	0	2	165224	3.44539	206.101	0	206.101	-20.9919	12.896	13.181
2	1	0	2	165375	3.48357	201.372	0	201.372	-20.9914	66.235	55.143			2	1	0	2	167325	3.4122	210.551	0	210.551	-20.9712	29.016	36.541			2	1	0	2	165344	3.44229	206.8	0	206.8	-20.9922	12.543	12.828
2	1	0	2	165495	3.48074	202.072	0	202.072	-20.9916	65.845	54.753			2	1	0	2	167445	3.40903	211.25	0	211.25	-20.9712	28.672	36.197			2	1	0	2	165464	3.43899	207.5	0	207.5	-20.9923	12.215	12.5
2	1	0	2	165615	3.47797	202.772	0	202.772	-20.9913	65.471	54.379			2	1	0	2	167565	3.40581	211.949	0	211.949	-20.9714	28.34	35.865			2	1	0	2	165584	3.43588	208.2	0	208.2	-20.9921	11.95	12.235
2	1	0	2	165735	3.47522	203.471	0	203.471	-20.9914	65.091	53.999			2	1	0	2	167685	3.4025	212.648	0	212.648	-20.9714	27.997	35.522			2	1	0	2	165704	3.43254	208.9	0	208.9	-20.9918	11.637	11.922
2	1	0	2	165855	3.47235	204.171	0	204.171	-20.9914	64.699	53.607			2	1	0	2	167805	3.39911	213.347	0	213.347	-20.9713	27.658	35.183			2	1	0	2	165824	3.42914	209.599	0	209.599	-20.992	11.279	11.564
2	1	0	2	165975	3.46935	204.871	0	204.871	-20.9914	64.314	53.222			2	1	0	2	167925	3.3959	214.046	0	214.046	-20.9714	27.313	34.838			2	1	0	2	165944	3.42576	210.299	0	210.299	-20.992	11.017	11.302
2	1	0	2	166095	3.46649	205.571	0	205.571	-20.9913	63.952	52.86			2	1	0	2	168045	3.39241	214.745	0	214.745	-20.9714	26.97	34.495			2	1	0	2	166064	3.42215	210.999	0	210.999	-20.9919	10.756	11.041
2	1	0	2	166215	3.46349	206.27	0	206.27	-20.9916	63.581	52.489			2	1	0	2	168165	3.38878	215.444	0	215.444	-20.9713	26.639	34.164			2	1	0	2	166184	3.41856	211.698	0	211.698	-20.9921	10.372	10.657
2	1	0	2	166335	3.46045	206.97	0	206.97	-20.9917	63.206	52.114			2	1	0	2	168285	3.38525	216.143	0	216.143	-20.9715	26.31	33.835			2	1	0	2	166304	3.41488	212.398	0	212.398	-20.9921	10.113	10.398
2	1	0	2	166455	3.45737	207.67	0	207.67	-20.9915	62.849	51.757			2	1	0	2	168405	3.38157	216.842	0	216.842	-20.9714	25.967	33.492			2	1	0	2	166424	3.41098	213.098	0	213.098	-20.9917	9.827	10.112
2	1	0	2	166575	3.4543	208.369	0	208.369	-20.9916	62.493	51.401			2	1	0	2	168525	3.37781	217.541	0	217.541	-20.9712	25.625	33.15			2	1	0	2	166544	3.40726	213.798	0	213.798	-20.9918	9.486	9.771
2	1	0	2	166695	3.45099	209.069	0	209.069	-20.9916	62.131	51.039			2	1	0	2	168645	3.37405	218.241	0	218.241	-20.9713	25.269	32.794			2	1	0	2	166664	3.40329	214.497	0	214.497	-20.992	9.19	9.475
2	1	0	2	166815	3.44769	209.769	0	209.769	-20.9916	61.798	50.706			2	1	0	2	168765	3.37019	218.94	0	218.94	-20.9718	24.931	32.456			2	1	0	2	166784	3.39934	215.197	0	215.197	-20.992	8.905	9.19
2	1	0	2	166935	3.44463	210.469	0	210.469	-20.9916	61.462	50.37			2	1	0	2	168885	3.36617	219.639	0	219.639	-20.9722	24.606	32.131			2	1	0	2	166904	3.39519	215.897	0	215.897	-20.9921	8.589	8.874
2	1	0	2	167055	3.44123	211.168	0	211.168	-20.9916	61.104	50.012			2	1	0	2	169005	3.3622	220.338	0	220.338	-20.972	24.265	31.79			2	1	0	2	167024	3.39113	216.597	0	216.597	-20.992	8.251	8.536
2	1	0	2	167175	3.43789	211.868	0	211.868	-20.9918	60.785	49.693			2	1	0	2	169125	3.35802	221.037	0	221.037	-20.972	23.923	31.448			2	1	0	2	167144	3.38683	217.296	0	217.296	-20.992	7.953	8.238
2	1	0	2	167295	3.43439	212.568	0	212.568	-20.9918	60.459	49.367			2	1	0	2	169245	3.35384	221.736	0	221.736	-20.972	23.575	31.1			2	1	0	2	167264	3.38242	217.996	0	217.996	-20.9923	7.665	7.95
2	1	0	2	167415	3.43111	213.268	0	213.268	-20.9916	60.094	49.002			2	1	0	2	169365	3.34947	222.435	0	222.435	-20.972	23.248	30.773			2	1	0	2	167384	3.37794	218.696	0	218.696	-20.9923	7.281	7.566
2	1	0	2	167535	3.42738	213.967	0	213.967	-20.9916	59.756	48.664			2	1	0	2	169485	3.34489	223.134	0	223.134	-20.9723	22.922	30.447			2	1	0	2	167504	3.37337	219.396	0	219.396	-20.9924	6.986	7.271
2	1	0	2	167655	3.42411	214.667	0	214.667	-20.9915	59.418	48.326			2	1	0	2	169605	3.34021	223.833	0	223.833	-20.972	22.569	30.094			2	1	0	2	167624	3.36841	220.095	0	220.095	-20.9923	6.725	7.01
2	1	0	2	167775	3.42029	215.367	0	215.367	-20.9919	59.062	47.97			2	1	0	2	169725	3.33531	224.532	0	224.532	-20.972	22.215	29.74			2	1	0	2	167744	3.36344	220.795	0	220.795	-20.9921	6.333	6.618
2	1	0	2	167895	3.41672	216.066	0	216.066	-20.9918	58.72	47.628			2	1	0	2	169845	3.33021	225.231	0	225.231	-20.972	21.888	29.413			2	1	0	2	167864	3.35831	221.495	0	221.495	-20.9921	6.03	6.315
2	1	0	2	168015	3.41292	216.766	0	216.766	-20.9917	58.366	47.274			2	1	0	2	169965	3.32472	225.93	0	225.93	-20.9719	21.556	29.081			2	1	0	2	167984	3.35281	222.195	0	222.195	-20.9921	5.776	6.061
2	1	0	2	168135	3.40925	217.466	0	217.466	-20.9919	58.023	46.931			2	1	0	2	170085	3.31905	226.629	0	226.629	-20.9719	21.204	28.729			2	1	0	2	168104	3.34695	222.894	0	222.894	-20.9923	5.428	5.713
2	1	0	2	168255	3.40532	218.166	0	218.166	-20.9919	57.685	46.593			2	1	0	2	170205	3.31296	227.328	0	227.328	-20.9716	20.856	28.381			2	1	0	2	168224	3.34111	223.594	0	223.594	-20.9925	5.1	5.385
2	1	0	2	168375	3.40134	218.865	0	218.865	-20.9917	57.355	46.263			2	1	0	2	170325	3.30664	228.027	0	228.027	-20.9716	20.488	28.013			2	1	0	2	168344	3.33462	224.294	0	224.294	-20.9924	4.841	5.126
2	1	0	2	168495	3.39725	219.565	0	219.565	-20.9916	57.007	45.915			2	1	0	2	170445	3.30008	228.726	0	228.726	-20.9717	20.132	27.657			2	1	0	2	168464	3.32776	224.994	0	224.994	-20.9923	4.517	4.802
2	1	0	2	168615	3.39303	220.265	0	220.265	-20.9913	56.647	45.555			2	1	0	2	170565	3.2929	229.426	0	229.426	-20.9716	19.755	27.28			2	1	0	2	168584	3.32053	225.693	0	225.693	-20.9921	4.127	4.412
2	1	0	2	168735	3.3886	220.964	0	220.964	-20.9913	56.31	45.218			2	1	0	2	170685	3.28546	230.125	0	230.125	-20.9715	19.363	26.888			2	1	0	2	168704	3.31276	226.393	0	226.393	-20.9919	3.829	4.114
2	1	0	2	168855	3.384	221.664	0	221.664	-20.9921	56.056	44.964			2	1	0	2	170805	3.27735	230.824	0	230.824	-20.9716	18.953	26.478			2	1	0	2	168824	3.30449	227.093	0	227.093	-20.992	3.504	3.789
2	1	0	2	168975	3.37909	222.364	0	222.364	-20.9926	55.804	44.712			2	1	0	2	170925	3.2687	231.523	0	231.523	-20.9715	18.575	26.1			2	1	0	2	168944	3.29546	227.792	0	227.792	-20.9916	3.054	3.339
2	1	0	2	169095	3.37422	223.064	0	223.064	-20.9928	55.55	44.458			2	1	0	2	171045	3.25901	232.222	0	232.222	-20.9715	18.196	25.721			2	1	0	2	169064	3.28566	228.492	0	228.492	-20.9917	2.693	2.978
2	1	0	2	169215	3.36898	223.763	0	223.763	-20.9929	55.301	44.209			2	1	0	2	171165	3.24836	232.921	0	232.921	-20.9714	17.821	25.346			2	1	0	2	169184	3.27514	229.192	0	229.192	-20.9917	2.337	2.622
2	1	0	2	169335	3.36356	224.463	0	224.463	-20.9931	55.014	43.922			2	1	0	2	171285	3.23651	233.62	0	233.62	-20.9712	17.45	24.975			2	1	0	2	169304	3.26321	229.892	0	229.892	-20.9916	1.908	2.193
2	1	0	2	169455	3.35781	225.163	0	225.163	-20.9932	54.729	43.637			2	1	0	2	171405	3.22288	234.319	0	234.319	-20.9714	17.079	24.604			2	1	0	2	169424	3.24998	230.591	0	230.591	-20.9916	1.531	1.816
2	1	0	2	169575	3.35181	225.863	0	225.863	-20.9934	54.447	43.355			2	1	0	2	171525	3.2071	235.018	0	235.018	-20.9712	16.726	24.251			2	1	0	2	169544	3.23511	231.291	0	231.291	-20.9917	1.197	1.482
2	1	0	2	169695	3.34537	226.563	0	226.563	-20.9935	54.121	43.029			2	1	0	2	171645	3.18901	235.717	0	235.717	-20.971	16.397	23.922			2	1	0	2	169664	3.21781	231.991	0	231.991	-20.992	0.837	1.122
2	1	0	2	169815	3.33855	227.262	0	227.262	-20.9933	53.786	42.694			2	1	0	2	171759	3.16901	236.379	0	236.379	-20.971	16.069	23.594			2	1	0	2	169783	3.1978	232.686	0	232.686	-20.9922	0.458	0.743
2	1	0	2	169935	3.33127	227.962	0	227.962	-20.993	53.446	42.354			2	1	0	2	171858	3.14899	236.956	0	236.956	-20.9712	15.772	23.297			2	1	0	2	169887	3.1778	233.295	0	233.295	-20.9921	0.211	0.496
2	1	0	2	170055	3.3233	228.662	0	228.662	-20.9929	53.08	41.988			2	1	0	2	171945	3.12899	237.463	0	237.463	-20.9714	15.529	23.054			2	1	0	2	169978	3.15779	233.825	0	233.825	-20.9922	-0.081	0.204
2	1	0	2	170175	3.31469	229.362	0	229.362	-20.9926	52.69	41.598			2	1	0	2	172022	3.10898	237.911	0	237.911	-20.9713	15.323	22.848			2	1	0	2	170059	3.13778	234.295	0	234.295	-20.9921	-0.24	0.045
2	1	0	2	170295	3.3054	230.061	0	230.061	-20.9925	52.313	41.221			2	1	0	2	172091	3.08898	238.31	0	238.31	-20.9713	15.146	22.671			2	1	0	2	170130	3.11775	234.712	0	234.712	-20.9922	-0.471	-0.186
2	1	0	2	170415	3.29505	230.761	0	230.761	-20.9923	51.943	40.851			2	1	0	2	172152	3.06898	238.67	0	238.67	-20.9714	14.982	22.507			2	1	0	2	170195	3.09774	235.086	0	235.086	-20.9918	-0.591	-0.306
2	1	0	2	170535	3.28332	231.461	0	231.461	-20.9922	51.569	40.477			2	1	0	2	172208	3.04898	238.994	0	238.994	-20.9712	14.838	22.363			2	1	0	2	170252	3.07772	235.422	0	235.422	-20.9921	-0.76	-0.475
2	1	0	2	170655	3.27035	232.161	0	232.161	-20.9921	51.213	40.121			2	1	0	2	172259	3.02898	239.289	0	239.289	-20.971	14.704	22.229			2	1	0	2	170305	3.05769	235.728	0	235.728	-20.9921	-0.928	-0.643
2	1	0	2	170775	3.25568	232.86	0	232.86	-20.9921	50.861	39.769			2	1	0	2	172305	3.00898	239.557	0	239.557	-20.9711	14.583	22.108			2	1	0	2	170353	3.03766	236.007	0	236.007	-20.9922	-1.009	-0.724
2	1	0	2	170895	3.239	233.56	0	233.56	-20.9921	50.478	39.386			2	1	0	2	172347	2.98898	239.803	0	239.803	-20.9709	14.467	21.992			2	1	0	2	170396	3.01765	236.262	0	236.262	-20.992	-1.089	-0.804
2	1	0	2	171015	3.21982	234.26	0	234.26	-20.9919	50.132	39.04			2	1	0	2	172386	2.96898	240.029	0	240.029	-20.9706	14.361	21.886			2	1	0	2	170436	2.99763	236.495	0	236.495	-20.9922	-1.215	-0.93
2	1	0	2	171124	3.19982	234.897	0	234.897	-20.9917	49.812	38.72			2	1	0	2	172421	2.94898	240.236	0	240.236	-20.9708	14.262	21.787			2	1	0	2	170473	2.97756	236.71	0	236.71	-20.992	-1.328	-1.043
2	1	0	2	171222	3.17978	235.467	0	235.467	-20.9919	49.508	38.416			2	1	0	2	172454	2.92898	240.428	0	240.428	-20.9709	14.179	21.704			2	1	0	2	170507	2.95755	236.908	0	236.908	-20.9919	-1.421	-1.136
2	1	0	2	171309	3.15977	235.976	0	235.976	-20.992	49.277	38.185			2	1	0	2	172485	2.90898	240.605	0	240.605	-20.971	14.099	21.624			2	1	0	2	170538	2.93754	237.091	0	237.091	-20.992	-1.437	-1.152
2	1	0	2	171388	3.13977	236.433	0	236.433	-20.992	49.05	37.958			2	1	0	2	172513	2.88892	240.77	0	240.77	-20.971	14.025	21.55			2	1	0	2	170568	2.9175	237.26	0	237.26	-20.992	-1.508	-1.223
2	1	0	2	171458	3.11977	236.845	0	236.845	-20.9921	48.862	37.77			2	1	0	2	172539	2.8689	240.924	0	240.924	-20.971	13.962	21.487			2	1	0	2	170595	2.89747	237.418	0	237.418	-20.9918	-1.596	-1.311
2	1	0	2	171522	3.09975	237.219	0	237.219	-20.9922	48.679	37.587			2	1	0	2	172564	2.84883	241.068	0	241.068	-20.971	13.902	21.427			2	1	0	2	170620	2.87744	237.565	0	237.565	-20.9918	-1.675	-1.39
2	1	0	2	171582	3.07975	237.564	0	237.564	-20.9921	48.513	37.421			2	1	0	2	172587	2.82881	241.202	0	241.202	-20.9714	13.845	21.37			2	1	0	2	170643	2.85743	237.702	0	237.702	-20.9919	-1.748	-1.463
2	1	0	2	171635	3.05975	237.877	0	237.877	-20.9919	48.371	37.279			2	1	0	2	172609	2.8088	241.328	0	241.328	-20.9713	13.796	21.321			2	1	0	2	170665	2.83743	237.83	0	237.83	-20.9919	-1.799	-1.514
2	1	0	2	171685	3.03972	238.166	0	238.166	-20.992	48.235	37.143			2	1	0	2	172618	2.79999	241.382	0	241.382	-20.971	13.776	21.301			2	1	0	2	170686	2.8174	237.95	0	237.95	-20.9922	-1.826	-1.541
2	1	0	2	171730	3.0197	238.431	0	238.431	-20.9917	48.102	37.01			2	1	0	2	172618	2.80003	241.382	0	241.382	-20.9756	13.776	21.301			2	1	0	2	170703	2.79993	238.051	0	238.051	-20.992	-1.834	-1.549
2	1	0	2	171772	2.99968	238.676	0	238.676	-20.9916	47.981	36.889			2	3	0	2	172618	2.86358	241.382	0	241.382	0	13.774	21.299			2	1	0	2	170703	2.80003	238.051	0	238.051	-20.993	-1.834	-1.549
2	1	0	2	171811	2.97968	238.903	0	238.903	-20.9916	47.881	36.789			2	3	0	2	172618	2.8686	241.382	0	241.382	0	13.774	21.299			2	3	0	2	170703	2.83953	238.051	0	238.051	0	-1.834	-1.549
2	1	0	2	171847	2.95966	239.115	0	239.115	-20.9917	47.777	36.685			2	3	0	2	172618	2.87361	241.382	0	241.382	0	13.774	21.299			2	3	0	2	170703	2.8446	238.051	0	238.051	0	-1.834	-1.549
2	1	0	2	171881	2.93966	239.313	0	239.313	-20.9916	47.669	36.577			2	3	0	2	172618	2.87863	241.382	0	241.382	0	13.773	21.298			2	3	0	2	170703	2.84962	238.051	0	238.051	0	-1.835	-1.55
2	1	0	2	171913	2.91964	239.496	0	239.496	-20.9915	47.583	36.491			2	3	0	2	172618	2.88365	241.382	0	241.382	0	13.773	21.298			2	3	0	2	170703	2.85462	238.051	0	238.051	0	-1.835	-1.55
2	1	0	2	171942	2.89962	239.667	0	239.667	-20.9916	47.503	36.411			2	3	0	2	172619	2.88867	241.382	0	241.382	0	13.773	21.298			2	3	0	2	170703	2.85964	238.051	0	238.051	0	-1.835	-1.55
2	1	0	2	171970	2.87961	239.828	0	239.828	-20.9918	47.434	36.342			2	3	0	2	172619	2.89379	241.382	0	241.382	0	13.773	21.298			2	3	0	2	170704	2.86467	238.051	0	238.051	0	-1.835	-1.55
2	1	0	2	171996	2.85959	239.979	0	239.979	-20.9918	47.378	36.286			2	3	0	2	172619	2.89884	241.382	0	241.382	0	13.773	21.298			2	3	0	2	170704	2.86967	238.051	0	238.051	0	-1.835	-1.55
2	1	0	2	172020	2.83959	240.121	0	240.121	-20.9922	47.318	36.226			2	3	0	2	172619	2.90384	241.382	0	241.382	0	13.773	21.298			2	3	0	2	170704	2.87467	238.051	0	238.051	0	-1.835	-1.55
2	1	0	2	172043	2.81957	240.254	0	240.254	-20.9923	47.258	36.166			2	3	0	2	172619	2.90884	241.382	0	241.382	0	13.773	21.298			2	3	0	2	170704	2.87967	238.051	0	238.051	0	-1.835	-1.55
[truncated: 11,570 more rows]

## Sheet: Fig1d
LP																		OP
[truncated: 1,639 more rows]
