# Supplementary material for: The interplay between stack pressure, mechanical expansion and degradation pathways in lithium-ion batteries
Source: Nat Energy. 2026 Jun 29;11(7):1032–42. doi: 10.1038/s41560-026-02087-6 (PMC13391380; doi:10.1038/s41560-026-02087-6)
Supplement: Supplementary file 3 — Statistical source data. [file 41560_2026_2087_MOESM3_ESM.xlsx]

## Sheet: Fig2a&e
LP													LP-Repeat
Cycle	Capacity/mA.h	Q charge/mA.h	control/mA	Drop_V Charging	Drop_V Discharging	CE/%	Max Displacement (Charging)/Âµm	Max Displacement (Discharging)/Âµm	Drift/Âµm	Cumulative drift/Âµm			Cycle	Capacity/mA.h	Q charge/mA.h	control/mA	Drop_V Charging	Drop_V Discharging	CE/%
1	240.322	280.172	21	0.201126	0.36076	85.7767	111.095	-50.008	61.326	61.326			1	237.202	280.215	21	0.219084	0.350874	84.6501
2	242.235	244.395	21	0.200285	0.327691	99.1163	59.826	-108.216	9.145	70.471			2	240.38	244.952	21	0.213639	0.324167	98.1338
3	242.367	244.426	21	0.199197	0.312828	99.1575	51.816						3	241.958	242.525	21	0.211901	0.312303	99.7664
4	228.043	238.164	70	0.275269	0.48461	95.7503							4	226.144	236.672	70	0.285737	0.489664	95.5514
5	227.693	228.357	70	0.279415	0.478268	99.7092							5	226.537	226.899	70	0.288164	0.486417	99.8403
6	227.201	227.962	70	0.282929	0.476912	99.6663							6	226.619	227.001	70	0.291316	0.484889	99.8318
7	226.891	227.395	70	0.286464	0.473205	99.7782							7	226.523	226.962	70	0.294277	0.482959	99.8062
8	226.555	227.177	70	0.288756	0.47225	99.7261							8	226.426	226.873	70	0.296703	0.481985	99.803
9	226.296	226.807	70	0.290915	0.47076	99.7745							9	226.214	226.707	70	0.29934	0.481526	99.7822
10	225.823	226.467	70	0.293952	0.471734	99.7159							10	225.906	226.455	70	0.301785	0.482023	99.7577
11	225.41	225.974	70	0.296875	0.472098	99.75							11	225.591	226.103	70	0.304479	0.482386	99.7732
12	225.493	225.763	70	0.29762	0.468659	99.8805							12	225.439	225.814	70	0.306217	0.482042	99.834
13	225.136	225.657	70	0.29997	0.469098	99.7694							13	225.19	225.628	70	0.30872	0.482538	99.8059
14	224.861	225.266	70	0.302912	0.468468	99.8201							14	224.953	225.361	70	0.310936	0.482577	99.8187
15	226.327	225.356	70	0.301613	0.449135	100.431							15	224.693	225.126	70	0.312694	0.483054	99.8076
16	227.139	227.231	70	0.296264	0.444263	99.9597							16	224.32	224.831	70	0.31491	0.484296	99.7728
17	225.783	227.327	70	0.298557	0.460215	99.3204							17	223.989	224.421	70	0.317164	0.484735	99.8073
18	224.229	225.222	70	0.308032	0.468143	99.5589							18	223.689	224.159	70	0.318807	0.485786	99.7902
19	223.568	224.224	70	0.311356	0.471353	99.707							19	223.416	223.801	70	0.32085	0.486092	99.8282
20	223.205	223.686	70	0.3134	0.472537	99.7849							20	223.068	223.583	70	0.322207	0.486932	99.7695
21	222.923	223.301	70	0.315425	0.472384	99.831							21	222.653	223.081	70	0.324595	0.487601	99.8082
22	223.049	223.263	70	0.315368	0.470168	99.9043							22	222.371	222.789	70	0.325703	0.488232	99.8124
23	222.437	223.059	70	0.317756	0.473798	99.7215							23	222.16	222.543	70	0.326964	0.488805	99.8278
24	222.31	222.566	70	0.319571	0.472518	99.885							24	221.829	222.274	70	0.328607	0.489932	99.8001
25	222.427	222.583	70	0.319647	0.469728	99.9297							25	221.575	221.954	70	0.330039	0.490562	99.8292
26	222.386	222.708	70	0.3198	0.469633	99.8556							26	221.372	221.725	70	0.331587	0.491002	99.8411
27	221.834	222.417	70	0.322169	0.473378	99.7377							27	221.13	221.513	70	0.332848	0.491918	99.8272
28	221.485	221.911	70	0.323926	0.474696	99.8077							28	220.902	221.26	70	0.33409	0.492396	99.838
29	221.839	221.739	70	0.32406	0.468831	100.045							29	220.637	221.015	70	0.335332	0.493332	99.8289
30	221.419	222.033	70	0.324614	0.473263	99.7235							30	220.435	220.777	70	0.336478	0.493905	99.8448
31	220.793	221.395	70	0.327289	0.477255	99.7281							31	220.139	220.557	70	0.337471	0.495548	99.8106
32	220.15	220.816	70	0.329295	0.48249	99.6986							32	219.817	220.201	70	0.33919	0.496561	99.8252
33	219.614	220.098	70	0.331931	0.484821	99.7801							33	219.721	220.01	70	0.340012	0.496466	99.8689
34	219.501	219.735	70	0.333173	0.483751	99.8935							34	219.471	219.84	70	0.341101	0.497516	99.8323
35	219.408	219.668	70	0.333555	0.483522	99.8819							35	219.236	219.592	70	0.342037	0.498376	99.8378
36	219.099	219.516	70	0.334606	0.485069	99.8102							36	218.953	219.352	70	0.343164	0.499656	99.8182
37	218.854	219.202	70	0.335886	0.48591	99.8411							37	218.779	219.07	70	0.344387	0.499675	99.8672
38	219.005	219.098	70	0.336	0.483311	99.9578							38	218.554	218.908	70	0.34519	0.500516	99.838
39	218.945	219.232	70	0.336039	0.483445	99.869							39	218.275	218.679	70	0.346221	0.502158	99.8152
40	218.746	219.01	70	0.337528	0.483369	99.8795							40	218.064	218.366	70	0.347271	0.50233	99.8618
41	218.908	219.061	70	0.336573	0.481745	99.9301							41	217.906	218.239	70	0.347864	0.50319	99.8478
42	218.498	219.008	70	0.337891	0.485318	99.7671							42	217.668	218.017	70	0.348838	0.50405	99.8398
43	218.089	218.575	70	0.339286	0.488183	99.7775							43	217.456	217.784	70	0.349774	0.505062	99.8493
44	217.99	218.13	70	0.340432	0.486598	99.9356							44	217.235	217.564	70	0.350863	0.505769	99.8488
45	218.103	218.267	70	0.340241	0.48505	99.9251							45	217.083	217.389	70	0.351073	0.505998	99.8592
46	217.879	218.292	70	0.340623	0.487285	99.8109							46	216.847	217.199	70	0.352239	0.50724	99.8379
47	217.276	217.865	70	0.342438	0.491622	99.73							47	216.656	216.977	70	0.352869	0.507947	99.852
48	217.407	217.532	70	0.342209	0.489845	99.9428							48	216.423	216.781	70	0.353748	0.508921	99.8346
49	217.096	217.404	70	0.344406	0.490858	99.8586							49	216.213	216.532	70	0.354646	0.509857	99.8525
50	216.481	217.077	70	0.346145	0.495615	99.7254							50	216.095	216.38	70	0.354894	0.510239	99.8686
51	216.324	216.601	70	0.346813	0.495672	99.8724							51	215.836	216.214	70	0.355677	0.511481	99.8254
52	216.609	216.552	70	0.346622	0.49145	100.026							52	215.534	215.909	70	0.357091	0.512876	99.8264
53	216.616	216.92	70	0.345992	0.492271	99.86		-0.011	-0.009	0.462			53	215.379	215.701	70	0.357359	0.513659	99.8509
54	232.938	222.358	21	0.263157	0.363033	104.758							54	233.467	224.077	21	0.278497	0.31834	104.191
55	232.33	233.97	21	0.265488	0.360034	99.299	44.834	-45.322	-1.052	-0.59			55	233.411	234.115	21	0.279166	0.322429	99.6992
56	232.226	233.194	21	0.266825	0.351685	99.5849	45.69	-44.448	0.689	0.099			56	233.281	234.096	21	0.279758	0.326669	99.6519
57	214.589	223.501	70	0.348914	0.55904	96.0122	41.935	-40.263	1.226	1.325			57	214.957	225.215	70	0.357053	0.546728	95.4449
58	214.599	215.254	70	0.348112	0.550749	99.6958	41.841	-39.877	1.483	2.808			58	214.897	215.341	70	0.357511	0.541818	99.7941
59	214.241	214.874	70	0.349583	0.545991	99.7053	39.803	-39.572	-0.271	2.537			59	214.657	215.022	70	0.358543	0.538379	99.8302
60	214.118	214.387	70	0.35136	0.541063	99.8748	39.234	-38.811	-0.052	2.485			60	214.522	214.843	70	0.359039	0.535743	99.8504
61	213.711	214.399	70	0.351971	0.540318	99.679	39.066	-38.718	-0.148	2.337			61	214.277	214.628	70	0.360205	0.534559	99.8366
62	213.457	213.899	70	0.353098	0.538274	99.7933	38.816	-38.389	-0.056	2.281			62	213.97	214.362	70	0.36116	0.5341	99.8169
63	213.308	213.754	70	0.353194	0.537185	99.7911	38.889	-38.531	-0.123	2.158			63	213.821	214.101	70	0.362154	0.533107	99.8692
64	212.889	213.385	70	0.354932	0.536917	99.7675	38.864	-38.146	0.232	2.39			64	213.577	213.956	70	0.362593	0.533183	99.8233
65	212.43	212.871	70	0.357129	0.536593	99.7928	38.182	-37.598	0.09	2.48			65	213.381	213.647	70	0.363414	0.532515	99.8754
66	213.944	212.957	70	0.35562	0.523907	100.463	38.762	-37.689	0.61	3.09			66	213.2	213.537	70	0.363968	0.532686	99.842
67	215.493	214.957	70	0.350672	0.513897	100.25	38.647	-38.322	-0.092	2.998			67	212.97	213.284	70	0.364732	0.532859	99.8525
68	214.581	215.789	70	0.350806	0.522475	99.4401	38.647	-38.922	-0.71	2.288			68	212.881	213.135	70	0.365133	0.53261	99.8809
69	214.294	214.235	70	0.355085	0.517947	100.028	39.131	-38.175	0.509	2.797			69	212.705	213.01	70	0.365707	0.532686	99.8566
70	215.71	215.236	70	0.35029	0.508433	100.22	38.802	-38.524	-0.156	2.641			70	212.466	212.8	70	0.366624	0.533355	99.8433
71	215.833	216.175	70	0.349087	0.508204	99.8416	38.539	-38.224	-0.104	2.537			71	212.239	212.586	70	0.367177	0.533718	99.8368
72	215.369	216.137	70	0.348589	0.512884	99.6447	39.517	-38.57	0.543	3.08			72	212.061	212.372	70	0.367598	0.534043	99.8532
73	215.384	215.038	70	0.353194	0.504994	100.161	39.007	-38.031	0.553	3.633			73	211.906	212.206	70	0.368133	0.534482	99.8587
74	216.478	216.331	70	0.348188	0.498881	100.068	38.778	-38.556	-0.193	3.44			74	211.731	211.984	70	0.368897	0.534482	99.8807
75	216.329	216.729	70	0.347997	0.500295	99.8154	38.747	-38.655	-0.324	3.116			75	211.639	211.935	70	0.369088	0.534902	99.8603
76	213.907	215.994	70	0.352353	0.521137	99.0335	38.301	-37.927	-0.071	3.045			76	211.446	211.769	70	0.369623	0.535686	99.8475
77	214.388	213.628	70	0.355983	0.508261	100.356	38.83	-37.736	0.642	3.687			77	211.261	211.549	70	0.370502	0.535953	99.8638
78	215.627	215.304	70	0.351226	0.500371	100.15	38.34	-38.132	-0.218	3.469			78	211.184	211.442	70	0.370464	0.536087	99.8783
79	215.592	215.967	70	0.350577	0.501327	99.8264	38.604	-37.834	0.351	3.82			79	211.162	211.352	70	0.370635	0.535476	99.9103
80	212.738	214.981	70	0.356881	0.524614	98.9565	37.215	-37.298	-0.518	3.302			80	211.097	211.367	70	0.370655	0.535915	99.8721
81	212.483	212.442	70	0.360377	0.520602	100.02	37.659	-37.078	0.136	3.438			81	210.983	211.247	70	0.371228	0.536202	99.8751
82	212.512	212.818	70	0.359594	0.520258	99.856	37.265	-37.217	-0.39	3.048			82	210.893	211.151	70	0.371591	0.536259	99.8779
83	212.284	212.538	70	0.360931	0.519934	99.8806	37.268	-36.026	0.805	3.853			83	210.754	211.041	70	0.372049	0.536966	99.864
84	212.087	212.526	70	0.360663	0.521443	99.7936	37.439	-36.619	0.377	4.23			84	210.574	210.868	70	0.372622	0.537673	99.8605
85	212.364	212.261	70	0.361007	0.517049	100.049	37.249	-36.998	-0.199	4.031			85	210.444	210.719	70	0.372889	0.537959	99.8693
86	212.462	212.7	70	0.36009	0.516858	99.8883	37.181	-37.105	-0.373	3.658			86	210.311	210.587	70	0.373386	0.538475	99.869
87	212.194	212.619	70	0.360816	0.518424	99.8005	37.172	-36.522	0.225	3.883			87	210.15	210.448	70	0.373787	0.539201	99.8585
88	211.197	211.982	70	0.363395	0.525206	99.63	36.582	-36.102	0.039	3.922			88	210.016	210.286	70	0.37438	0.539449	99.8716
89	211.423	211.292	70	0.364656	0.520622	100.062	36.709	-36.42	-0.118	3.804			89	209.874	210.158	70	0.374533	0.540175	99.865
90	211.498	211.704	70	0.364217	0.519934	99.9025	36.789	-36.573	-0.171	3.633			90	209.692	210.014	70	0.375011	0.541111	99.8468
91	211.301	211.602	70	0.364637	0.520698	99.8581	36.916	-35.783	0.742	4.375			91	209.566	209.818	70	0.375507	0.54136	99.8798
92	211.295	211.508	70	0.36479	0.520163	99.8991	36.606	-35.995	0.224	4.599			92	209.431	209.695	70	0.375812	0.541837	99.8742
93	211.362	211.52	70	0.364637	0.519265	99.9252	36.859	-36.103	0.364	4.963			93	209.315	209.582	70	0.376367	0.542391	99.8726
94	211.143	211.515	70	0.365153	0.520698	99.8242	36.763	-36.112	0.252	5.215			94	209.173	209.455	70	0.376635	0.542926	99.865
95	210.805	211.139	70	0.366108	0.521863	99.8414	36.797	-36.123	0.271	5.486			95	208.974	209.282	70	0.377074	0.543499	99.8528
96	210.16	210.777	70	0.367827	0.526085	99.7077	36.183	-35.9	-0.12	5.366			96	208.855	209.112	70	0.377417	0.543958	99.8768
97	210.137	210.304	70	0.368381	0.525378	99.9207	36.362	-36.021	-0.047	5.319			97	208.786	209.014	70	0.37778	0.544264	99.8907
98	210.331	210.389	70	0.367713	0.52299	99.9726	35.85	-36.484	-1.022	4.297			98	208.672	208.943	70	0.37799	0.544512	99.8701
99	210.158	210.476	70	0.367904	0.524079	99.849	36.482	-35.489	0.603	4.9			99	208.51	208.797	70	0.378564	0.545238	99.8625
100	209.075	209.975	70	0.370407	0.531606	99.5713	35.793	-35.399	0.026	4.926			100	208.393	208.651	70	0.37887	0.545658	99.8764
101	209.742	209.329	70	0.369986	0.524137	100.197	36.106	-35.801	-0.092	4.834			101	208.28	208.539	70	0.379098	0.546117	99.8757
102	209.694	210.054	70	0.36926	0.52578	99.8285	35.903	-36.084	-0.571	4.263			102	208.157	208.425	70	0.379424	0.546422	99.8712
103	209.17	209.655	70	0.370731	0.528435	99.7687	35.912	-35.58	-0.067	4.196			103	208.005	208.296	70	0.37992	0.547014	99.86
104	209.016	209.14	70	0.372202	0.527461	99.9406	35.798	-35.207	0.198	4.394			104	207.863	208.143	70	0.380245	0.547721	99.8652
105	209.249	209.41	70	0.370635	0.526505	99.923	35.673	-35.478	-0.197	4.197			105	207.743	208.003	70	0.380646	0.548084	99.875
106	208.866	209.311	70	0.371457	0.529046	99.7871	35.676	-35.45	-0.158	4.039			106	207.602	207.892	70	0.380933	0.548887	99.8608
107	228.163	218.248	21	0.286119	0.323278	104.543	38.17	-41.039	-3.48	0.559			107	228.115	217.667	21	0.29997	0.352689	104.8
108	227.467	228.555	21	0.288106	0.338198	99.5241	41.047	-40.252	0.177	0.736			108	228.677	228.981	21	0.298996	0.351104	99.8674
109	227.969	228.095	21	0.287858	0.33134	99.9445	41.215	-40.432	0.208	0.944			109	228.664	229.354	21	0.299206	0.354829	99.699
110	204.058	213.32	70	0.382021	0.575191	95.6582	36.207	-36.383	-0.575	0.369			110	208.43	218.448	70	0.376806	0.575193	95.414
111	203.088	204.24	70	0.384142	0.572516	99.4361	35.221	-34.864	-0.06	0.309			111	208.434	208.946	70	0.376978	0.571334	99.7551
112	202.528	203.151	70	0.385938	0.569612	99.6934	34.516	-34.005	0.125	0.434			112	208.334	208.753	70	0.377666	0.568736	99.7993
113	202.478	202.878	70	0.385728	0.567225	99.803	34.003	-33.966	-0.341	0.093			113	208.211	208.584	70	0.378411	0.566882	99.8215
114	200.885	201.494	70	0.394822	0.567301	99.698	33.236	-33.849	-0.828	-0.735			114	208.074	208.426	70	0.378908	0.565392	99.8312
115	200.671	201.289	70	0.393503	0.567397	99.6931	33.792	-33.97	-0.379	-1.114			115	207.92	208.273	70	0.379385	0.564399	99.8305
116	200.074	200.752	70	0.394114	0.567683	99.6621	33.48	-32.85	0.394	-0.72			116	207.788	208.098	70	0.380188	0.563463	99.8511
117	201	200.367	70	0.393885	0.558609	100.316	33.557	-33.202	0.131	-0.589			117	207.662	207.979	70	0.38057	0.562871	99.8477
118	202.945	203.056	70	0.381238	0.556202	99.9453	34.664	-34.283	-0.149	-0.738			118	207.503	207.826	70	0.380951	0.562469	99.8448
119	202.81	203.169	70	0.381238	0.555247	99.8231	34.566	-34.161	-0.151	-0.889			119	207.355	207.664	70	0.381487	0.562049	99.8516
120	202.231	202.861	70	0.382079	0.556545	99.6897	34.402	-33.837	0.012	-0.877			120	207.218	207.516	70	0.382098	0.561743	99.8565
121	202.507	202.413	70	0.382518	0.552362	100.046	34.66	-33.506	0.594	-0.283			121	207.075	207.383	70	0.382385	0.561419	99.8516
122	202.781	202.969	70	0.380952	0.550547	99.9071	34.866	-33.839	0.469	0.186			122	206.958	207.233	70	0.382786	0.561342	99.8675
123	202.367	202.877	70	0.381391	0.551177	99.7486	34.737	-34.025	0.164	0.35			123	206.85	207.13	70	0.383034	0.56098	99.865
124	201.885	202.422	70	0.382155	0.551865	99.7347	34.126	-33.979	-0.393	-0.043			124	206.649	206.968	70	0.383626	0.560865	99.8458
125	201.568	201.902	70	0.383149	0.551024	99.8343	34.299	-33.539	0.226	0.183			125	206.54	206.805	70	0.384027	0.560693	99.8717
126	201.6	201.862	70	0.382595	0.549343	99.8705	34.618	-33.751	0.357	0.54			126	206.387	206.689	70	0.384333	0.560578	99.8539
127	201.06	201.676	70	0.382881	0.550814	99.6946	34.121	-33.731	-0.092	0.448			127	206.186	206.495	70	0.385002	0.560368	99.8505
128	200.457	201.061	70	0.383855	0.551922	99.6993	34.173	-33.759	-0.117	0.331			128	206.012	206.318	70	0.385059	0.560655	99.8514
129	199.433	200.298	70	0.38567	0.554845	99.5682	33.508	-33.339	-0.361	-0.03			129	205.835	206.147	70	0.385613	0.560827	99.8489
130	198.555	199.326	70	0.387065	0.557291	99.6132	33.728	-33.158	0.055	0.025			130	205.669	205.969	70	0.385766	0.560712	99.8542
131	198.042	198.471	70	0.387887	0.556851	99.7837	33.845	-32.549	0.746	0.771			131	205.439	205.802	70	0.386205	0.56075	99.8237
132	197.667	198.134	70	0.38844	0.556909	99.764	33.223	-33.062	-0.332	0.439			132	205.195	205.545	70	0.386645	0.561133	99.8297
133	197.177	197.716	70	0.388727	0.557577	99.7273	33.663	-32.8	0.318	0.757			133	204.975	205.333	70	0.386893	0.560922	99.8258
134	196.677	197.153	70	0.38909	0.557462	99.7587	33.375	-32.541	0.369	1.126			134	204.721	205.099	70	0.387237	0.560979	99.8155
135	196.302	196.745	70	0.389663	0.557291	99.775	32.835	-32.137	0.147	1.273			135	204.446	204.836	70	0.387351	0.560865	99.8097
136	195.998	196.387	70	0.389529	0.556565	99.802	32.86	-32.439	-0.123	1.15			136	203.888	204.363	70	0.389148	0.561705	99.7678
137	195.701	196.049	70	0.389835	0.555819	99.8223	33.174	-33.279	-0.684	0.466			137	203.673	204.021	70	0.3893	0.561361	99.8297
138	195.329	195.84	70	0.389682	0.555991	99.7389	32.716	-32.804	-0.621	-0.155			138	203.39	203.789	70	0.3893	0.561438	99.8042
139	194.544	195.218	70	0.390465	0.557195	99.6548	32.999	-32.22	0.231	0.076			139	203.104	203.486	70	0.389357	0.560998	99.8122
140	194.069	194.55	70	0.390656	0.557271	99.7528	33.018	-32.475	-0.008	0.068			140	202.781	203.205	70	0.389625	0.56075	99.791
141	193.387	194.045	70	0.39144	0.558093	99.6608	32.794	-32.335	-0.088	-0.02			141	202.415	202.87	70	0.389549	0.560769	99.7758
142	193.335	193.496	70	0.391115	0.554883	99.917	33.093	-32.16	0.359	0.339			142	202.023	202.498	70	0.389606	0.560502	99.7651
143	192.712	193.359	70	0.391478	0.555934	99.6652	33.035	-31.827	0.645	0.984			143	201.61	202.112	70	0.389778	0.560311	99.7517
144	192.494	192.838	70	0.391172	0.554177	99.8216	33.023	-32.243	0.24	1.224			144	201.173	201.681	70	0.389797	0.560215	99.7479
145	192.014	192.557	70	0.390962	0.554062	99.7175	33.257	-32.282	0.402	1.626			145	200.734	201.257	70	0.38974	0.559948	99.7399
146	191.954	192.078	70	0.391153	0.550318	99.9357	33.441	-32.539	0.291	1.917			146	200.286	200.812	70	0.389682	0.559241	99.738
147	191.383	192.159	70	0.390236	0.552304	99.5965	32.846	-31.658	0.591	2.508			147	199.744	200.353	70	0.389663	0.559413	99.6962
148	190.85	191.315	70	0.391153	0.551349	99.7566	32.772	-32.036	0.189	2.697			148	199.126	199.745	70	0.38972	0.559107	99.6901
149	190.418	190.948	70	0.391057	0.550948	99.7222	32.367	-32.176	-0.434	2.263			149	198.617	199.203	70	0.389816	0.558629	99.706
150	189.971	190.386	70	0.391516	0.549477	99.7818	32.777	-32.041	0.172	2.435			150	198.025	198.68	70	0.389644	0.558591	99.6704
151	190.117	190.36	70	0.389988	0.54663	99.8727	32.608	-32.105	-0.143	2.292			151	197.498	198.066	70	0.389396	0.557904	99.7132
152	189.748	190.005	70	0.392204	0.545274	99.8651	32.58	-32.567	-0.576	1.716			152	196.867	197.571	70	0.389434	0.55819	99.6433
153	188.935	189.659	70	0.393045	0.546994	99.6183	32.891	-32.083	0.237	1.953			153	196.376	196.955	70	0.388803	0.556987	99.706
154	188.633	188.966	70	0.393599	0.544873	99.8238	32.607	-32.185	-0.167	1.786			154	195.717	196.439	70	0.388631	0.55714	99.6328
155	188.689	188.758	70	0.393694	0.540078	99.9639	33.171	-32.153	0.441	2.227			155	195.048	195.76	70	0.388441	0.556127	99.6359
156	188.775	188.977	70	0.393217	0.536372	99.8932	33.436	-32.551	0.301	2.528			156	194.319	195.097	70	0.388173	0.556375	99.6013
157	188.43	188.778	70	0.393675	0.532131	99.8154	33.14	-32.647	-0.055	2.473			157	193.559	194.367	70	0.387543	0.55563	99.5845
158	187.99	188.479	70	0.393789	0.530067	99.7406	33.254	-32.228	0.402	2.875			158	192.782	193.579	70	0.387294	0.55584	99.5884
159	187.657	188.101	70	0.393808	0.529361	99.764	32.919	-31.968	0.42	3.295			159	191.97	192.796	70	0.386779	0.554904	99.5715
160	219.736	198.68	21	0.312674	0.352439	110.598		-40.368					160	219.328	203.801	21	0.305969	0.316526	107.618
161	219.976	220.64	21	0.313133	0.345351	99.6992	37.919	-39.439	-2.126	1.169			161	220.25	219.957	21	0.309274	0.312437	100.133
162	219.391	220.526	21	0.314088	0.349249	99.4851	37.94	-37.839	-0.41	0.759			162	220.066	220.798	21	0.311223	0.323938	99.6684
163	185.747	205.693	70	0.416065	0.582221	90.3029	37.251	-30.765	5.559	6.318			163	195.09	227.312	70	0.41085	0.560234	85.8247
164	184.003	184.983	70	0.419675	0.575325	99.47	31.085	-29.881	0.299	6.617			164	188.004	188.725	70	0.389472	0.555267	99.6178
165	183.638	184.486	70	0.416542	0.569632	99.54	31.359	-30.297	0.043	6.66			165	186.347	188.003	70	0.386817	0.553949	99.1194
166	182.905	183.912	70	0.414689	0.567492	99.4524	30.908	-30.053	-0.172	6.488			166	185.038	186.321	70	0.385193	0.551255	99.3116
167	182.094	183.025	70	0.414059	0.565696	99.4914	31.075	-30.392	-0.352	6.136			167	183.706	184.987	70	0.384008	0.550319	99.3074
168	180.297	181.828	70	0.414861	0.569097	99.158	30.516	-29.447	-0.01	6.126			168	182.608	183.621	70	0.38355	0.549173	99.4481
169	179.03	180.124	70	0.415434	0.569937	99.393	30.503	-29.491	-0.11	6.016			169	181.591	182.615	70	0.382996	0.548256	99.4395
170	177.994	178.908	70	0.415664	0.569842	99.4889	30.458	-29.395	-0.09	5.926			170	180.616	181.54	70	0.382805	0.548428	99.4912
171	176.982	177.891	70	0.416313	0.570377	99.4887	30.144	-29.28	-0.343	5.583			171	179.565	180.567	70	0.382614	0.54583	99.4449
172	176.446	177.085	70	0.415759	0.569918	99.6388	30.382	-28.977	0.119	5.702			172	178.573	179.56	70	0.38248	0.544359	99.4503
173	176.064	176.531	70	0.415606	0.567702	99.7357	30.55	-29.115	0.127	5.829			173	177.709	178.6	70	0.382614	0.542926	99.5011
174	175.418	176.144	70	0.41553	0.568352	99.5876	30.137	-29.16	-0.371	5.458			174	176.88	177.757	70	0.38248	0.540309	99.5067
175	175.022	175.583	70	0.414918	0.567568	99.6807	30.371	-29.369	-0.357	5.101			175	175.977	176.872	70	0.382499	0.537462	99.4942
176	174.492	175.008	70	0.415473	0.567301	99.7052	30.58	-29.375	-0.215	4.886			176	175.183	176.051	70	0.382518	0.534578	99.5067
177	174.113	174.621	70	0.415014	0.56646	99.7092	30.505	-28.802	0.305	5.191			177	174.406	175.218	70	0.382442	0.531617	99.5369
178	173.812	174.205	70	0.414995	0.565372	99.7742	31.258	-28.746	1.023	6.214			178	173.668	174.512	70	0.382537	0.529439	99.5164
179	174.005	174.175	70	0.414021	0.561551	99.9022	30.885	-29.098	0.295	6.509			179	173.029	173.771	70	0.382576	0.526038	99.573
180	173.481	174.11	70	0.413772	0.562162	99.6392	31.646	-30.285	-0.154	6.355			180	172.354	173.109	70	0.382748	0.524357	99.5637
181	172.473	173.391	70	0.414326	0.563423	99.4703	30.245	-28.917	-0.235	6.12			181	171.562	172.455	70	0.383072	0.520919	99.482
182	172.035	172.55	70	0.414403	0.563709	99.7015	30.376	-28.83	-0.067	6.053			182	170.814	171.661	70	0.383283	0.519295	99.5069
183	171.57	172.135	70	0.414365	0.563079	99.6718	30.081	-28.674	-0.082	5.971			183	169.783	170.821	70	0.383645	0.518225	99.3925
184	171.059	171.61	70	0.414269	0.563557	99.6793	30.305	-28.892	-0.18	5.791			184	168.993	169.854	70	0.383913	0.518874	99.4932
185	170.537	171.118	70	0.414441	0.563595	99.6605	30.486	-28.92	-0.001	5.79			185	168.209	169.004	70	0.384219	0.516563	99.5295
186	169.982	170.617	70	0.414403	0.563881	99.628	30.452	-28.429	0.414	6.204			186	167.394	168.292	70	0.384142	0.51683	99.4664
187	169.92	170.117	70	0.413963	0.561799	99.8841	31.398	-28.502	1.286	7.49			187	166.709	167.399	70	0.384467	0.515436	99.5874
188	169.894	170.241	70	0.413237	0.561341	99.7962	29.887	-28.622	-0.353	7.137			188	165.958	166.747	70	0.384601	0.515436	99.5273
189	169.532	169.998	70	0.413238	0.561627	99.7263	29.787	-28.905	-0.823	6.314			189	165.212	166.001	70	0.384791	0.515092	99.5249
190	169.599	169.705	70	0.412874	0.558933	99.9373	30.965	-29.452	-0.134	6.18			190	164.477	165.278	70	0.384811	0.514366	99.515
191	169.125	169.836	70	0.412167	0.559659	99.5811	30.269	-28.606	-0.058	6.122			191	163.941	164.556	70	0.384906	0.51278	99.6264
192	168.532	169.141	70	0.412626	0.5605	99.6401	30.032	-28.547	-0.247	5.875			192	163.155	164.012	70	0.38527	0.513735	99.4775
193	167.547	168.12	70	0.414995	0.56071	99.659	29.939	-28.617	-0.406	5.469			193	162.371	163.196	70	0.385537	0.512646	99.4944
194	167.187	167.77	70	0.414116	0.563098	99.6525	30.521	-28.323	0.459	5.928			194	161.676	162.437	70	0.386224	0.514824	99.5316
195	167.029	167.291	70	0.414422	0.560194	99.8436	29.688	-28.279	-0.331	5.597			195	160.731	161.711	70	0.386339	0.51448	99.3936
196	166.247	166.97	70	0.414689	0.560309	99.5666	30.063	-28.225	0.086	5.683			196	160.433	160.871	70	0.387256	0.515187	99.7278
197	165.258	166.063	70	0.415587	0.560958	99.5157	30.313	-27.85	0.702	6.385			197	159.586	160.479	70	0.387504	0.517613	99.4433
198	165.554	165.594	70	0.414556	0.557654	99.9758	30.074	-28.469	-0.166	6.219			198	158.838	159.624	70	0.388135	0.518492	99.5074
199	164.813	165.584	70	0.414689	0.56071	99.5342	29.802	-28.152	-0.083	6.136			199	157.867	158.955	70	0.388689	0.522886	99.3159
200	164.495	164.941	70	0.414575	0.560242	99.7296	29.72	-28.398	-0.417	5.719			200	156.417	157.793	70	0.388842	0.522256	99.128
201	164.235	164.628	70	0.414288	0.559755	99.7617	29.898	-28.494	-0.345	5.374			201	155.999	156.623	70	0.389243	0.523115	99.602
202	163.451	164.228	70	0.414383	0.558494	99.5273	29.652	-28.135	-0.243	5.131			202	154.977	156.01	70	0.389071	0.525962	99.3379
203	163.031	163.686	70	0.413524	0.559296	99.5999	29.917	-28.164	-0.019	5.112			203	153.768	155.094	70	0.389644	0.530757	99.145
204	162.68	163.134	70	0.413257	0.558838	99.7218	29.999	-28.04	0.16	5.272			204	152.739	153.755	70	0.38972	0.531617	99.3392
205	161.992	162.571	70	0.414345	0.558494	99.6434	29.974	-28.223	-0.043	5.229			205	151.736	152.815	70	0.390141	0.532037	99.294
206	161.722	162.364	70	0.413104	0.558781	99.6044	30.046	-28.261	0.004	5.233			206	150.999	151.732	70	0.390523	0.5324	99.517
207	161.66	161.659	70	0.413944	0.556622	100.001	30.182	-28.061	0.274	5.507			207	150.072	151.145	70	0.390676	0.533183	99.2905
208	162.491	162.063	70	0.413524	0.552304	100.264	30.759	-28.44	0.5	6.007			208	149.335	150.122	70	0.390962	0.534329	99.4752
209	164.009	163.298	70	0.410219	0.542829	100.435	30.234	-29.369	-0.898	5.109			209	148.574	149.365	70	0.391115	0.536144	99.471
210	163.264	164.099	70	0.410028	0.546267	99.4913	30.179	-28.851	-0.471	4.638			210	147.573	148.649	70	0.391478	0.53601	99.2758
211	162.648	163.326	70	0.410219	0.548235	99.5844	30.204	-28.693	-0.31	4.328			211	146.622	147.693	70	0.391841	0.538513	99.2749
212	161.892	162.67	70	0.410257	0.550413	99.5213	30.111	-28.658	-0.362	3.966			212	145.906	146.634	70	0.392089	0.534845	99.5033
213	210.04	177.754	21	0.309197	0.230384	118.163	29.748	-36.464	-7.262	-3.296			213	195.882	159.788	21	0.314451	0.23264	122.588
214	211.57	210.685	21	0.311108	0.235103	100.42	36.242	-35.502	0.115	-3.181			214	197.725	196.339	21	0.316591	0.247484	100.706
215	211.793	212	21	0.312999	0.243279	99.9022	35.409	-35.209	-0.521	-3.702			215	197.901	198.17	21	0.318291	0.261602	99.8645
216	163.112	198.311	70	0.42021	0.574637	82.2508	37.1	-27.36	7.695	3.993			216	132.263	182.742	70	0.472326	0.644032	72.377
217	160.134	162.375	70	0.415912	0.572191	98.6203	29.019	-26.591	0.303	4.296			217	123.285	129.41	70	0.452783	0.641453	95.2672
218	158.782	160.101	70	0.414976	0.566823	99.1763	28.917	-26.533	0.284	4.58			218	121.186	125.034	70	0.446421	0.635569	96.9224
219	158.51	159.131	70	0.4119	0.56008	99.6102	29.346	-27.233	0.051	4.631			219	118.56	120.961	70	0.443842	0.632627	98.015
220	157.993	158.743	70	0.410697	0.555972	99.5273	29.699	-27.824	-0.161	4.47			220	116.94	118.723	70	0.442734	0.629093	98.4976
221	156.965	158.02	70	0.410716	0.554329	99.3328	29.734	-27.893	-0.228	4.242			221	115.811	117.341	70	0.440766	0.626552	98.6961
222	155.918	156.872	70	0.410486	0.552667	99.392	29.838	-28.015	-0.215	4.027			222	115.633	116.196	70	0.439162	0.625788	99.5157
223	154.718	155.895	70	0.410926	0.552037	99.2445	29.861	-28.258	-0.469	3.558			223	115.007	116.016	70	0.438607	0.625788	99.1297
224	153.566	154.46	70	0.411881	0.551196	99.4211	30.166	-27.866	0.249	3.807			224	114.359	115.624	70	0.438932	0.626801	98.9066
225	153.121	153.661	70	0.411308	0.548121	99.6489	30.37	-28.152	0.202	4.009			225	114.278	114.771	70	0.439582	0.623763	99.5702
226	152.583	153.099	70	0.411652	0.546096	99.663	30.018	-28.47	-0.418	3.591			226	114.307	114.443	70	0.437576	0.621738	99.8811
227	151.317	152.439	70	0.412626	0.548063	99.2641	29.979	-28.396	-0.383	3.208			227	113.858	114.425	70	0.435226	0.621547	99.5042
228	150.017	151.144	70	0.412607	0.549783	99.2546	30.088	-28.251	-0.12	3.088			228	113.137	113.926	70	0.435723	0.622789	99.3074
229	149.338	149.94	70	0.413104	0.547815	99.5989	30.003	-28.068	0.036	3.124			229	112.82	113.199	70	0.434921	0.622502	99.666
230	148.712	149.325	70	0.413237	0.546802	99.5898	30.568	-28.205	0.475	3.599			230	111.928	113.046	70	0.434309	0.62489	99.0111
231	148.089	148.703	70	0.4136	0.548827	99.5873	30.096	-28.267	-0.059	3.54			231	111.895	112.087	70	0.433832	0.620668	99.8287
232	147.732	148.052	70	0.413295	0.549305	99.7841	30.283	-28.561	-0.177	3.363			232	111.872	112.335	70	0.433029	0.620802	99.5881
233	146.785	147.682	70	0.413811	0.550623	99.3925	30.338	-28.662	-0.206	3.157			233	111.349	111.859	70	0.432246	0.621394	99.5434
234	146.158	146.716	70	0.414212	0.551005	99.6197	30.596	-28.516	0.203	3.36			234	111.067	111.571	70	0.431768	0.621107	99.5485
235	146.732	146.458	70	0.413218	0.547318	100.187	31.324	-28.245	1.176	4.536			235	110.815	111.302	70	0.431214	0.620878	99.5629
236	147.619	147.14	70	0.412359	0.542313	100.325	31.007	-28.729	0.398	4.934			236	110.674	111.097	70	0.430335	0.62084	99.6195
237	148.519	148.283	70	0.410181	0.540575	100.159	31.037	-29.406	-0.243	4.691			237	110.234	110.809	70	0.429896	0.621069	99.4816
238	147.956	148.453	70	0.410984	0.542179	99.6658	31.043	-29.437	-0.25	4.441			238	110.424	110.302	70	0.429839	0.619751	100.11
239	147.472	148.04	70	0.41083	0.543689	99.616	31.185	-29.294	-0.019	4.422			239	110.147	110.697	70	0.429476	0.621451	99.5029
240	146.89	147.276	70	0.412053	0.544472	99.7376	31.117	-29.003	0.217	4.639			240	109.403	109.766	70	0.430431	0.622062	99.6694
241	147.563	147.401	70	0.4102	0.540536	100.11	32.047	-29.095	1.072	5.711			241	109.169	109.422	70	0.430545	0.621088	99.7689
242	148.431	148.059	70	0.409073	0.536028	100.251	31.914	-29.762	0.278	5.989			242	108.672	109.178	70	0.430737	0.621241	99.5368
243	148.787	148.801	70	0.407946	0.535417	99.9909	31.46	-29.915	-0.35	5.639			243	108.251	108.593	70	0.430507	0.62126	99.6853
244	148.163	148.796	70	0.408232	0.537766	99.5749	31.526	-29.636	-0.036	5.603			244	108.077	108.316	70	0.43068	0.621853	99.7796
245	147.88	148.134	70	0.408614	0.537537	99.8286	32.052	-29.498	0.639	6.242			245	107.674	108.102	70	0.431138	0.622731	99.6038
246	147.917	148.058	70	0.408175	0.535665	99.9051	32.016	-29.642	0.442	6.684			246	107.803	107.769	70	0.430832	0.621356	100.031
247	148.112	148.18	70	0.407506	0.533315	99.9538	32.077	-29.636	0.529	7.213			247	107.823	107.978	70	0.430087	0.62084	99.8563
248	147.826	148.239	70	0.407372	0.535627	99.7216	31.727	-29.718	0.057	7.27			248	107.489	107.958	70	0.429667	0.623667	99.5658
249	147.143	147.731	70	0.407716	0.536906	99.6019	32.104	-29.947	0.208	7.478			249	106.89	107.428	70	0.429839	0.624432	99.4995
250	147.079	147.337	70	0.407411	0.536104	99.8255	31.902	-29.935	-0.017	7.461			250	106.658	106.928	70	0.430144	0.62403	99.7472
251	146.86	147.088	70	0.407506	0.535971	99.8455	31.998	-29.746	0.274	7.735			251	106.656	106.574	70	0.430928	0.623763	100.077
252	146.985	147.071	70	0.407067	0.534289	99.941	32.497	-29.797	0.726	8.461			252	106.515	106.877	70	0.430469	0.623648	99.6615
253	146.965	147.193	70	0.406628	0.533659	99.8453	32.327	-30.141	0.188	8.649			253	106.214	106.704	70	0.430182	0.625024	99.5408
254	146.703	147.072	70	0.406513	0.533315	99.7488	32.011	-30.071	-0.055	8.594			254	105.954	106.548	70	0.429342	0.627393	99.4426
255	146.247	146.709	70	0.406818	0.534538	99.6851	31.919	-29.949	-0.035	8.559			255	105.341	105.595	70	0.430278	0.627393	99.7597
256	145.972	146.302	70	0.406876	0.535646	99.775	32.084	-30.097	-0.027	8.532			256	105.181	105.329	70	0.430603	0.627469	99.8591
257	145.67	146.012	70	0.40701	0.535703	99.7657	32.05	-29.676	0.357	8.889			257	104.856	105.236	70	0.430374	0.62808	99.6385
258	145.73	145.802	70	0.406723	0.534729	99.9505	32.373	-30.032	0.307	9.196			258	104.346	104.89	70	0.43045	0.629647	99.4815
259	145.836	146.019	70	0.406264	0.533334	99.8746	32.285	-30.39	-0.138	9.058			259	103.778	104.241	70	0.430947	0.628405	99.5559
260	145.093	145.775	70	0.406532	0.535665	99.5323	32.146	-30.189	-0.112	8.946			260	103.348	103.903	70	0.430813	0.630946	99.4655
261	144.6	145.05	70	0.406952	0.537594	99.6898	32.255	-30.152	0.021	8.967			261	103.204	103.449	70	0.430756	0.631118	99.7633
262	144.222	144.613	70	0.407487	0.538741	99.7298	32.259	-30.165	-0.033	8.934			262	102.92	103.265	70	0.430679	0.631768	99.6649
263	144.003	144.3	70	0.407545	0.540001	99.7938	32.38	-30.043	0.179	9.113			263	102.135	102.897	70	0.431042	0.63406	99.2591
264	143.66	144.019	70	0.407735	0.541167	99.7508	32.559	-29.931	0.452	9.565			264	101.17	101.994	70	0.431558	0.636333	99.1925
265	143.515	143.783	70	0.407525	0.541052	99.8134	32.429	-30.002	0.218	9.783			265	100.159	101.084	70	0.431787	0.63832	99.0851
266	203.759	159.56	21	0.307574	0.209236	127.7	29.712	-36.48	-7.466	2.317			266	182.347	121.308	21	0.342514	0.263224	150.317
267	204.645	204.046	21	0.31063	0.223831	100.294	35.536	-35.647	-0.943	1.374			267	186.788	197.675	21	0.390427	0.294287	94.4923
268	205.14	205.175	21	0.310955	0.235274	99.983	35.699	-34.937	-0.116	1.258			268	180.833	184.76	21	0.3748	0.31639	97.8742
269	140.074	181.349	70	0.451694	0.604353	77.2403	38.614	-27.731	8.527	9.785
270	145.033	149.945	70	0.41616	0.595709	96.7247	29.732	-26.806	0.393	10.178
271	143.216	146.22	70	0.412951	0.588124	97.9457	29.45	-26.787	-0.007	10.171
272	141.684	143.626	70	0.411652	0.582087	98.6476	29.518	-26.576	0.19	10.361
273	140.714	142.082	70	0.4055	0.57777	99.0371	30.156	-26.876	0.446	10.807
274	140.093	140.827	70	0.403093	0.573147	99.4783	30.665	-27.382	0.403	11.21
275	139.163	140.235	70	0.400858	0.571275	99.2356	30.489	-27.757	-0.142	11.068
276	138.443	139.37	70	0.400361	0.56946	99.3345	30.805	-27.99	-0.082	10.986
277	136.071	137.07	70	0.406551	0.577961	99.2709	30.399	-27.488	0.081	11.067
278	135.364	135.876	70	0.407659	0.576719	99.6231	30.193	-27.829	-0.463	10.604
279	135.48	135.587	70	0.407353	0.568447	99.9209	30.49	-27.77	-0.113	10.491
280	134.557	135.52	70	0.407239	0.576719	99.2892	30.802	-27.742	0.246	10.737
281	133.921	134.47	70	0.408099	0.576605	99.592	30.776	-27.678	0.255	10.992
282	133.101	133.663	70	0.409512	0.577598	99.5793	30.77	-27.885	0.034	11.026
283	132.749	133.285	70	0.408843	0.578611	99.5977	31.007	-27.993	0.184	11.21
284	132.239	132.724	70	0.409493	0.578916	99.6352	31.174	-27.972	0.385	11.595
285	132.329	132.314	70	0.409646	0.57756	100.011	31.539	-28.043	0.656	12.251
286	132.749	132.696	70	0.408729	0.574751	100.039	31.584	-28.175	0.57	12.821
287	133.136	133.051	70	0.408385	0.574064	100.064	31.465	-28.586	0.046	12.867
288	132.777	133.321	70	0.408079	0.575172	99.5917	31.055	-28.539	-0.289	12.578
289	131.773	132.569	70	0.409207	0.577856	99.4	31.272	-28.286	0.168	12.746
290	131.602	132.323	70	0.406818	0.579728	99.4554	31.479	-28.49	0.143	12.889
291	131.824	132.05	70	0.405157	0.579996	99.8287	31.872	-28.631	0.38	13.269
292	132.315	132.14	70	0.404545	0.576786	100.132	31.826	-28.821	0.111	13.38
293	129.437	129.235	70	0.419293	0.570969	100.156	30.469	-27.817	-0.088	13.292
294	128.203	130.406	70	0.414116	0.579986	98.3105	31.164	-28.393	-0.1	13.192
295	125.933	127.238	70	0.425617	0.585927	98.9742	30.623	-27.665	0.094	13.286
296	126.943	128.357	70	0.407334	0.589137	98.8984	31.514	-28.433	0.147	13.433
297	126.39	126.86	70	0.407927	0.587876	99.6292	31.793	-28.188	0.599	14.032
298	126.547	126.57	70	0.407716	0.586271	99.9824	31.514	-28.2	0.288	14.32
299	125.668	126.24	70	0.40955	0.58778	99.5468	31.388	-28.487	-0.06	14.26
300	125.282	125.801	70	0.409054	0.589271	99.5876	31.748	-28.738	-0.025	14.235
301	124.067	124.688	70	0.4119	0.591716	99.5014	31.1	-27.976	0.153	14.388
302	123.086	124.14	70	0.411805	0.59439	99.1508	31.159	-27.808	0.344	14.732
303	122.644	122.615	70	0.414059	0.593703	100.024	31.339	-28.063	0.304	15.036
304	121.887	121.674	70	0.419102	0.592327	100.176	30.563	-27.449	0.219	15.255
305	121.883	122.674	70	0.416046	0.594505	99.3557	30.62	-27.775	-0.067	15.188
306	122.141	122.739	70	0.412206	0.594944	99.5127	31.237	-28.125	0.141	15.329
307	121.004	121.859	70	0.413619	0.598402	99.2983	30.744	-27.849	-0.091	15.238
308	120.383	120.93	70	0.413944	0.599386	99.5479	30.977	-27.886	0.109	15.347
309	120.636	120.839	70	0.412473	0.59782	99.832	31.289	-28.066	0.233	15.58
310	120.154	119.783	70	0.417498	0.59633	100.31	30.765	-27.719	0.121	15.701
311	120.424	120.565	70	0.415816	0.595288	99.8829	30.965	-27.153	0.875	16.576
312	121.234	121.414	70	0.412015	0.595174	99.8516	31.514	-28.589	-0.045	16.531
313	120.689	121.078	70	0.413294	0.597103	99.679	31.57	-28.316	0.301	16.832
314	119.681	120.219	70	0.415568	0.598154	99.5526	31.147	-28.013	0.185	17.017
315	119.067	119.345	70	0.416924	0.595326	99.7669	30.683	-27.872	-0.14	16.877
316	117.78	118.765	70	0.418052	0.600332	99.1711	30.769	-27.668	0.166	17.043
317	117.704	118.183	70	0.4166	0.603637	99.5944	31.044	-27.73	0.364	17.407
318	117.921	117.78	70	0.416982	0.599166	100.12	31.028	-27.833	0.189	17.596
319	195.017	136.155	21	0.316915	0.210707	143.231	26.855	-37.583	-11.517	6.079
320	195.692	195.41	21	0.318959	0.228645	100.144	35.499	-35.419	-0.749	5.33
321	196.206	195.937	21	0.32087	0.239668	100.137	35.468	-33.957	0.631	5.961
322	123.624	182.335	70	0.424012	0.621117	67.8005	41.631	-28.158	10.746	16.707
323	121.615	124.464	70	0.421012	0.623543	97.7114	27.647	-24.541	0.361	17.068
324	119.473	120.524	70	0.419026	0.621958	99.1277	27.391	-24.514	0.063	17.131
325	119.098	119.935	70	0.419981	0.618901	99.3022	27.942	-24.672	0.391	17.522
326	117.777	118.125	70	0.42107	0.616933	99.7047	27.904	-24.716	0.289	17.811
327	117.527	118.528	70	0.417211	0.616446	99.1556	28.85	-25.547	0.351	18.162
328	115.135	116.68	70	0.420172	0.623304	98.6754	28.292	-25.233	0.131	18.293
329	113.48	114.958	70	0.420458	0.625903	98.7144	28.585	-25.388	0.196	18.489
330	112.408	113.326	70	0.420936	0.625845	99.1895	28.952	-25.528	0.384	18.873
331	112.204	112.779	70	0.420057	0.624814	99.4907	28.828	-25.721	0.077	18.95
332	112.252	112.361	70	0.419389	0.623457	99.9035	29.184	-25.947	0.13	19.08
333	111.772	112.302	70	0.419236	0.623342	99.5285	29.631	-26.036	0.499	19.579
334	112.162	112.094	70	0.418166	0.620668	100.061	29.724	-26.517	0.105	19.684
335	111.616	112.305	70	0.418071	0.622445	99.386	29.734	-26.076	0.592	20.276
336	111.411	111.448	70	0.419159	0.621719	99.9668	29.479	-26.252	0.131	20.407
337	110.672	111.477	70	0.419159	0.623801	99.2783	29.631	-26.519	0.002	20.409
338	109.721	110.432	70	0.420191	0.623935	99.3561	29.725	-26.334	0.27	20.679
339	110.309	109.926	70	0.419867	0.622922	100.348	29.995	-26.634	0.192	20.871
340	110.862	110.628	70	0.419293	0.619426	100.211	29.836	-26.65	0.042	20.913
341	111.681	111.239	70	0.418586	0.617287	100.398	30.302	-27.02	0.14	21.053
342	111.662	111.935	70	0.41765	0.616866	99.7561	29.969	-26.467	0.395	21.448
343	111.049	111.77	70	0.417383	0.619254	99.3551	30.045	-27.054	-0.136	21.312
344	109.629	110.679	70	0.418587	0.622235	99.0515	30.176	-26.769	0.265	21.577
345	108.394	109.405	70	0.419351	0.625845	99.0764	29.817	-26.333	0.301	21.878
346	107.14	108.091	70	0.420802	0.627832	99.1203	29.596	-26.007	0.409	22.287
347	106.749	107.137	70	0.42107	0.629437	99.6386	29.507	-26.116	0.195	22.482
348	107.052	106.906	70	0.420764	0.627163	100.136	29.727	-26.177	0.335	22.817
349	107.882	107.031	70	0.421987	0.623954	100.795	29.815	-26.208	0.392	23.209
350	107.565	107.839	70	0.422541	0.62468	99.7455	29.485	-26.211	0.1	23.309
351	107.07	107.645	70	0.422426	0.626437	99.4666	29.417	-25.967	0.241	23.55
352	106.141	106.86	70	0.423381	0.629379	99.3269	28.754	-25.729	-0.099	23.451
353	104.757	105.646	70	0.425158	0.632474	99.1579	28.703	-25.337	0.218	23.669
354	103.791	104.479	70	0.426133	0.63343	99.3419	28.692	-25.116	0.429	24.098
355	103.164	103.586	70	0.42703	0.634614	99.5923	28.125	-24.761	0.299	24.397
356	103.398	103.37	70	0.426801	0.632474	100.027	28.588	-24.912	0.577	24.974
357	104.374	103.914	70	0.425789	0.629742	100.442	28.201	-25.292	-0.165	24.809
358	104.197	104.478	70	0.425693	0.631538	99.7304	28.552	-25.297	0.222	25.031
359	103.965	104.138	70	0.426247	0.631958	99.8338	28.27	-24.837	0.353	25.384
360	103.799	103.929	70	0.426897	0.633296	99.8753	28.049	-24.917	0.071	25.455
361	102.405	103.546	70	0.427852	0.636525	98.8978	27.926	-24.554	0.326	25.781
362	102.106	102.558	70	0.427355	0.638148	99.5595	27.745	-24.473	0.21	25.991
363	101.617	101.925	70	0.428521	0.636658	99.6973	27.798	-24.442	0.268	26.259
364	102.137	101.943	70	0.428043	0.634824	100.191	27.874	-24.831	-0.032	26.227
365	102.152	102.039	70	0.428807	0.634155	100.111	27.581	-24.413	0.122	26.349
366	102.563	102.56	70	0.427642	0.632837	100.003	27.644	-24.321	0.349	26.698
367	102.592	102.855	70	0.427298	0.633009	99.7444	27.111	-24.049	0.127	26.825
368	103.116	102.836	70	0.426839	0.631615	100.272	27.621	-24.318	0.386	27.211
369	103.192	103.357	70	0.426209	0.631863	99.8397	27.436	-24.201	0.294	27.505
370	102.87	103.296	70	0.426419	0.632876	99.5884	27.313	-24.285	0.11	27.615
371	102.733	103.071	70	0.426133	0.634232	99.6719	27.207	-24.092	0.196	27.811
372	187.336	121.925	21	0.322914	0.213228	153.649	23.18	-33.556	-11.178	16.633
373	188.305	187.149	21	0.327995	0.222322	100.618	31.854	-31.782	-0.75	15.883
374	189.602	189	21	0.326964	0.228989	100.319	31.932	-31.994	-0.909	14.974

## Sheet: Fig2b&e
OP													OP-Repeat									OP-Repeat
Cycle	Capacity/mA.h	Q charge/mA.h	control/mA	Drop_V Charging	Drop_V Discharging	CE/%	Max Displacement (Charging)/Âµm	Max Displacement (Discharging)/Âµm	Drift/Âµm	Cumulative drift/Âµm			Cycle	Capacity/mA.h	Q charge/mA.h	control/mA	Drop_V Charging	Drop_V Discharging	CE/%			Cycle	Capacity/mA.h	Q charge/mA.h	control/mA	Drop_V Charging	Drop_V Discharging	CE/%
1	243.038	283.414	21	0.208403	0.40571	85.7538	69.68	-48.133	20.814	20.814			1	239.712	280.922	21	0.225426	0.386212	85.3304			1	243.495	284.767	21	0.199491	0.324024	85.5066
2	244.611	246.908	21	0.210025	0.3834	99.0697	46.124	-40.295	5.827	26.641			2	241.382	243.81	21	0.227048	0.358597	99.0039			2	244.684	247.389	21	0.2043	0.291657	98.9065
3	244.559	246.563	21	0.215922	0.366052	99.1871	39.881						3	241.895	243.892	21	0.223632	0.342966	99.1811			3	244.852	246.938	21	0.203135	0.277172	99.1556
4	225.813	236.619	70	0.335753	0.526038	95.4333							4	217.445	228.468	70	0.386805	0.520663	95.1749			4	230.68	240.75	70	0.275294	0.453265	95.8174
5	227.093	227.678	70	0.320238	0.520999	99.7428							5	223.239	223.886	70	0.332548	0.516541	99.7111			5	230.278	231.062	70	0.279225	0.448914	99.6606
6	226.815	227.413	70	0.322223	0.517946	99.7374							6	223.065	223.632	70	0.334132	0.514213	99.7464			6	229.89	230.592	70	0.282985	0.445974	99.6956
7	227.774	228.199	70	0.310715	0.514606	99.8137							7	223.14	223.641	70	0.332643	0.511923	99.776			7	229.481	230.133	70	0.286516	0.444448	99.7167
8	227.567	228.221	70	0.310638	0.514473	99.7135							8	223.036	223.469	70	0.334437	0.509766	99.8061			8	229.141	229.757	70	0.289474	0.442959	99.7316
9	227.285	227.778	70	0.313864	0.512583	99.7835							9	222.9	223.389	70	0.335448	0.508735	99.7814			9	228.802	229.397	70	0.292413	0.441986	99.7405
10	227.089	227.724	70	0.313348	0.512965	99.7208							10	222.456	223.022	70	0.338693	0.510568	99.7462			10	228.441	229.027	70	0.295161	0.441642	99.744
11	226.987	227.422	70	0.314341	0.511629	99.809							11	222.183	222.664	70	0.34083	0.510396	99.784			11	228.128	228.664	70	0.297699	0.441108	99.7657
12	227.036	227.37	70	0.314951	0.509491	99.853							12	222.197	222.554	70	0.34125	0.509041	99.8394			12	227.819	228.355	70	0.300008	0.441089	99.7652
13	226.81	227.321	70	0.316192	0.509396	99.7754							13	222.115	222.51	70	0.341765	0.508068	99.8224			13	227.472	228.019	70	0.302661	0.441604	99.7598
14	226.783	227.051	70	0.317891	0.507049	99.8816							14	222.025	222.432	70	0.342319	0.507743	99.8171			14	227.149	227.668	70	0.304856	0.441642	99.7718
15	228.585	227.565	70	0.31457	0.491667	100.448							15	221.977	222.359	70	0.342662	0.507037	99.828			15	226.844	227.343	70	0.307051	0.442119	99.7805
16	229.254	229.463	70	0.310085	0.489147	99.909							16	221.986	222.267	70	0.343159	0.503029	99.8737			16	226.524	227.033	70	0.30936	0.442921	99.7761
17	227.598	229.381	70	0.312718	0.503518	99.2227							17	221.605	222.192	70	0.344418	0.507648	99.7355			17	226.198	226.697	70	0.31144	0.443398	99.7799
18	226.379	227.207	70	0.319837	0.50745	99.6357							18	221.491	221.902	70	0.345048	0.507533	99.8146			18	225.895	226.366	70	0.313501	0.44418	99.7918
19	225.829	226.418	70	0.323043	0.508976	99.7397							19	221.37	221.739	70	0.346117	0.507629	99.8336			19	225.599	226.075	70	0.315104	0.444963	99.7895
20	225.468	225.973	70	0.325009	0.509873	99.7765							20	221.238	221.634	70	0.346766	0.507686	99.8215			20	225.276	225.77	70	0.317318	0.446165	99.7812
21	225.505	225.638	70	0.32665	0.506953	99.9409							21	221.117	221.496	70	0.347262	0.507953	99.8292			21	224.209	224.988	70	0.324589	0.461109	99.6537
22	225.525	226.033	70	0.325142	0.508155	99.7754							22	221.046	221.424	70	0.347472	0.507705	99.8292			22	223.166	223.517	70	0.335697	0.46025	99.8429
23	225.029	225.586	70	0.327452	0.510007	99.7529							23	220.973	221.34	70	0.347834	0.5078	99.8343			23	222.992	223.391	70	0.336307	0.460765	99.8216
24	225.068	225.287	70	0.328196	0.508289	99.9027							24	220.811	221.236	70	0.348598	0.508449	99.808			24	222.776	223.193	70	0.33749	0.461204	99.8131
25	225.258	225.414	70	0.32812	0.50598	99.9308							25	220.695	221.063	70	0.349285	0.508297	99.8338			25	222.581	222.978	70	0.338292	0.461681	99.8216
26	225.157	225.568	70	0.328062	0.506667	99.8176							26	220.812	220.98	70	0.349628	0.504041	99.9239			26	222.383	222.775	70	0.339036	0.462082	99.8239
27	224.662	225.229	70	0.3302	0.50911	99.7482							27	221.311	221.679	70	0.343769	0.503506	99.8339			27	222.19	222.573	70	0.340067	0.462693	99.8282
28	224.682	224.853	70	0.331212	0.507049	99.9237							28	221.22	221.572	70	0.344017	0.503735	99.8412			28	221.971	222.363	70	0.341155	0.463322	99.8237
29	224.948	225.126	70	0.330105	0.505064	99.921							29	221.088	221.48	70	0.344475	0.504575	99.8228			29	221.736	222.136	70	0.341899	0.46441	99.8199
30	224.469	225.095	70	0.33165	0.507984	99.7216							30	220.996	221.345	70	0.345086	0.504747	99.8419			30	221.547	221.92	70	0.342853	0.464754	99.8322
31	223.987	224.538	70	0.333387	0.510484	99.7546							31	220.832	221.2	70	0.34564	0.50488	99.8335			31	221.323	221.733	70	0.343827	0.46628	99.815
32	223.316	224.013	70	0.335677	0.514511	99.6888							32	220.632	221.024	70	0.346823	0.505491	99.8223			32	221.065	221.432	70	0.345391	0.466872	99.8343
33	223.004	223.399	70	0.337204	0.515236	99.823							33	220.569	220.877	70	0.347376	0.505148	99.8607			33	220.89	221.241	70	0.346078	0.467292	99.8413
34	222.947	223.215	70	0.338005	0.514511	99.8801							34	220.469	220.822	70	0.34793	0.505587	99.8398			34	220.717	221.084	70	0.346632	0.467998	99.8339
35	222.846	223.211	70	0.338139	0.514873	99.8366							35	220.347	220.706	70	0.34814	0.505949	99.837			35	220.513	220.888	70	0.347529	0.468933	99.8302
36	222.626	223	70	0.338998	0.515484	99.8325							36	220.229	220.596	70	0.348769	0.506255	99.8338			36	220.301	220.674	70	0.34835	0.469868	99.8309
37	222.628	222.814	70	0.339971	0.513938	99.9169							37	220.153	220.474	70	0.349037	0.506102	99.8543			37	220.126	220.47	70	0.349304	0.470479	99.8439
38	222.809	222.984	70	0.339437	0.512545	99.9218							38	220.107	220.446	70	0.348922	0.506178	99.8459			38	219.948	220.298	70	0.349953	0.470994	99.8411
39	222.584	223.029	70	0.33999	0.514091	99.8004							39	219.96	220.342	70	0.349189	0.506865	99.8267			39	219.723	220.115	70	0.350621	0.472349	99.8217
40	222.699	222.752	70	0.341021	0.511114	99.9761							40	219.821	220.154	70	0.350162	0.507323	99.8487			40	219.465	219.818	70	0.352052	0.473304	99.8393
41	222.678	223.054	70	0.340315	0.511915	99.8316							41	219.798	220.134	70	0.35001	0.507495	99.8471			41	219.326	219.651	70	0.352548	0.473781	99.8522
42	222.34	222.761	70	0.341631	0.51348	99.8107							42	219.804	220.144	70	0.349247	0.507457	99.8454			42	219.153	219.502	70	0.353312	0.474506	99.8409
43	221.948	222.39	70	0.343349	0.515026	99.8013							43	219.749	220.084	70	0.348941	0.507762	99.8473			43	218.954	219.319	70	0.35356	0.475766	99.8332
44	222.135	222.251	70	0.343254	0.513022	99.9481							44	219.783	220.13	70	0.347853	0.507972	99.8425			44	218.758	219.094	70	0.354629	0.476281	99.8465
45	222.187	222.459	70	0.342967	0.512812	99.8777							45	219.643	219.934	70	0.349323	0.50761	99.8679			45	218.643	218.96	70	0.354972	0.476681	99.8551
46	221.687	222.246	70	0.344265	0.51556	99.7488							46	219.588	219.933	70	0.348941	0.507877	99.8432			46	218.471	218.814	70	0.355564	0.477502	99.8429
47	221.732	221.794	70	0.345487	0.51306	99.9718							47	219.548	219.885	70	0.348617	0.507953	99.8465			47	218.288	218.642	70	0.356002	0.478647	99.8383
49	223.357	224.056	70	0.330734	0.507755	99.6879							48	219.271	219.634	70	0.350411	0.50885	99.8349			48	218.105	218.442	70	0.357071	0.479315	99.846
50	222.651	223.14	70	0.335353	0.508862	99.7809							49	219.161	219.481	70	0.350907	0.508869	99.8541			49	217.954	218.295	70	0.35751	0.479945	99.8438
51	222.548	222.798	70	0.33646	0.507507	99.8877							50	219.613	219.385	70	0.351231	0.495967	100.104			50	217.782	218.123	70	0.358026	0.480613	99.8437
52	222.949	222.987	70	0.335047	0.503594	99.9829							51	220.55	220.946	70	0.339895	0.497456	99.8206			51	217.589	217.935	70	0.358712	0.481586	99.8412
53	222.462	223.096	70	0.336174	0.507793	99.7158							52	220.531	220.859	70	0.339532	0.496883	99.8514			52	217.429	217.751	70	0.359323	0.482121	99.8523
54	232.214	222.224	21	0.333445	0.427199	104.496			-8.627	-7.986			53	220.419	220.787	70	0.339723	0.497665	99.8334			53	217.27	217.61	70	0.359858	0.483037	99.8435
55	230.275	232.605	21	0.344017	0.444001	98.9985	35.762	-36.315	-0.553	-8.539			54	238.087	229.36	21	0.244625	0.28848	103.805			54	235.371	226.602	21	0.272527	0.276809	103.87
56	230.561	231.54	21	0.341326	0.435699	99.5771	35.416	-35.852	-0.437	-8.976			55	237.909	238.873	21	0.247831	0.295084	99.5963			55	235.27	236.087	21	0.274397	0.284119	99.6541
57	215.537	223.631	70	0.378885	0.566402	96.3807	36.289	-33.644	2.628	-6.348			56	237.717	238.789	21	0.249244	0.301458	99.551			56	235.185	236.043	21	0.27516	0.288928	99.6365
58	218.204	218.866	70	0.355964	0.561344	99.6974	33.25	-33.58	-0.338	-6.686			57	219.635	229.642	70	0.344685	0.539842	95.6421			57	214.72	224.339	70	0.37293	0.561274	95.7126
59	216.717	217.42	70	0.366709	0.55955	99.6769	32.861	-33.021	-0.169	-6.855			58	219.513	219.982	70	0.344991	0.533754	99.787			58	214.627	215.141	70	0.373866	0.553602	99.7611
60	216.937	217.257	70	0.365029	0.557031	99.8526	32.609	-32.791	-0.19	-7.045			59	219.344	219.702	70	0.345792	0.529021	99.8371			59	214.611	215.065	70	0.373732	0.548144	99.7891
61	216.842	217.428	70	0.36377	0.555581	99.7308	32.544	-32.632	-0.097	-7.142			60	219.237	219.608	70	0.346002	0.525834	99.831			60	214.536	214.937	70	0.373866	0.543106	99.8135
62	216.658	217.091	70	0.364609	0.554092	99.8007	32.375	-32.476	-0.12	-7.262			61	218.996	219.398	70	0.346956	0.523735	99.8168			61	214.303	215.005	70	0.372663	0.543831	99.6736
63	216.534	217.017	70	0.36459	0.553844	99.7774	32.322	-32.426	-0.119	-7.381			62	218.764	219.138	70	0.347853	0.522227	99.8297			62	213.644	213.942	70	0.378102	0.539976	99.8606
64	216.248	216.677	70	0.365774	0.552718	99.8018	32.143	-32.216	-0.09	-7.471			63	218.666	218.979	70	0.348311	0.520395	99.8568			63	213.34	213.71	70	0.37982	0.537609	99.8272
65	215.908	216.288	70	0.367644	0.552126	99.8244	31.908	-31.927	-0.033	-7.504			64	218.38	218.833	70	0.348751	0.520414	99.7929			64	213.203	213.573	70	0.379915	0.536121	99.8267
66	217.447	216.362	70	0.367396	0.542126	100.502	32.258	-31.978	0.273	-7.231			65	218.27	218.537	70	0.349724	0.518907	99.8779			65	213.039	213.398	70	0.380469	0.534461	99.8317
67	218.778	218.483	70	0.363006	0.535816	100.135	32.785	-32.712	0.061	-7.17			66	218.103	218.476	70	0.35001	0.518696	99.8295			66	212.923	213.245	70	0.381003	0.533048	99.8488
68	217.576	218.968	70	0.363541	0.543259	99.3644	32.475	-32.746	-0.282	-7.452			67	217.957	218.263	70	0.350582	0.517761	99.8598			67	212.802	213.136	70	0.38127	0.531464	99.8434
69	218.007	217.526	70	0.366098	0.536217	100.221	32.442	-32.296	0.136	-7.316			68	217.892	218.187	70	0.350907	0.517074	99.8647			68	212.708	213.038	70	0.381556	0.530682	99.8451
70	219.217	218.855	70	0.362358	0.529824	100.165	32.806	-32.672	0.125	-7.191			69	217.736	218.092	70	0.351231	0.51696	99.8364			69	212.575	212.918	70	0.381919	0.529804	99.8391
71	219.308	219.598	70	0.362033	0.528984	99.8678	32.717	-32.738	-0.032	-7.223			70	217.519	217.859	70	0.352128	0.516826	99.8443			70	212.492	212.782	70	0.382339	0.528659	99.8637
72	218.45	219.564	70	0.361976	0.53574	99.4926	32.602	-32.835	-0.245	-7.468			71	217.437	217.742	70	0.352491	0.516407	99.8599			71	212.432	212.748	70	0.382053	0.527781	99.8512
73	219.442	218.537	70	0.363274	0.524015	100.414	32.799	-32.546	0.242	-7.226			72	217.311	217.624	70	0.352911	0.516387	99.8562			72	212.343	212.668	70	0.382034	0.527246	99.8475
74	220.025	220.204	70	0.359991	0.522476	99.9189	32.961	-32.903	0.048	-7.178			73	217.113	217.511	70	0.353178	0.517189	99.817			73	212.232	212.548	70	0.382606	0.526979	99.8516
75	219.444	220.249	70	0.360487	0.52677	99.6348	32.858	-32.985	-0.14	-7.318			74	217.108	217.318	70	0.353693	0.515643	99.9035			74	212.178	212.476	70	0.382396	0.526216	99.8598
76	217.067	218.684	70	0.366823	0.538469	99.2602	31.684	-32.063	-0.403	-7.721			75	216.987	217.299	70	0.35398	0.515738	99.8564			75	212.117	212.411	70	0.382549	0.525853	99.8618
77	218.613	217.622	70	0.365296	0.526102	100.456	32.513	-32.18	0.317	-7.404			76	216.776	217.152	70	0.354437	0.516464	99.827			76	212.044	212.367	70	0.382625	0.52551	99.8477
78	219.456	219.389	70	0.361728	0.522419	100.031	32.709	-32.632	0.064	-7.34			77	216.733	216.971	70	0.354915	0.515681	99.8903			77	211.972	212.258	70	0.382816	0.525033	99.8654
79	218.656	219.712	70	0.362014	0.529652	99.5193	32.592	-32.862	-0.296	-7.636			78	216.694	216.959	70	0.35501	0.515223	99.8776			78	211.927	212.22	70	0.382682	0.524479	99.8623
80	216.176	217.613	70	0.370106	0.539614	99.3399	31.465	-31.797	-0.36	-7.996			79	216.751	216.958	70	0.355315	0.514212	99.9044			79	211.909	212.2	70	0.382568	0.523945	99.8627
81	216.451	216.488	70	0.369628	0.537019	99.9833	31.735	-31.695	0.02	-7.976			80	216.22	216.952	70	0.355506	0.52404	99.6628			80	211.826	212.139	70	0.382396	0.523945	99.8523
82	216.272	216.707	70	0.369609	0.53803	99.7992	31.709	-31.691	-0.012	-7.988			81	214.524	214.804	70	0.370297	0.524002	99.8699			81	211.784	212.066	70	0.382205	0.523582	99.8671
83	216.369	216.483	70	0.369896	0.536026	99.9475	31.694	-31.575	0.1	-7.888			82	214.79	215.095	70	0.367472	0.524327	99.858			82	211.731	212.005	70	0.382473	0.52301	99.8705
84	216.194	216.516	70	0.370487	0.536313	99.8515	31.557	-31.587	-0.056	-7.944			83	214.749	215.024	70	0.36732	0.524288	99.8721			83	211.645	211.953	70	0.382454	0.522991	99.855
85	216.581	216.623	70	0.369438	0.533755	99.9806	31.706	-31.672	0.014	-7.93			84	214.762	215.062	70	0.36648	0.524346	99.8605			84	211.546	211.862	70	0.382854	0.523143	99.8508
86	216.569	216.842	70	0.36919	0.533736	99.8741	31.67	-31.678	-0.036	-7.966			85	214.617	214.911	70	0.367052	0.52446	99.8634			85	211.462	211.752	70	0.382874	0.523181	99.863
87	215.932	216.684	70	0.369991	0.538068	99.653	31.658	-31.678	-0.048	-8.014			86	214.485	214.745	70	0.367739	0.524078	99.8792			86	211.359	211.655	70	0.383255	0.52322	99.86
88	214.97	215.214	70	0.377358	0.538813	99.8865	31.301	-31.252	0.02	-7.994			87	214.461	214.726	70	0.367701	0.524097	99.8764			87	211.262	211.56	70	0.383522	0.523468	99.8588
89	215.79	215.653	70	0.374133	0.533996	100.063	31.382	-31.441	-0.089	-8.083			88	214.394	214.651	70	0.367854	0.523888	99.8804			88	210.945	211.454	70	0.383751	0.527266	99.7593
90	216.148	216.61	70	0.369133	0.535778	99.7863	31.517	-31.47	0.024	-8.059			89	214.229	214.542	70	0.368846	0.524174	99.8541			89	210.255	210.528	70	0.388408	0.527094	99.8701
91	215.867	216.064	70	0.372014	0.535244	99.9088	31.428	-31.392	0.005	-8.054			90	214.155	214.393	70	0.36919	0.523811	99.8891			90	210.216	210.488	70	0.388141	0.527113	99.8706
92	215.718	215.86	70	0.373808	0.534156	99.9342	31.425	-31.329	0.074	-7.98			91	214.039	214.332	70	0.369629	0.52404	99.8629			91	210.146	210.429	70	0.388465	0.526998	99.8656
93	215.951	216.199	70	0.371938	0.533736	99.8854	31.434	-31.418	-0.013	-7.993			92	213.944	214.221	70	0.369724	0.524155	99.8706			92	210.073	210.369	70	0.38837	0.527514	99.8594
94	215.642	216.087	70	0.37251	0.535435	99.7939	31.304	-31.331	-0.056	-8.049			93	213.903	214.141	70	0.370106	0.52362	99.8886			93	209.987	210.258	70	0.388561	0.52738	99.8713
95	215.136	215.725	70	0.373445	0.538316	99.7271	31.232	-31.256	-0.05	-8.099			94	213.814	214.108	70	0.370144	0.524212	99.8624			94	209.919	210.197	70	0.388885	0.527418	99.8674
96	215.047	215.256	70	0.373789	0.538202	99.9031	31.137	-31.089	0.023	-8.076			95	213.742	214.025	70	0.37043	0.524479	99.8679			95	209.939	210.206	70	0.388331	0.527208	99.8731
97	214.856	214.947	70	0.37648	0.536465	99.9574	31.093	-31.101	-0.037	-8.113			96	213.713	213.946	70	0.370373	0.52383	99.8914			96	209.864	210.153	70	0.388484	0.527265	99.8628
98	215.125	215.305	70	0.374744	0.535091	99.9167	31.135	-31.082	0.021	-8.092			97	213.739	214.018	70	0.369801	0.523907	99.8694			97	209.786	210.059	70	0.388656	0.527151	99.8702
99	216.437	217.239	70	0.357663	0.539473	99.6307	31.294	-31.505	-0.242	-8.334			98	213.725	213.986	70	0.36961	0.523792	99.8777			98	209.723	210	70	0.388809	0.527208	99.8682
100	216.882	216.499	70	0.358865	0.532584	100.177	31.279	-31.198	0.037	-8.297			99	213.632	213.913	70	0.369839	0.524078	99.8688			99	209.642	209.924	70	0.388732	0.527361	99.8653
101	217.016	217.239	70	0.358025	0.531706	99.8973	31.456	-31.472	-0.052	-8.349			100	213.559	213.819	70	0.369991	0.524021	99.8785			100	209.544	209.834	70	0.388942	0.527552	99.862
102	216.255	216.871	70	0.360964	0.535771	99.716	31.309	-31.262	0.006	-8.343			101	213.489	213.756	70	0.370068	0.523945	99.8752			101	209.457	209.735	70	0.389286	0.527647	99.8674
103	216.217	216.304	70	0.362071	0.532985	99.96	31.092	-31.119	-0.065	-8.408			102	213.405	213.681	70	0.370507	0.524098	99.8709			102	209.402	209.664	70	0.389553	0.527762	99.8749
104	216.618	216.759	70	0.359685	0.53205	99.9352	31.323	-31.3	-0.018	-8.426			103	213.322	213.599	70	0.370774	0.52425	99.8703			103	209.298	209.579	70	0.389629	0.528105	99.8658
105	216.093	216.727	70	0.360392	0.536439	99.7073	31.244	-31.2	0.009	-8.417			104	213.223	213.499	70	0.371156	0.524384	99.8708			104	209.192	209.471	70	0.389935	0.528373	99.8666
106	215.982	216.158	70	0.361403	0.535332	99.9185	31.006	-31.061	-0.095	-8.512			105	213.163	213.457	70	0.371117	0.524765	99.8622			105	209.112	209.375	70	0.390336	0.528468	99.8744
107	236.256	226.353	21	0.261457	0.325135	104.375	32.431	-35.778	-3.544	-12.056			106	213.136	213.375	70	0.37127	0.524441	99.8879			106	209.048	209.311	70	0.390164	0.528487	99.8746
108	235.524	236.498	21	0.267584	0.33651	99.5882	35.502	-35.51	-0.224	-12.28			107	234.228	224.322	21	0.266286	0.29348	104.416			107	230.969	221.163	21	0.292966	0.310599	104.434
109	236.024	236.457	21	0.266248	0.333265	99.8167	36.032	-35.639	0.186	-12.094			108	234.294	235.111	21	0.26642	0.300465	99.6524			108	230.537	231.614	21	0.29539	0.322928	99.5348
110	209.559	219.751	70	0.385869	0.576493	95.362	29.758	-30.989	-1.284	-13.378			109	233.889	235.07	21	0.26745	0.325065	99.4977			109	230.321	231.212	21	0.297165	0.327718	99.6148
111	209.47	210.555	70	0.381652	0.575673	99.4843	29.541	-30.142	-0.651	-14.029			110	209.765	219.514	70	0.394	0.571198	95.559			110	210.822	218.932	70	0.374915	0.567229	96.2954
112	209.119	209.536	70	0.383675	0.573516	99.8006	29.286	-29.542	-0.317	-14.346			111	212.174	212.315	70	0.379171	0.564538	99.9336			111	210.763	211.334	70	0.375201	0.559996	99.7298
113	209.268	209.559	70	0.383561	0.571608	99.8611	29.257	-29.514	-0.308	-14.654			112	213.722	214.171	70	0.366098	0.56158	99.7904			112	210.725	211.195	70	0.375335	0.555434	99.7777
114	209.265	209.655	70	0.383369	0.570539	99.8138	29.268	-29.525	-0.31	-14.964			113	213.554	213.903	70	0.367339	0.55845	99.8368			113	210.377	211.043	70	0.375755	0.553144	99.6841
115	208.818	209.441	70	0.383999	0.570654	99.7022	29.086	-29.367	-0.347	-15.311			114	213.421	213.782	70	0.367988	0.556465	99.8311			114	210.269	210.694	70	0.376366	0.550453	99.7981
116	208.445	208.809	70	0.385889	0.570348	99.8254	28.839	-28.888	-0.104	-15.415			115	213.194	213.558	70	0.369457	0.554423	99.8296			115	210.197	210.613	70	0.376595	0.548278	99.8025
117	209.16	208.988	70	0.384305	0.566913	100.082	29.117	-29.087	-0.016	-15.431			116	213.22	213.578	70	0.368388	0.552953	99.8326			116	210.099	210.496	70	0.376804	0.546484	99.8113
118	209.669	209.704	70	0.382988	0.564814	99.9832	29.147	-29.213	-0.114	-15.545			117	213.124	213.454	70	0.36898	0.551293	99.8452			117	209.294	210.445	70	0.376671	0.551064	99.4529
119	209.635	209.969	70	0.38295	0.564394	99.8409	29.095	-29.216	-0.179	-15.724			118	213.054	213.346	70	0.369266	0.549594	99.863			118	207.859	208.647	70	0.382606	0.553011	99.6224
120	209.467	209.735	70	0.38377	0.563516	99.8725	28.946	-28.902	-0.02	-15.744			119	212.904	213.248	70	0.369877	0.548945	99.8384			119	207.472	207.877	70	0.384419	0.552629	99.8052
121	210.251	210.018	70	0.382377	0.560138	100.111	29.252	-29.139	0.062	-15.682			120	212.825	213.125	70	0.37001	0.547457	99.8596			120	207.209	207.636	70	0.385201	0.552724	99.7944
122	210.348	210.647	70	0.381557	0.559661	99.8579	29.219	-29.263	-0.099	-15.781			121	212.678	212.971	70	0.370907	0.546178	99.8624			121	206.831	207.334	70	0.386156	0.553392	99.757
123	210.171	210.53	70	0.381919	0.559871	99.8291	29.144	-29.205	-0.112	-15.893			122	212.564	212.879	70	0.37148	0.545587	99.8523			122	206.451	206.913	70	0.387492	0.55406	99.7768
124	209.935	210.311	70	0.382854	0.559794	99.8214	29.037	-29.027	-0.053	-15.946			123	212.509	212.794	70	0.371537	0.544785	99.8659			123	206.251	206.601	70	0.388274	0.553621	99.8304
125	210.253	210.269	70	0.38211	0.557867	99.9924	29.155	-29.089	0.013	-15.933			124	212.286	212.597	70	0.372701	0.544403	99.8539			124	206.019	206.439	70	0.388542	0.55406	99.7966
126	210.192	210.555	70	0.381556	0.55802	99.8274	29.129	-29.165	-0.089	-16.022			125	212.245	212.536	70	0.372606	0.543583	99.8628			125	205.937	206.2	70	0.389343	0.553392	99.872
127	209.888	210.278	70	0.38253	0.55842	99.8147	29.018	-29.058	-0.093	-16.115			126	212.237	212.522	70	0.372281	0.543106	99.8659			126	205.861	206.199	70	0.389419	0.553297	99.8357
128	209.247	209.929	70	0.383542	0.560959	99.6748	28.812	-28.914	-0.155	-16.27			127	212.169	212.421	70	0.372663	0.541999	99.8815			127	205.72	206.041	70	0.390011	0.553354	99.8439
129	208.647	209.21	70	0.384915	0.562333	99.7311	28.666	-28.747	-0.131	-16.401			128	212.014	212.304	70	0.373636	0.541674	99.8631			128	205.626	205.931	70	0.390164	0.553278	99.852
130	208.318	208.639	70	0.386366	0.562428	99.846	28.545	-28.485	0	-16.401			129	211.916	212.214	70	0.373694	0.541502	99.8594			129	205.534	205.85	70	0.390221	0.553201	99.8466
131	208.308	208.548	70	0.386328	0.561913	99.8848	28.504	-28.487	-0.031	-16.432			130	211.877	212.136	70	0.373904	0.541178	99.8781			130	205.403	205.732	70	0.390927	0.553297	99.84
132	208.124	208.486	70	0.386576	0.562275	99.8265	28.475	-28.448	-0.031	-16.463			131	211.883	212.154	70	0.373255	0.540529	99.8722			131	205.297	205.603	70	0.391271	0.55322	99.8514
133	207.951	208.235	70	0.387186	0.562257	99.8638	28.39	-28.357	-0.023	-16.486			132	211.755	212.013	70	0.374037	0.539747	99.8781			132	205.13	205.499	70	0.391576	0.553831	99.8203
134	207.888	208.141	70	0.387358	0.562104	99.8784	28.316	-28.301	-0.038	-16.524			133	211.695	211.96	70	0.374304	0.539613	99.875			133	205.041	205.278	70	0.392091	0.553278	99.8842
135	207.877	208.088	70	0.387473	0.561417	99.8982	28.369	-28.307	-0.001	-16.525			134	211.614	211.909	70	0.374266	0.539594	99.8609			134	204.885	205.279	70	0.392301	0.554156	99.8083
136	207.914	208.065	70	0.387549	0.56073	99.9278	28.281	-28.244	-0.016	-16.541			137	206.991	206.815	70	0.398618	0.559367	100.085			135	204.75	205.007	70	0.392855	0.553869	99.8744
137	207.724	208.175	70	0.387434	0.561589	99.7834	28.301	-28.422	-0.179	-16.72			138	206.528	206.842	70	0.401175	0.558565	99.8479			136	204.749	204.982	70	0.393103	0.553163	99.8864
138	207.397	207.73	70	0.388484	0.562142	99.8396	28.213	-28.217	-0.07	-16.79			139	206.512	206.758	70	0.40108	0.557172	99.881			137	204.599	204.931	70	0.393332	0.55385	99.8379
139	207.247	207.593	70	0.388694	0.562619	99.8331	28.186	-28.177	-0.05	-16.84			140	206.942	206.838	70	0.400202	0.552267	100.05			138	204.558	204.821	70	0.393331	0.553621	99.8714
140	207.093	207.297	70	0.389477	0.562046	99.9017	28.027	-27.925	0.038	-16.802			141	209.049	209.146	70	0.386404	0.548947	99.9534			139	204.466	204.768	70	0.393618	0.553774	99.8528
141	207.206	207.482	70	0.388523	0.56197	99.8667	28.178	-28.235	-0.114	-16.916			142	209.434	209.621	70	0.383656	0.547324	99.911			140	204.378	204.687	70	0.393713	0.553946	99.849
142	207.114	207.272	70	0.389324	0.561207	99.9235	28.137	-28.003	0.083	-16.833			143	209.481	209.75	70	0.383045	0.547019	99.8715			141	204.254	204.546	70	0.394038	0.55406	99.8571
143	207.192	207.39	70	0.388942	0.560749	99.9046	28.114	-28.065	-0.013	-16.846			144	209.421	209.697	70	0.382931	0.546733	99.8684			142	204.224	204.499	70	0.394286	0.553927	99.8655
144	207.262	207.331	70	0.389248	0.559546	99.9667	28.044	-27.812	0.168	-16.678			145	209.224	209.482	70	0.384171	0.54637	99.8767			143	204.075	204.385	70	0.394668	0.554461	99.8487
145	207.279	207.675	70	0.388293	0.560405	99.8097	28.092	-28.204	-0.166	-16.844			146	209.164	209.412	70	0.384591	0.546046	99.8817			144	203.874	204.242	70	0.395069	0.555072	99.8199
146	207.069	207.276	70	0.389286	0.560043	99.9003	28.041	-27.98	0.005	-16.839			147	209.071	209.355	70	0.38461	0.545893	99.8644			145	203.777	204.064	70	0.395317	0.555091	99.8594
147	206.962	207.276	70	0.389419	0.560405	99.8485	28.026	-28.027	-0.06	-16.899			148	208.89	209.202	70	0.385202	0.546237	99.851			146	203.662	203.925	70	0.395584	0.555186	99.8711
148	206.972	207.038	70	0.390202	0.559012	99.9682	27.937	-27.763	0.117	-16.782			149	208.737	208.987	70	0.386023	0.545893	99.8803			147	203.503	203.838	70	0.395927	0.555415	99.8353
149	207.381	207.401	70	0.388961	0.55739	99.9903	27.973	-27.881	0.038	-16.744			150	208.66	208.955	70	0.38606	0.545931	99.8589			148	203.473	203.649	70	0.3965	0.554595	99.9136
150	207.684	207.95	70	0.386614	0.55697	99.8724	28.108	-28.312	-0.259	-17.003			151	208.652	208.895	70	0.385908	0.54555	99.884			149	203.43	203.727	70	0.396328	0.555148	99.8543
151	207.598	208.146	70	0.383999	0.559146	99.7367	28.034	-28.022	-0.051	-17.054			152	208.633	208.861	70	0.385831	0.545282	99.891			150	203.424	203.625	70	0.396462	0.554671	99.9011
152	206.968	207.246	70	0.387645	0.559222	99.8658	27.885	-27.821	0.001	-17.053			153	208.598	208.833	70	0.386175	0.544977	99.8874			151	203.329	203.656	70	0.396633	0.555053	99.8396
153	207.198	207.226	70	0.387435	0.557581	99.9866	27.943	-27.859	0.013	-17.04			154	208.557	208.823	70	0.386156	0.544863	99.8726			152	203.166	203.491	70	0.396958	0.555453	99.8399
154	206.963	207.355	70	0.38753	0.558516	99.8113	27.854	-27.857	-0.067	-17.107			155	208.515	208.763	70	0.386271	0.544843	99.8811			153	203.019	203.304	70	0.397568	0.555797	99.8599
155	206.784	207.107	70	0.387969	0.558897	99.8437	27.837	-27.83	-0.052	-17.159			156	207.985	208.441	70	0.38816	0.547458	99.7813			154	202.899	203.193	70	0.397721	0.555854	99.855
156	206.743	206.978	70	0.38795	0.558497	99.8863	27.888	-27.82	-0.005	-17.164			157	207.897	208.15	70	0.388751	0.54742	99.8787			155	202.776	203.086	70	0.397874	0.556179	99.8476
157	206.678	206.909	70	0.388179	0.558573	99.8883	27.83	-27.74	0.027	-17.137			158	207.853	208.117	70	0.388656	0.547286	99.873			156	202.677	202.965	70	0.39816	0.556236	99.8581
158	206.696	206.872	70	0.388255	0.557714	99.915	27.802	-27.735	-0.005	-17.142			159	207.764	208.041	70	0.388675	0.547458	99.8669			157	202.613	202.869	70	0.398236	0.55614	99.8737
159	206.748	206.967	70	0.387969	0.557543	99.8943	27.862	-27.804	-0.004	-17.146			160	231.185	220.624	21	0.27892	0.320867	104.786			158	202.467	202.772	70	0.398733	0.556465	99.8499
160	231.363	218.925	21	0.279626	0.407042	105.682	27.712	-34.609	-7.344	-24.49			161	230.976	231.762	21	0.281611	0.326382	99.661			159	202.442	202.673	70	0.398733	0.556159	99.8859
161	231.666	232.426	21	0.280275	0.395725	99.6733	34.144	-34.041	-0.307	-24.797			162	230.979	231.81	21	0.281287	0.330523	99.6415			160	225.211	214.617	21	0.308654	0.363749	104.936
162	231.087	232.447	21	0.28205	0.399084	99.4147	33.857	-33.845	-0.376	-25.173			163	207.4	219.057	70	0.390564	0.558871	94.6786			161	225.086	225.885	21	0.310524	0.37125	99.6461
163	206.532	218.882	70	0.39169	0.572581	94.3578	32.126	-28.252	3.782	-21.391			164	207.277	207.594	70	0.390755	0.557134	99.8474			162	224.998	225.85	21	0.31102	0.376498	99.6228
164	207.545	207.748	70	0.385374	0.569948	99.9021	28.185	-28.269	-0.163	-21.554			165	207.22	207.518	70	0.390774	0.555645	99.8566			163	202.349	213.966	70	0.399515	0.569385	94.5707
165	207.163	207.474	70	0.387396	0.568535	99.8503	28.078	-28.079	-0.082	-21.636			166	207.026	207.311	70	0.391538	0.554539	99.8629			164	202.265	202.593	70	0.399439	0.566961	99.8382
166	207.079	207.478	70	0.386767	0.567791	99.8074	28.086	-28.141	-0.144	-21.78			167	207.117	207.297	70	0.391252	0.552974	99.9132			165	202.046	202.433	70	0.399706	0.565473	99.8084
167	206.18	206.9	70	0.389152	0.569203	99.6518	27.726	-27.816	-0.17	-21.95			168	207.14	207.379	70	0.391118	0.552191	99.8852			166	201.969	202.208	70	0.399992	0.563755	99.8817
168	205.702	206.165	70	0.390412	0.569547	99.7753	27.618	-27.664	-0.132	-22.082			169	207.046	207.325	70	0.391194	0.55158	99.8655			167	201.94	202.2	70	0.399954	0.562495	99.8713
169	205.254	205.75	70	0.391023	0.570176	99.7586	27.488	-27.561	-0.149	-22.231			170	207.018	207.269	70	0.391061	0.551218	99.8786			168	201.688	202.044	70	0.400546	0.561866	99.8241
170	205.054	205.316	70	0.3919	0.569413	99.8724	27.362	-27.312	-0.021	-22.252			171	207.01	207.231	70	0.391061	0.550511	99.8933			169	201.511	201.788	70	0.401023	0.561141	99.8629
171	205.041	205.248	70	0.392091	0.568592	99.8991	27.352	-27.295	-0.023	-22.275			172	206.957	207.218	70	0.391156	0.549882	99.8741			170	201.43	201.73	70	0.40087	0.560663	99.8511
172	204.929	205.219	70	0.392129	0.568382	99.8585	27.254	-27.291	-0.106	-22.381			173	206.882	207.105	70	0.39169	0.549405	99.8923			171	201.346	201.591	70	0.400966	0.559805	99.8784
173	204.834	205.079	70	0.392511	0.568077	99.8802	27.264	-27.272	-0.082	-22.463			174	206.883	207.132	70	0.391442	0.548985	99.8796			172	201.227	201.511	70	0.40129	0.559328	99.8595
174	204.705	204.94	70	0.393198	0.567676	99.8855	27.302	-27.247	-0.025	-22.488			175	206.822	207.061	70	0.391423	0.548717	99.8848			173	201.057	201.402	70	0.401462	0.559175	99.829
175	204.695	204.889	70	0.393236	0.566837	99.9052	27.256	-27.119	0.061	-22.427			176	206.754	207.005	70	0.391843	0.548317	99.8789			174	200.748	201.15	70	0.401844	0.559728	99.8001
176	205.099	205.013	70	0.392817	0.56468	100.042	27.328	-27.211	0.038	-22.389			177	206.754	207.008	70	0.391251	0.548202	99.8775			175	200.695	200.882	70	0.402492	0.55864	99.907
177	204.857	205.207	70	0.393351	0.565176	99.8293	27.249	-27.26	-0.08	-22.469			178	206.777	207.001	70	0.391251	0.547725	99.8921			176	200.732	200.983	70	0.402149	0.557896	99.8756
178	204.35	204.848	70	0.394343	0.566512	99.7573	27.069	-27.106	-0.115	-22.584			179	206.682	206.949	70	0.391365	0.547591	99.8709			177	200.503	200.868	70	0.402454	0.558011	99.8183
179	204.329	204.481	70	0.394896	0.565577	99.9261	27.2	-27.07	0.053	-22.531			180	206.634	206.896	70	0.3915	0.547649	99.8733			178	200.199	200.573	70	0.40295	0.558297	99.8132
180	204.229	204.502	70	0.394877	0.565558	99.8665	27.084	-27.06	-0.057	-22.588			181	206.683	206.893	70	0.391042	0.547095	99.8987			179	200.075	200.367	70	0.40337	0.55782	99.8542
181	204.106	204.369	70	0.395145	0.565539	99.8712	26.985	-27.012	-0.1	-22.688			182	206.616	206.869	70	0.391328	0.546847	99.8775			180	200.057	200.323	70	0.403046	0.557171	99.8669
182	204.028	204.252	70	0.395317	0.564985	99.8901	26.989	-26.919	0	-22.688			183	206.597	206.801	70	0.391271	0.546389	99.9015			181	199.838	200.212	70	0.403255	0.557419	99.8135
183	204.39	204.285	70	0.395069	0.562733	100.051	27.113	-26.892	0.151	-22.537			184	206.487	206.76	70	0.391881	0.546618	99.8682			182	199.512	199.922	70	0.403733	0.557782	99.7948
184	204.526	204.724	70	0.39421	0.562409	99.9032	27.067	-27.031	-0.043	-22.58			185	206.511	206.728	70	0.391671	0.546275	99.8951			183	199.397	199.689	70	0.403847	0.55719	99.8537
185	204.631	204.74	70	0.394324	0.561379	99.9468	27.101	-26.924	0.095	-22.485			186	206.537	206.755	70	0.391442	0.54574	99.8941			184	199.284	199.603	70	0.403656	0.556904	99.8403
186	204.898	205.025	70	0.393122	0.560424	99.9381	27.166	-27.167	-0.077	-22.562			187	206.474	206.733	70	0.391614	0.545721	99.8747			185	199.091	199.435	70	0.403847	0.556885	99.8276
187	204.69	204.978	70	0.393828	0.560634	99.8592	27.091	-27.086	-0.062	-22.624			188	206.429	206.659	70	0.391404	0.545359	99.8889			186	198.841	199.229	70	0.403981	0.557114	99.8053
188	204.537	204.915	70	0.393217	0.561436	99.8156	27.082	-27.156	-0.151	-22.775			189	206.426	206.644	70	0.391728	0.545187	99.8948			187	198.631	198.977	70	0.404324	0.55719	99.8264
189	204.623	204.663	70	0.394	0.559871	99.98	27.162	-27.054	0.031	-22.744			190	206.371	206.639	70	0.391748	0.545263	99.8701			188	198.419	198.761	70	0.404496	0.557095	99.8281
190	204.157	204.682	70	0.394668	0.562066	99.7437	27.012	-27.02	-0.089	-22.833			191	206.32	206.553	70	0.3919	0.545187	99.8871			189	198.271	198.593	70	0.404553	0.556789	99.8377
191	203.727	204.093	70	0.395908	0.562581	99.8206	26.847	-26.817	-0.055	-22.888			192	206.349	206.583	70	0.39169	0.544805	99.887			190	197.923	198.408	70	0.404668	0.55782	99.7553
192	204.004	203.972	70	0.395641	0.560711	100.015	26.93	-26.827	0.035	-22.853			193	206.287	206.53	70	0.391843	0.544767	99.8823			191	197.751	198.026	70	0.405107	0.557037	99.8614
193	204.096	204.281	70	0.395126	0.560367	99.9091	26.938	-26.863	0.006	-22.847			194	206.255	206.487	70	0.392091	0.544595	99.8874			192	197.58	197.926	70	0.405012	0.557056	99.8251
194	204.13	204.268	70	0.394858	0.559508	99.9324	26.911	-26.85	-0.009	-22.856			195	206.203	206.44	70	0.39213	0.544652	99.8848			193	197.426	197.768	70	0.40482	0.556809	99.8271
195	203.734	204.265	70	0.395469	0.561283	99.7405	26.812	-26.883	-0.147	-23.003			196	206.069	206.36	70	0.392644	0.544977	99.8591			194	197.16	197.593	70	0.405221	0.55719	99.781
196	203.433	203.726	70	0.396271	0.561608	99.8563	26.739	-26.706	-0.039	-23.042			197	206.08	206.292	70	0.392454	0.544672	99.8974			195	196.835	197.23	70	0.405527	0.557438	99.8001
197	203.348	203.584	70	0.396462	0.561474	99.8843	26.736	-26.71	-0.044	-23.086			198	205.995	206.27	70	0.39253	0.544882	99.8666			196	196.9	197.116	70	0.405145	0.555778	99.8905
198	203.342	203.514	70	0.396767	0.560959	99.9154	26.744	-26.688	-0.015	-23.101			199	206.009	206.177	70	0.392702	0.544023	99.9182			197	196.743	197.103	70	0.404859	0.555587	99.8175
199	203.484	203.495	70	0.396786	0.55926	99.9945	26.718	-26.629	0.016	-23.085			200	205.976	206.253	70	0.392454	0.544538	99.8657			198	196.524	196.904	70	0.404973	0.555472	99.807
200	204.766	203.993	70	0.395488	0.552065	100.379	27.072	-26.698	0.31	-22.775			201	205.844	206.081	70	0.393255	0.544404	99.8852			199	196.32	196.665	70	0.405164	0.555205	99.8249
201	205.748	205.695	70	0.391595	0.549985	100.026	27.423	-27.406	-0.045	-22.82			202	205.698	205.965	70	0.393713	0.544729	99.87			200	196.116	196.517	70	0.405031	0.555148	99.7959
202	205.414	205.806	70	0.392225	0.551283	99.8096	27.246	-27.25	-0.075	-22.895			203	205.749	205.955	70	0.393427	0.544385	99.9001			201	195.936	196.298	70	0.405106	0.554919	99.8154
203	205.072	205.466	70	0.392969	0.552581	99.8086	27.132	-27.187	-0.121	-23.016			204	205.757	205.997	70	0.393274	0.544557	99.8838			202	195.565	196.023	70	0.405298	0.555472	99.7661
204	205.02	205.174	70	0.393446	0.551932	99.9249	27.171	-27.093	0.01	-23.006			205	205.742	205.969	70	0.393179	0.544118	99.8894			203	195.199	195.675	70	0.405527	0.555988	99.7569
205	205.501	205.28	70	0.392931	0.548496	100.108	27.256	-27.094	0.099	-22.907			206	205.699	205.928	70	0.393351	0.543946	99.8888			204	194.985	195.336	70	0.405412	0.555472	99.82
206	205.873	206.036	70	0.390946	0.548172	99.9209	27.357	-27.325	-0.037	-22.944			207	205.631	205.887	70	0.393331	0.544252	99.8753			205	194.678	195.164	70	0.405469	0.556141	99.7513
207	205.577	205.922	70	0.3919	0.549165	99.8321	27.26	-27.244	-0.059	-23.003			208	205.631	205.821	70	0.39358	0.543889	99.9079			206	194.332	194.747	70	0.40587	0.556121	99.7871
208	206.024	205.832	70	0.391347	0.545615	100.093	27.386	-27.185	0.129	-22.874			209	205.613	205.818	70	0.393828	0.543489	99.9002			207	193.945	194.468	70	0.405909	0.556961	99.7312
209	206.684	206.493	70	0.390049	0.542008	100.092	27.548	-27.412	0.063	-22.811			210	205.64	205.862	70	0.393313	0.543546	99.8921			208	193.595	194.008	70	0.40608	0.556847	99.7868
210	206.711	207.029	70	0.388942	0.543	99.8463	27.533	-27.527	-0.061	-22.872			211	205.476	205.759	70	0.394038	0.543832	99.8621			209	193.339	193.753	70	0.406061	0.55677	99.7864
211	206.395	206.8	70	0.3894	0.544469	99.8041	27.487	-27.498	-0.088	-22.96			212	205.46	205.642	70	0.394152	0.543507	99.9115			210	193.071	193.489	70	0.405755	0.556637	99.784
212	206.591	206.561	70	0.38942	0.542103	100.014	27.46	-27.343	0.048	-22.912			213	229.405	218.894	21	0.283386	0.305026	104.802			211	192.733	193.194	70	0.40587	0.556808	99.7614
213	230.116	219.248	21	0.284913	0.317707	104.957	29.032	-32.192	-3.456	-26.368			214	229.227	229.987	21	0.285199	0.313462	99.6696			212	192.409	192.83	70	0.406195	0.556885	99.7819
214	229.681	230.641	21	0.286439	0.332632	99.5838	32.593	-32.516	-0.219	-26.587			215	229.188	229.896	21	0.286325	0.318557	99.6922			213	219.565	205.982	21	0.315944	0.318443	106.594
215	228.495	229.946	21	0.290066	0.353797	99.3689	32.295	-32.405	-0.41	-26.997			216	204.924	211.696	70	0.372816	0.579279	96.8012			214	220.164	220.228	21	0.318673	0.321287	99.9712
216	203.606	215.879	70	0.396233	0.567982	94.3147	30.867	-27.031	3.742	-23.255			217	204.939	205.451	70	0.372606	0.573974	99.7506			215	220.332	220.844	21	0.319723	0.329169	99.7685
217	203.343	203.785	70	0.396671	0.566436	99.7831	26.775	-26.893	-0.204	-23.459			218	205.059	205.399	70	0.372491	0.570386	99.8345
218	203.165	203.531	70	0.396309	0.565215	99.8202	26.691	-26.726	-0.118	-23.577			219	204.994	205.423	70	0.372644	0.568306	99.7912
219	202.835	203.241	70	0.396901	0.564756	99.8006	26.557	-26.573	-0.1	-23.677			220	204.915	205.289	70	0.373198	0.566302	99.8178
220	203.279	203.041	70	0.396786	0.560405	100.117	26.613	-26.441	0.09	-23.587			221	204.748	205.152	70	0.373732	0.565366	99.8028
221	204.543	204.036	70	0.394019	0.554126	100.248	26.96	-26.77	0.107	-23.48			222	204.687	204.986	70	0.374209	0.563954	99.8541
222	204.842	204.996	70	0.39255	0.552962	99.9249	27.039	-27.013	-0.058	-23.538			223	204.603	204.994	70	0.373999	0.563477	99.809
223	204.589	204.95	70	0.392931	0.552943	99.8242	26.952	-26.927	-0.05	-23.588			224	204.452	204.774	70	0.374953	0.562866	99.8429
224	204.599	204.655	70	0.393618	0.551035	99.9726	26.899	-26.798	0.025	-23.563			225	204.383	204.679	70	0.375278	0.562122	99.8552
225	205.539	205.1	70	0.39211	0.544851	100.214	27.2	-26.954	0.165	-23.398			226	204.464	204.619	70	0.375621	0.560595	99.9246
226	206.011	206.072	70	0.390145	0.543	99.9706	27.324	-27.269	-0.018	-23.416			227	204.393	204.769	70	0.375201	0.560824	99.8163
227	205.789	206.086	70	0.390793	0.543153	99.8558	27.212	-27.159	-0.021	-23.437			228	204.152	204.517	70	0.376118	0.560939	99.8212
228	206.056	206.036	70	0.390393	0.540634	100.01	27.281	-27.166	0.044	-23.393			229	203.999	204.309	70	0.376728	0.560863	99.8483
229	206.451	206.461	70	0.389057	0.537809	99.9951	27.427	-27.317	0.03	-23.363			230	203.926	204.185	70	0.376919	0.560443	99.8733
230	206.133	206.561	70	0.389553	0.539374	99.7932	27.247	-27.217	-0.048	-23.411			231	203.874	204.147	70	0.377243	0.5605	99.8664
231	206.24	206.335	70	0.389132	0.537657	99.9541	27.324	-27.268	-0.014	-23.425			232	203.558	203.958	70	0.378331	0.561244	99.8039
232	206.356	206.455	70	0.38919	0.536168	99.9518	27.317	-27.203	0.037	-23.388			233	203.504	203.741	70	0.378751	0.560901	99.8839
233	206.72	206.761	70	0.387759	0.534107	99.9801	27.466	-27.336	0.054	-23.334			234	203.438	203.711	70	0.378789	0.56071	99.8661
234	206.652	206.957	70	0.387473	0.534546	99.853	27.403	-27.378	-0.052	-23.386			235	203.339	203.608	70	0.379458	0.560519	99.868
235	206.505	206.754	70	0.387835	0.534412	99.8797	27.348	-27.302	-0.03	-23.416			236	203.349	203.583	70	0.379285	0.560252	99.8852
236	207.386	207.622	70	0.381003	0.533859	99.8863	27.457	-27.36	0.005	-23.411			237	203.27	203.532	70	0.379667	0.560042	99.871
237	206.746	206.708	70	0.387377	0.531225	100.019	27.414	-27.27	0.063	-23.348			238	203.225	203.466	70	0.380068	0.560233	99.8817
238	206.452	206.916	70	0.387435	0.533305	99.7754	27.309	-27.329	-0.094	-23.442			239	203.284	203.489	70	0.379991	0.559527	99.8995
239	206.169	206.494	70	0.388198	0.533992	99.8422	27.236	-27.214	-0.058	-23.5			240	202.955	203.381	70	0.380583	0.560672	99.7907
240	206.063	206.275	70	0.388637	0.533458	99.8974	27.229	-27.178	-0.021	-23.521			241	202.874	203.114	70	0.380946	0.5605	99.882
241	206.069	206.255	70	0.388389	0.532943	99.9097	27.19	-27.131	-0.025	-23.546			242	202.95	203.098	70	0.380965	0.559527	99.9274
242	206.022	206.24	70	0.388618	0.532427	99.8947	27.19	-27.135	-0.023	-23.569			243	203.214	203.285	70	0.380888	0.558305	99.9653
243	206.035	206.245	70	0.38837	0.531855	99.8983	27.205	-27.129	-0.003	-23.572			244	203.291	203.496	70	0.380449	0.557943	99.8992
244	206.058	206.243	70	0.388274	0.530958	99.9106	27.222	-27.127	0.015	-23.557			245	203.203	203.5	70	0.380468	0.558248	99.8541
245	206.093	206.269	70	0.38835	0.530156	99.9148	27.2	-27.113	0.006	-23.551			246	203.178	203.355	70	0.381309	0.557809	99.9129
246	206.014	206.286	70	0.388103	0.530614	99.8684	27.159	-27.112	-0.032	-23.583			247	203.182	203.435	70	0.380965	0.557885	99.8753
247	205.982	206.209	70	0.387912	0.530023	99.8899	27.148	-27.092	-0.021	-23.604			248	203.165	203.395	70	0.381003	0.557885	99.8868
248	206.028	206.195	70	0.387855	0.528954	99.9192	27.167	-27.067	0.02	-23.584			249	202.976	203.34	70	0.381423	0.558725	99.8209
249	206.457	206.376	70	0.386977	0.525175	100.039	27.29	-27.154	0.06	-23.524			250	202.868	203.049	70	0.382129	0.558153	99.9108
250	206.322	206.675	70	0.386556	0.526435	99.8292	27.19	-27.175	-0.063	-23.587			251	203.21	203.299	70	0.381251	0.55695	99.9563
251	206.15	206.429	70	0.387225	0.526836	99.8648	27.183	-27.118	-0.016	-23.603			252	202.997	203.365	70	0.381441	0.557924	99.8191
252	206.187	206.329	70	0.38732	0.525652	99.9311	27.188	-27.094	0.021	-23.582			253	202.732	203.078	70	0.382434	0.558821	99.8298
253	206.666	206.561	70	0.386213	0.521568	100.051	27.356	-27.166	0.112	-23.47			254	202.829	202.957	70	0.382453	0.557695	99.9371
254	206.627	206.945	70	0.385545	0.52237	99.8465	27.266	-27.247	-0.059	-23.529			255	203.118	203.165	70	0.381843	0.55634	99.9769
255	206.355	206.694	70	0.38629	0.523305	99.8363	27.205	-27.179	-0.048	-23.577			256	202.981	203.323	70	0.381958	0.557294	99.8318
256	206.39	206.521	70	0.386442	0.521969	99.9365	27.229	-27.093	0.052	-23.525			257	202.685	203.066	70	0.382568	0.558401	99.8123
257	206.843	206.747	70	0.385411	0.517999	100.047	27.334	-27.183	0.072	-23.453			258	202.358	202.711	70	0.383694	0.559259	99.8255
258	206.829	207.115	70	0.385125	0.518534	99.8618	27.352	-27.309	-0.039	-23.492			259	202.306	202.578	70	0.383637	0.559641	99.8655
259	206.541	206.909	70	0.385545	0.519927	99.8218	27.248	-27.221	-0.044	-23.536			260	202.193	202.464	70	0.383885	0.559794	99.8665
260	206.399	206.644	70	0.38608	0.519641	99.8817	27.23	-27.151	-0.001	-23.537			261	202.004	202.279	70	0.384553	0.560099	99.8641
261	206.805	206.712	70	0.385393	0.515709	100.045	27.373	-27.161	0.138	-23.399			262	201.92	202.169	70	0.384972	0.560328	99.877
262	207.039	207.189	70	0.38419	0.514869	99.9276	27.397	-27.315	0.002	-23.397			263	202.089	202.129	70	0.384915	0.558954	99.9804
263	206.739	207.127	70	0.384763	0.516396	99.813	27.294	-27.274	-0.053	-23.45			264	202.241	202.409	70	0.384286	0.558668	99.9169
264	206.595	206.836	70	0.385259	0.516205	99.8837	27.268	-27.183	0.006	-23.444			265	201.945	202.365	70	0.384744	0.560118	99.7926
265	206.825	206.856	70	0.384858	0.513782	99.9852	27.342	-27.117	0.152	-23.292			266	223.742	213.328	21	0.294531	0.370628	104.882
266	229.598	219.152	21	0.281649	0.269748	104.767	28.648	-31.505	-3.163	-26.455			267	224.018	224.261	21	0.296764	0.370018	99.8916
267	229.431	230	21	0.284264	0.279901	99.7528	31.827	-31.624	-0.094	-26.549			268	223.945	224.673	21	0.297298	0.376086	99.676
268	229.282	229.962	21	0.285676	0.289329	99.7041	31.817	-31.589	-0.087	-26.636
269	204.83	214.205	70	0.389839	0.571989	95.6231	31.502	-28.693	2.715	-23.921
270	204.92	205.602	70	0.388198	0.566417	99.6682	28.182	-28.218	-0.119	-24.04
271	204.865	205.367	70	0.388045	0.562371	99.7552	27.961	-27.927	-0.06	-24.1
272	204.977	205.324	70	0.387644	0.558439	99.831	27.843	-27.773	-0.009	-24.109
273	204.861	205.362	70	0.387167	0.556321	99.756	27.722	-27.713	-0.074	-24.183
274	204.558	205.053	70	0.387931	0.554737	99.7584	27.573	-27.521	-0.031	-24.214
275	204.382	204.8	70	0.38795	0.553191	99.7958	27.476	-27.42	-0.022	-24.236
276	204.212	204.613	70	0.388103	0.551722	99.8041	27.363	-27.294	-0.01	-24.246
277	204.039	204.457	70	0.388465	0.550424	99.7957	27.294	-27.235	-0.018	-24.264
278	203.821	204.234	70	0.388713	0.549661	99.7978	27.201	-27.132	-0.016	-24.28
279	203.669	204.016	70	0.389038	0.548458	99.8299	27.137	-27.023	0.034	-24.246
280	204.117	204.076	70	0.388331	0.544603	100.02	27.245	-27.042	0.126	-24.12
281	204.742	204.684	70	0.386576	0.540729	100.028	27.473	-27.285	0.114	-24.006
282	204.322	204.931	70	0.386748	0.542046	99.7028	27.243	-27.2	-0.034	-24.04
283	204.01	204.39	70	0.387568	0.541588	99.814	27.15	-27.014	0.058	-23.982
284	204.475	204.35	70	0.387053	0.53674	100.061	27.24	-27.07	0.094	-23.888
285	203.649	204.744	70	0.386728	0.542752	99.4652	27.138	-27.257	-0.211	-24.099
286	202.051	203.089	70	0.390774	0.547504	99.4887	26.665	-26.702	-0.12	-24.219
287	201.235	201.862	70	0.392606	0.548859	99.6895	26.459	-26.366	-0.003	-24.222
288	201.46	201.506	70	0.392435	0.545786	99.9773	26.539	-26.422	0.028	-24.194
289	201.006	201.572	70	0.392931	0.546855	99.7191	26.389	-26.316	-0.013	-24.207
290	200.309	200.968	70	0.394286	0.548878	99.672	26.238	-26.212	-0.068	-24.275
291	199.854	200.239	70	0.39524	0.548706	99.8078	26.083	-25.965	0.024	-24.251
292	200.005	200.217	70	0.394286	0.547161	99.8938	26.232	-26.153	-0.008	-24.259
293	199.306	199.916	70	0.395564	0.548878	99.6949	25.973	-25.942	-0.065	-24.324
294	198.755	199.28	70	0.396557	0.549832	99.7363	25.888	-25.834	-0.035	-24.359
295	198.914	198.984	70	0.396442	0.547084	99.965	25.994	-25.773	0.13	-24.229
296	199.251	199.25	70	0.39587	0.543878	100.001	26	-25.821	0.078	-24.151
297	199.108	199.509	70	0.395469	0.544412	99.7992	25.948	-25.876	-0.018	-24.169
298	198.674	199.175	70	0.395908	0.545481	99.7483	25.938	-25.873	-0.035	-24.204
299	197.733	198.492	70	0.397721	0.548726	99.6176	25.638	-25.582	-0.037	-24.241
300	197.716	197.807	70	0.398217	0.546302	99.954	25.658	-25.507	0.058	-24.183
301	197.831	198.087	70	0.397034	0.545366	99.8711	25.755	-25.666	-0.012	-24.195
302	197.411	197.789	70	0.398179	0.545596	99.8088	25.576	-25.428	0.053	-24.142
303	197.709	197.743	70	0.39732	0.542409	99.9824	25.697	-25.548	0.051	-24.091
304	197.752	197.963	70	0.397015	0.541454	99.8934	25.72	-25.587	0.043	-24.048
305	197.307	197.892	70	0.397206	0.543573	99.7044	25.63	-25.667	-0.133	-24.181
306	196.455	197.031	70	0.399133	0.545481	99.7076	25.358	-25.278	-0.014	-24.195
307	197.724	196.746	70	0.398618	0.54155	100.497	25.537	-25.356	0.086	-24.109
308	197.137	197.233	70	0.397568	0.539164	99.9513	25.63	-25.432	0.092	-24.017
309	197.249	197.391	70	0.396882	0.537618	99.9279	25.634	-25.519	0.021	-23.996
310	196.854	197.282	70	0.397626	0.538286	99.7829	25.506	-25.425	-0.01	-24.006
311	196.674	196.931	70	0.397969	0.537847	99.8693	25.51	-25.369	0.039	-23.967
312	196.792	196.899	70	0.397607	0.535805	99.9453	25.497	-25.299	0.093	-23.874
313	197.292	197.265	70	0.396214	0.532351	100.014	25.666	-25.516	0.045	-23.829
314	196.914	197.49	70	0.39608	0.534927	99.7083	25.643	-25.648	-0.109	-23.938
315	196.021	196.594	70	0.398408	0.537122	99.7084	25.387	-25.265	0.019	-23.919
316	196.01	196.182	70	0.39837	0.535595	99.9122	25.388	-25.258	0.03	-23.889
317	196.181	196.26	70	0.397912	0.533076	99.9598	25.464	-25.277	0.081	-23.808
318	196.229	196.498	70	0.396996	0.532714	99.8629	25.479	-25.354	0.02	-23.788
319	223.935	210.1	21	0.29394	0.273661	106.585	26.548	-29.814	-3.582	-27.37
320	223.687	224.279	21	0.297947	0.2841	99.736	29.975	-29.994	-0.36	-27.73
321	223.163	224.212	21	0.299245	0.300074	99.5325	30.241	-30.324	-0.427	-28.157
322	196.991	210.145	70	0.405087	0.558802	93.7405	29.737	-25.597	4.008	-24.149
323	195.953	197.031	70	0.402588	0.554909	99.4527	25.428	-25.204	0.102	-24.047
324	194.71	195.886	70	0.402836	0.555329	99.3997	25.099	-25.019	-0.048	-24.095
325	193.953	194.58	70	0.403695	0.553229	99.6777	24.999	-24.801	0.085	-24.01
326	194.001	194.219	70	0.402645	0.548821	99.8879	25.016	-24.798	0.094	-23.916
327	193.921	194.235	70	0.402206	0.545729	99.8385	25.013	-24.887	0.004	-23.912
328	194.014	194.17	70	0.401137	0.542065	99.9198	25.096	-24.883	0.101	-23.811
329	193.957	194.3	70	0.400355	0.540214	99.8234	25.11	-24.962	0.033	-23.778
330	193.933	194.105	70	0.399916	0.537008	99.9114	25.12	-24.891	0.109	-23.669
331	194.079	194.311	70	0.398618	0.534813	99.8804	25.239	-25.097	0.025	-23.644
332	192.971	193.934	70	0.399935	0.53926	99.5036	24.973	-24.932	-0.085	-23.729
333	192.097	192.704	70	0.401519	0.540138	99.6852	24.777	-24.632	0.021	-23.708
334	192.029	192.273	70	0.401061	0.537943	99.873	24.812	-24.611	0.08	-23.628
335	192.667	192.454	70	0.399515	0.531511	100.111	24.988	-24.71	0.15	-23.478
336	192.541	193.001	70	0.398504	0.532122	99.7615	24.995	-24.91	-0.043	-23.521
337	192.287	192.548	70	0.399209	0.530614	99.8645	24.953	-24.742	0.088	-23.433
338	192.744	192.748	70	0.397263	0.526606	99.9983	25.09	-24.914	0.049	-23.384
339	192.206	192.685	70	0.398408	0.527523	99.7513	24.906	-24.799	-0.024	-23.408
340	191.933	192.332	70	0.398217	0.527504	99.7922	24.951	-24.802	0.016	-23.392
341	191.598	192.024	70	0.398351	0.527618	99.7781	24.916	-24.77	0.007	-23.385
342	191.418	191.729	70	0.398255	0.526931	99.8375	24.877	-24.741	0.002	-23.383
343	191.055	191.45	70	0.398618	0.52674	99.7937	24.825	-24.648	0.035	-23.348
344	191.437	191.353	70	0.397798	0.521931	100.044	24.925	-24.63	0.156	-23.192
345	191.792	191.946	70	0.395966	0.519755	99.9194	25.093	-24.918	0.04	-23.152
346	191.107	191.674	70	0.397282	0.522255	99.7043	24.856	-24.785	-0.065	-23.217
347	190.641	191.063	70	0.397893	0.522599	99.7793	24.817	-24.633	0.027	-23.19
348	191.05	190.972	70	0.39692	0.518133	100.041	24.931	-24.714	0.071	-23.119
349	190.744	191.341	70	0.396156	0.520576	99.6879	24.892	-24.857	-0.11	-23.229
350	189.598	190.433	70	0.397931	0.525328	99.5613	24.662	-24.674	-0.159	-23.388
351	188.929	189.382	70	0.399363	0.52611	99.7606	24.584	-24.431	0.006	-23.382
352	189.002	189.177	70	0.398676	0.523763	99.9078	24.685	-24.515	0.015	-23.367
353	188.162	188.883	70	0.399877	0.527332	99.6184	24.409	-24.338	-0.084	-23.451
354	187.819	188.209	70	0.400088	0.52716	99.7926	24.441	-24.279	0.004	-23.447
355	187.58	187.884	70	0.400012	0.526492	99.8382	24.427	-24.249	0.017	-23.43
356	187.244	187.679	70	0.400145	0.527179	99.7684	24.383	-24.215	0.008	-23.422
357	186.825	187.299	70	0.400336	0.528324	99.7471	24.328	-24.205	-0.035	-23.457
358	186.252	186.79	70	0.400966	0.529775	99.7122	24.235	-24.024	0.046	-23.411
359	186.008	186.323	70	0.401214	0.528859	99.831	24.193	-23.98	0.043	-23.368
360	185.709	186.151	70	0.400966	0.529622	99.7624	24.158	-23.99	0.002	-23.366
361	186.024	185.939	70	0.400317	0.525252	100.046	24.303
362	186.378	186.405	70	0.399897	0.522122	99.9855		-24.654
363	186.065	186.559	70	0.399286	0.523954	99.7354	24.04	-24.202	-0.337	-23.703
364	185.559	186.013	70	0.399744	0.525137	99.7558	24.108	-24.032	-0.102	-23.805
365	185.516	185.565	70	0.40024	0.522198	99.974	24.095	-23.877	0.045	-23.76
366	186.608	186.379	70	0.397225	0.516206	100.123	24.551	-24.346	0.04	-23.72
367	185.83	186.556	70	0.397912	0.5209	99.6107	24.229	-24.282	-0.232	-23.952
368	184.628	185.478	70	0.399801	0.526397	99.5419	24.068	-24.032	-0.139	-24.091
369	183.971	184.475	70	0.400813	0.527923	99.7271	24.022	-23.853	-0.01	-24.101
370	184.489	184.276	70	0.400183	0.521893	100.116	24.171	-23.828	0.162	-23.939
371	185.06	185.058	70	0.398103	0.518362	100.001	24.302	-24.117	0.001	-23.938
372	216.053	200.435	21	0.297776	0.227896	107.792	23.402	-27.717	-4.622	-28.56
373	217.478	216.839	21	0.298711	0.222381	100.295	28.129	-28.118	-0.312	-28.872
374	218.352	218.22	21	0.299264	0.221369	100.061	28.559	-28.368	-0.136	-29.008

## Sheet: Fig2c&e
HP													HP-Repeat
Cycle	Capacity/mA.h	Q charge/mA.h	control/mA	Drop_V Charging	Drop_V Discharging	CE/%	Max Displacement (Charging)/Âµm	Max Displacement (Discharging)/Âµm	Drift/Âµm	Cumulative drift/Âµm			Cycle	Capacity/mA.h	Q charge/mA.h	control/mA	Drop_V Charging	Drop_V Discharging	CE/%
1	236.485	280.222	21	0.383052	0.337174	84.3917	46.001	-42.374	-3.013	-3.013			1	232.7	272.3	21	0.1994	0.4108	85.4572
2	244.55	247.449	21	0.274477	0.320418	98.8287	37.247	-40.443	-4.385	-7.398			2	233.7	235.3	21	0.2043	0.3776	99.32
3	246.319	247.497	21	0.195677	0.313872	99.524	37.13	-39.578	-2.397	-9.795			3	234.1	235.1	21	0.2022	0.3565	99.5746
4	231.663	241.72	70	0.272856	0.503479	95.8394	37.364	-34.349	2.853	-6.942			4	227	236.2	70.1	0.2679	0.5004	96.105
5	231.3	231.926	70	0.275623	0.500006	99.73	33.199	-34.097	-0.819	-7.761			5	226.6	227.1	70.1	0.2707	0.4957	99.7798
6	230.976	231.541	70	0.277952	0.497525	99.7559	33.048	-33.534	-0.691	-8.452			6	226.1	226.5	70.1	0.275	0.4942	99.8234
7	230.684	231.206	70	0.280471	0.495178	99.774	32.521	-33.223	-0.585	-9.037			7	225.8	226	70.1	0.2778	0.4908	99.9115
8	230.397	230.905	70	0.282723	0.493593	99.7804	32.405	-33.042	-0.823	-9.86			8	225.5	225.7	70.1	0.2803	0.4886	99.9114
9	230.123	230.607	70	0.284803	0.491838	99.7902	32.068	-32.639	-0.542	-10.402			9	225.2	225.5	70.1	0.2834	0.4852	99.867
10	229.854	230.332	70	0.286921	0.490673	99.7926	32.084	-32.663	-0.572	-10.974			10	224.8	225	70.1	0.2865	0.4852	99.9111
11	229.593	230.053	70	0.289021	0.489357	99.8	32.053	-32.505	-0.454	-11.428			11	224.5	224.7	69.9	0.289	0.4827	99.911
12	229.333	229.791	70	0.290929	0.488307	99.8008	31.896	-32.35	-0.418	-11.846			12	224.2	224.4	70.1	0.2911	0.4805	99.9109
13	229.079	229.526	70	0.292799	0.487544	99.8052	33.808	-33.465	-0.452	-12.298			13	224	224.1	70.1	0.2939	0.4802	99.9554
14	228.829	229.272	70	0.294517	0.486837	99.8067	31.58	-31.974	-0.347	-12.645			14	223.6	223.8	70.1	0.2958	0.4802	99.9106
15	228.584	229.019	70	0.296407	0.486131	99.8099	31.434	-31.777	-0.268	-12.913			15	223.3	223.4	70.1	0.2986	0.478	99.9552
16	228.337	228.769	70	0.297991	0.485482	99.8111	31.384	-31.497	-0.317	-13.23			16	223.2	223.3	70.1	0.3007	0.4759	99.9552
17	228.093	228.52	70	0.299651	0.484929	99.8134	31.309	-31.348	-0.24	-13.47			17	222.6	222.9	70.1	0.3032	0.4777	99.8654
18	227.855	228.277	70	0.301044	0.484528	99.8151	31.08	-31.497	-0.473	-13.943			18	222.3	222.5	70.1	0.3048	0.4759	99.9101
19	227.617	228.033	70	0.302686	0.484128	99.8173	31.055	-31.113	-0.312	-14.255			19	222.3	222.2	70.1	0.3069	0.4734	100.045
20	227.386	227.794	70	0.304021	0.484013	99.8208	31.053	-31.062	-0.283	-14.538			20	222.3	222.3	70.1	0.3076	0.4725	100
21	227.158	227.553	70	0.305434	0.483784	99.8263	30.881	-30.993	-0.129	-14.667			21	222.1	222.2	70.1	0.3088	0.4715	99.955
22	226.925	227.317	70	0.306846	0.483498	99.8277	30.594	-30.549	-0.275	-14.942			22	221.7	221.9	70.1	0.311	0.4725	99.9099
23	226.704	227.095	70	0.308144	0.483231	99.8276	30.935	-30.773	-0.067	-15.009			23	221.6	221.6	70.1	0.3125	0.4718	100
24	226.48	226.868	70	0.309556	0.483173	99.8292	30.442	-30.603	-0.415	-15.424			24	221.4	221.4	70.1	0.3141	0.4706	100
25	226.262	226.651	70	0.310758	0.48304	99.8284	30.361	-30.524	-0.07	-15.494			25	221	221.2	70.1	0.3156	0.4715	99.9096
26	226.041	226.427	70	0.311979	0.482849	99.8294	30.44	-30.501	-0.423	-15.917			26	220.6	220.7	70.1	0.3184	0.4718	99.9547
27	225.825	226.205	70	0.313125	0.48283	99.8321	30.228	-30.356	-0.102	-16.019			27	220.8	220.7	70.1	0.3181	0.47	100.045
28	225.611	225.988	70	0.314289	0.482906	99.8333	30.022	-30.398	-0.266	-16.285			28	220.2	220.5	70.1	0.3197	0.4712	99.8639
29	225.401	225.776	70	0.315396	0.482906	99.8341	29.997	-30.263	-0.228	-16.513			29	219.8	219.9	70.1	0.3224	0.4722	99.9545
30	225.194	225.563	70	0.316579	0.482639	99.8365	29.804	-29.68	0.101	-16.412			30	219.9	219.7	70.1	0.3234	0.4703	100.091
31	224.985	225.355	70	0.317553	0.48283	99.8356	29.998	-30.179	-0.469	-16.881			31	219.9	219.8	69.9	0.3231	0.47	100.045
32	224.782	225.147	70	0.318621	0.482868	99.8377	29.877	-30.154	-0.229	-17.11			32	219.3	219.6	70.1	0.3268	0.4721	99.8634
33	224.585	224.945	70	0.319519	0.48283	99.8399	29.979	-29.843	-0.048	-17.158			33	218.8	219	70.1	0.3274	0.4728	99.9087
34	224.384	224.75	70	0.320435	0.482811	99.8371	29.815	-29.977	-0.151	-17.309			34	218.3	218.5	70.1	0.3296	0.4752	99.9085
35	224.183	224.541	70	0.321446	0.482925	99.8408	29.662	-29.737	-0.23	-17.539			35	217.8	217.9	70.1	0.3321	0.4753	99.9541
36	223.989	224.343	70	0.32219	0.482963	99.8424	29.508	-29.665	-0.186	-17.725			36	217.4	217.6	70.1	0.3336	0.4759	99.9081
37	223.792	224.145	70	0.323354	0.483059	99.8429	29.673	-29.61	-0.218	-17.943			37	217.1	217.2	70.1	0.3342	0.4777	99.954
38	223.606	223.951	70	0.324251	0.482982	99.8461	29.594	-29.472	0.184	-17.759			38	217.1	216.9	70.1	0.3345	0.4752	100.092
39	223.418	223.767	70	0.325148	0.483345	99.8441	29.424	-29.541	-0.304	-18.063			39	217.1	217.1	70.1	0.3355	0.4746	100
40	223.228	223.572	70	0.325969	0.483459	99.8461	29.333	-29.414	-0.046	-18.109			40	216.5	216.8	70.1	0.3361	0.4783	99.8616
41	223.038	223.379	70	0.326618	0.483517	99.8475	29.229	-29.123	-0.23	-18.339			41	216.1	216.2	70.1	0.3383	0.4783	99.9537
42	222.856	223.2	70	0.327534	0.483708	99.846	29.231	-29.433	-0.141	-18.48			42	216.2	216.1	70.1	0.3383	0.4752	100.046
43	222.669	223.006	70	0.328259	0.483727	99.8488	29.199	-29.328	-0.154	-18.634			43	215.8	216	70.1	0.3392	0.4787	99.9074
44	222.494	222.83	70	0.32906	0.483956	99.8492	29.172	-28.896	-0.039	-18.673			44	215.4	215.5	70.1	0.3407	0.4793	99.9536
45	222.311	222.648	70	0.329843	0.483994	99.8484	29.06	-29.177	-0.296	-18.969			45	215.3	215.2	70.1	0.3423	0.4784	100.046
46	222.136	222.465	70	0.330511	0.484108	99.8521	28.89	-28.914	-0.01	-18.979			46	215.8	215.4	70.1	0.342	0.4728	100.186
47	221.967	222.292	70	0.331236	0.484433	99.8541	29.015	-29.178	-0.187	-19.166			47	215.5	215.6	70.1	0.342	0.4752	99.9536
48	221.787	222.109	70	0.331866	0.484548	99.8551	28.827	-28.854	-0.181	-19.347			48	215	215.2	70.1	0.3441	0.4762	99.9071
49	221.619	221.934	70	0.332706	0.484509	99.858	28.894	-28.613	0.184	-19.163			49	214.9	214.8	70.1	0.3454	0.4759	100.047
50	221.447	221.77	70	0.33326	0.4847	99.8544	28.876	-28.898	-0.205	-19.368			50	214.9	214.9	70.1	0.3448	0.4752	100
51	221.281	221.599	70	0.333927	0.484872	99.8566	28.695	-28.874	-0.204	-19.572			51	214.5	214.7	70.1	0.3463	0.4771	99.9068
52	221.112	221.434	70	0.334462	0.484967	99.8545	28.734	-28.655	-0.076	-19.648			52	214	214.2	70.1	0.3472	0.4802	99.9066
53	220.941	221.264	70	0.33513	0.485292	99.8542	28.706	-28.835	-0.17	-19.818			53	213.6	213.7	70.1	0.3494	0.4799	99.9532
54	238.091	229.065	21	0.256863	0.266828	103.94	28.643	-32.381	-3.749	-23.567			54	224	215.4	21	0.2778	0.2976	103.993
55	238.147	238.825	21	0.258771	0.272629	99.716	32.248	-32.654	-0.356	-23.923			55	223.9	224	21	0.2797	0.3038	99.9554
56	238.139	238.902	21	0.259592	0.277133	99.6808	32.353	-32.296	-0.017	-23.94			56	223.8	224.1	21	0.2797	0.3088	99.8661
57	220.809	230.985	70	0.337153	0.508098	95.5945	32.301	-28.999	3.239	-20.701			57	213.8	221	70.1	0.3497	0.5676	96.7421
58	220.53	220.952	70	0.337572	0.504968	99.8091	28.715	-28.859	-0.157	-20.858			58	213.4	213.8	70.1	0.351	0.5596	99.8129
59	220.277	220.662	70	0.338145	0.503079	99.8256	28.664	-28.681	-0.102	-20.96			59	213	213.3	70.1	0.3516	0.5543	99.8594
60	220.046	220.411	70	0.338947	0.501781	99.8345	28.485	-28.459	-0.09	-21.05			60	212.9	212.9	70.1	0.3525	0.549	100
61	219.834	220.177	70	0.339347	0.500521	99.8444	28.495	-28.193	-0.059	-21.109			61	212.7	212.8	70.1	0.3528	0.5453	99.953
62	219.636	219.972	70	0.340206	0.499338	99.8471	28.328	-28.461	-0.203	-21.312			62	212.4	212.5	70.1	0.3538	0.5413	99.9529
63	219.446	219.775	70	0.340511	0.498346	99.8502	28.362	-28.122	0.022	-21.29			63	212.1	212.2	70.1	0.3556	0.5382	99.9529
64	219.254	219.587	70	0.341217	0.497868	99.8481	28.218	-28.065	-0.098	-21.388			64	211.9	211.9	69.9	0.3556	0.5351	100
65	219.08	219.396	70	0.341695	0.497086	99.8558	28.218	-27.901	0.078	-21.31			65	211.6	211.7	70.1	0.3565	0.5329	99.9528
66	218.917	219.239	70	0.342077	0.496571	99.853	28.075	-28.098	-0.11	-21.42			66	211.4	211.5	70.1	0.3565	0.5298	99.9527
67	218.744	219.067	70	0.342572	0.496056	99.8527	28.169	-27.998	-0.124	-21.544			67	211.1	211.2	70.1	0.3575	0.5283	99.9527
68	218.577	218.895	70	0.343203	0.495636	99.8545	28.168	-27.825	0.045	-21.499			68	211.1	211.1	69.9	0.3593	0.5258	100
69	218.417	218.735	70	0.343585	0.495235	99.8543	28.038	-27.672	0.086	-21.413			69	210.8	210.9	69.9	0.3593	0.5245	99.9526
70	218.267	218.585	70	0.34408	0.494968	99.8546	27.914	-27.852	-0.279	-21.692			70	210.5	210.6	70.1	0.3606	0.523	99.9525
71	218.086	218.403	70	0.344596	0.49491	99.8549	28.01	-27.773	-0.173	-21.865			71	210.2	210.3	70.1	0.3615	0.5214	99.9524
72	217.924	218.238	70	0.345187	0.494719	99.856	28.005	-27.528	0.135	-21.73			72	210	210.1	70.1	0.3618	0.5196	99.9524
73	217.775	218.085	70	0.345626	0.494644	99.8578	27.958	-28.019	-0.28	-22.01			73	209.9	209.9	70.1	0.3621	0.5193	100
74	217.611	217.924	70	0.34597	0.494262	99.8563	27.693	-27.558	-0.206	-22.216			74	209.7	209.8	69.9	0.3624	0.5183	99.9523
75	217.457	217.766	70	0.34639	0.494567	99.8581	27.884	-27.494	-0.072	-22.288			75	209.4	209.5	70.1	0.3621	0.5171	99.9523
76	217.3	217.604	70	0.346963	0.494376	99.8602	27.756	-27.645	-0.058	-22.346			76	209.2	209.2	70.1	0.3627	0.5152	100
77	217.151	217.453	70	0.347249	0.494548	99.8613	27.646	-27.418	-0.147	-22.493			77	209.1	209.2	70.1	0.3634	0.5146	99.9522
78	217.005	217.304	70	0.347726	0.494357	99.8624	27.634	-27.418	-0.14	-22.633			78	208.9	209	70.1	0.3634	0.514	99.9522
79	216.853	217.154	70	0.348374	0.494376	99.8615	27.618	-27.393	-0.048	-22.681			79	208.7	208.8	70.1	0.3649	0.5131	99.9521
80	216.709	217.002	70	0.348623	0.494491	99.8649	27.638	-27.412	-0.129	-22.81			80	208.5	208.5	70.1	0.3652	0.5115	100
81	216.567	216.858	70	0.348985	0.494261	99.8655	27.673	-27.41	-0.055	-22.865			81	208.5	208.4	69.9	0.3655	0.5103	100.048
82	216.425	216.718	70	0.349329	0.494471	99.8647	27.627	-27.24	0.167	-22.698			82	208.3	208.4	70.1	0.3658	0.5106	99.952
83	216.278	216.576	70	0.349844	0.494624	99.8625	27.555	-27.411	-0.414	-23.112			83	207.9	208	70.1	0.3668	0.5103	99.9519
84	216.137	216.422	70	0.350169	0.494491	99.868	27.304	-26.959	0.045	-23.067			84	207.8	207.7	70.1	0.3674	0.5069	100.048
85	216.004	216.29	70	0.35055	0.494414	99.8679	27.582	-27.012	0.192	-22.875			85	207.8	207.8	70.1	0.3671	0.5063	100
86	215.865	216.155	70	0.350798	0.494624	99.866	27.457	-27.089	-0.324	-23.199			86	207.6	207.6	70.1	0.3674	0.5056	100
87	215.724	216.015	70	0.351294	0.49493	99.865	27.427	-27.052	-0.04	-23.239			87	207.6	207.5	70.1	0.3683	0.5044	100.048
88	215.59	215.877	70	0.3516	0.49493	99.8667	27.569	-27.191	-0.026	-23.265			88	207.7	207.5	70.1	0.368	0.501	100.096
89	215.451	215.738	70	0.35202	0.495025	99.8672	27.277	-27.023	-0.024	-23.289			89	207.6	207.6	69.9	0.3683	0.5007	100
90	215.317	215.609	70	0.352344	0.495063	99.8647	27.327	-26.959	-0.077	-23.366			90	207.2	207.4	69.9	0.3686	0.5025	99.9036
91	215.176	215.473	70	0.352573	0.495235	99.8625	27.235	-26.736	0.023	-23.343			91	206.8	207	70.1	0.3699	0.5035	99.9034
92	215.05	215.34	70	0.35305	0.495254	99.8653	26.942	-26.566	-0.054	-23.397			92	206.6	206.7	70.1	0.3702	0.5019	99.9516
93	214.924	215.209	70	0.35328	0.495407	99.8678	27.281	-27.126	-0.249	-23.646			93	206.7	206.5	70.1	0.3708	0.4988	100.097
94	214.786	215.072	70	0.353833	0.495636	99.867	27.19	-26.906	-0.154	-23.8			94	206.7	206.7	70.1	0.3711	0.4991	100
95	214.658	214.941	70	0.35387	0.495578	99.868	27.344	-26.875	0.119	-23.681			95	206.3	206.4	70.1	0.3711	0.4994	99.9516
96	214.531	214.823	70	0.354119	0.495693	99.8643	31.334	-33.33	0.119	-23.562			96	206.5	206.3	70.1	0.3711	0.496	100.097
97	214.403	214.683	70	0.35473	0.49575	99.8692	27.11	-26.793	-0.275	-23.837			97	206.2	206.4	69.9	0.3708	0.497	99.9031
98	214.281	214.571	70	0.355131	0.495922	99.8649	27.074	-26.795	-0.047	-23.884			98	205.8	205.9	69.9	0.3714	0.4976	99.9514
99	214.142	214.434	70	0.35536	0.496017	99.864	27.037	-26.686	-0.094	-23.978			99	205.3	205.5	70.1	0.3717	0.4979	99.9027
100	214.029	214.313	70	0.35555	0.496284	99.8675	27.031	-26.393	0.224	-23.754			100	205.1	205.1	70.1	0.3724	0.4973	100
101	213.913	214.2	70	0.356142	0.496399	99.8659	26.989	-26.332	-0.053	-23.807			101	204.9	205.1	70.1	0.3717	0.4957	99.9025
102	213.799	214.091	70	0.356314	0.496304	99.8634	26.969	-26.395	-0.19	-23.997			102	204.6	204.7	70.1	0.372	0.4951	99.9511
103	213.671	213.957	70	0.356753	0.496571	99.8662	27.171	-26.419	0.185	-23.812			103	203.8	204.2	70.1	0.372	0.4991	99.8041
104	213.533	213.821	70	0.356867	0.496742	99.8654	26.805	-26.518	-0.396	-24.208			104	203	203.4	70.1	0.3727	0.4997	99.8033
105	213.419	213.703	70	0.357326	0.496933	99.8669	26.931	-26.345	0.061	-24.147			105	202.4	202.7	70.1	0.3742	0.4997	99.852
106	213.312	213.599	70	0.357707	0.497124	99.8655	26.866	-26.469	-0.203	-24.35			106	201.8	202.2	70.1	0.3742	0.5007	99.8022
107	232.405	222.762	21	0.27839	0.264881	104.329	26.591	-37.779	-3.73	-28.08			107	217.1	205.4	21	0.3023	0.2939	105.696
108	232.595	233.077	21	0.279936	0.269652	99.793	29.953	-30.16	-0.134	-28.214			108	217	217.2	21	0.3038	0.3066	99.9079
109	232.686	233.286	21	0.280318	0.274672	99.7429	29.783	-30.634	0.051	-28.163			109	216.6	216.9	20.8	0.3057	0.3147	99.8617
110	214.242	224.686	70	0.363222	0.564761	95.3516	30.711	-27.277	3.241	-24.922			110	201.9	215	70.1	0.3782	0.5292	93.907
111	213.272	213.735	70	0.356867	0.561154	99.7831	26.721	-26.818	-0.301	-25.223			111	200.3	201.1	70.1	0.377	0.5261	99.6022
112	213.091	213.498	70	0.356696	0.557737	99.8094	26.758	-26.667	-0.2	-25.423			112	199.2	200	70.1	0.3758	0.5255	99.6
113	212.924	213.296	70	0.357287	0.554799	99.8256	26.853	-26.592	-0.044	-25.467			113	198.9	199.2	70.1	0.3751	0.5199	99.8494
114	212.761	213.113	70	0.357822	0.552031	99.8351	26.659	-26.669	-0.341	-25.808			114	197.6	198.5	70.1	0.373	0.5205	99.5466
115	212.589	212.929	70	0.358203	0.549245	99.8404	26.748	-26.543	-0.134	-25.942			115	196.9	197.3	70.1	0.3724	0.5184	99.7973
116	212.413	212.737	70	0.358814	0.546917	99.8477	26.797	-26.25	0.139	-25.803			116	195.9	196.6	70.1	0.3727	0.5187	99.6439
117	212.252	212.575	70	0.358986	0.544779	99.848	26.63	-26.45	0.003	-25.8			117	195.1	195.5	70.1	0.3724	0.5168	99.7954
118	212.095	212.401	70	0.359806	0.542642	99.8561	26.558	-26.399	-0.097	-25.897			118	194.9	195	70.1	0.3724	0.5149	99.9487
119	211.929	212.241	70	0.359768	0.540905	99.8532	26.308	-26.307	-0.188	-26.085			119	193.8	194.5	70.1	0.373	0.5165	99.6401
120	211.769	212.065	70	0.360169	0.539111	99.8604	26.402	-26.17	0.036	-26.049			120	192.8	193.4	70.1	0.3724	0.5152	99.6898
121	211.616	211.922	70	0.360589	0.537603	99.856	26.353	-26.039	0.017	-26.032			121	192	192.4	70.1	0.3733	0.5149	99.7921
122	211.45	211.76	70	0.360665	0.536439	99.8538	26.274	-26.276	-0.315	-26.347			122	191.2	191.8	70.1	0.3727	0.5156	99.6872
123	211.317	211.618	70	0.361199	0.534969	99.858	26.406	-25.879	-0.015	-26.362			123	190.9	191.1	70.1	0.3724	0.5109	99.8953
124	211.154	211.452	70	0.361696	0.533424	99.8589	26.378	-25.913	0.086	-26.276			124	190	190.7	70.1	0.3724	0.5128	99.6329
125	211.016	211.315	70	0.36202	0.53224	99.8587	27.344	-25.723	-0.044	-26.32			125	188.7	189.5	70.1	0.3724	0.5152	99.5778
126	210.875	211.161	70	0.36223	0.531114	99.8645	26.115	-26.047	-0.269	-26.589			126	187.7	188.3	70.1	0.3748	0.5162	99.6814
127	210.758	211.054	70	0.362898	0.530026	99.8601	26.295	-25.766	0.175	-26.414			127	186.7	187.5	70.1	0.3758	0.5165	99.5733
128	210.601	210.899	70	0.362879	0.52955	99.8588	26.18	-25.756	-0.11	-26.524			128	186	186.6	70.1	0.3758	0.5174	99.6785
129	210.464	210.751	70	0.363127	0.528404	99.864	26.112	-25.867	-0.028	-26.552			129	184.9	186	70.1	0.3779	0.5177	99.4086
130	210.342	210.628	70	0.363585	0.527584	99.8644	26.123	-25.777	-0.087	-26.639			130	184.6	185.3	70.1	0.3823	0.5196	99.6222
131	210.196	210.49	70	0.363566	0.526915	99.8606	26.12	-25.74	-0.079	-26.718			131	183.3	184.5	70.1	0.3826	0.5193	99.3496
132	210.052	210.341	70	0.363967	0.526057	99.8627	26.132	-25.683	-0.059	-26.777			132	182.5	183.7	70.1	0.3848	0.5196	99.3468
133	209.986	210.241	70	0.364081	0.524835	99.8788	25.938	-25.573	0.385	-26.392			133	188.9	207.2	69.9	0.3922	0.5245	91.168
134	209.856	210.144	70	0.364234	0.524282	99.8628	25.963	-25.733	-0.247	-26.639			134	178.7	177	70.1	0.3755	0.5187	100.96
135	209.713	210.007	70	0.364616	0.52348	99.8602	25.967	-25.7	-0.008	-26.647			135	178.5	179.3	70.1	0.3779	0.5246	99.5538
136	209.548	209.844	70	0.364673	0.523118	99.8591	26.092	-25.637	0.009	-26.638			136	177	178.7	70.1	0.3789	0.5295	99.0487
137	209.399	209.712	70	0.365035	0.522622	99.8507	25.967	-25.649	0.043	-26.595			137	181.8	203.6	70.1	0.3975	0.5438	89.2927
138	209.208	209.531	70	0.365188	0.522278	99.8462	25.88	-25.764	-0.314	-26.909			138	170.8	169.9	70.1	0.3779	0.5444	100.53
139	208.975	209.336	70	0.365398	0.521763	99.8275	25.948	-25.483	0.088	-26.821			139	175.5	195.1	70.1	0.3962	0.5562	89.9539
140	208.723	209.119	70	0.365684	0.521419	99.8106	25.983	-25.633	0.025	-26.796			140	171.2	182.6	70.1	0.4024	0.5617	93.7568
141	208.436	208.845	70	0.365932	0.52119	99.804	25.878	-25.473	0.031	-26.765			141	167.4	181.1	70.1	0.3969	0.5717	92.4351
142	208.196	208.567	70	0.365932	0.521095	99.8223	25.794	-25.539	-0.086	-26.851			142	163.2	175.3	70.1	0.4034	0.5807	93.0975
143	207.941	208.323	70	0.365932	0.520827	99.8164	25.76	-25.587	-0.14	-26.991			143	158.7	166.5	70.1	0.3938	0.5878	95.3153
144	207.682	208.059	70	0.366219	0.52077	99.8189	25.891	-25.281	0.18	-26.811			144	155.9	171.8	70.1	0.4089	0.6002	90.7451
145	207.429	207.817	70	0.366314	0.520389	99.8131	25.686	-27.657	-0.093	-26.904			145	149.6	154.6	70.1	0.3934	0.6036	96.7658
146	207.14	207.544	70	0.366295	0.520293	99.8054	25.818	-25.377	0.081	-26.823			146	147.6	169.6	70.1	0.4161	0.6169	87.0283
147	206.856	207.262	70	0.36639	0.520217	99.8043	25.732	-25.322	-0.102	-26.925			147	142	153	69.9	0.4062	0.6225	92.8105
148	206.566	206.982	70	0.366658	0.520083	99.7991	25.682	-25.357	0.031	-26.894			148	137.9	163.7	70.1	0.421	0.6374	84.2395
149	206.262	206.689	70	0.36662	0.520217	99.7931	25.635	-25.112	0.141	-26.753			149	132.3	157.7	70.1	0.4223	0.6448	83.8935
150	205.947	206.367	70	0.366772	0.520122	99.7964	25.552	-25.063	-0.136	-26.889			150	125.6	150.7	70.1	0.4217	0.6582	83.3444
151	205.648	206.075	70	0.366791	0.520236	99.7928	25.495	-25.091	0.012	-26.877			151	117.6	152.1	70.1	0.43	0.6737	77.3176
152	205.318	205.76	70	0.366772	0.520026	99.7852	25.539	-25.144	0.012	-26.865			152	106.8	150.1	70.1	0.4396	0.6867	71.1526
153	205.017	205.451	70	0.366791	0.520331	99.7889	25.426	-25.031	0.127	-26.738			153	97.4	163.1	70.1	0.4517	0.6969	59.718
154	204.695	205.138	70	0.367059	0.520522	99.7842							154	87.1	153.7	70.1	0.4539	0.7075	56.6688
155	204.344	204.802	70	0.366944	0.520866	99.7768							155	80.5	142.6	70.1	0.453	0.7177	56.4516
156	203.981	204.427	70	0.367078	0.520828	99.7818							156	74.7	130.2	69.9	0.4545	0.7292	57.3733
157	203.63	204.097	70	0.367021	0.520923	99.771							157	70.3	126	70.1	0.4567	0.7366	55.7937
158	203.282	203.745	70	0.367078	0.521038	99.7732		-24.867					158	65.4	109.3	70.1	0.452	0.7453	59.8353
159	202.888	203.362	70	0.367135	0.521362	99.767	25.287	-24.963	-0.037	-26.775			159	62	112.9	70.1	0.4567	0.7527	54.9159
160	227.201	213.794	21	0.288085	0.266713	106.271							160	146.2	57.1	21	0.3429	0.3804	256.042
161	227.69	227.781	21	0.290109	0.273717	99.9601							161	135.6	235.4	21	0.391	0.3984	57.6041
162	227.802	228.275	21	0.2907	0.282515	99.7928	28.856	-28.938	-0.082	-26.857			162	109.1	211.9	21	0.4037	0.4554	51.4866
163	209.246	237.185	70	0.392861	0.535943	88.2207	29.864	-25.388	4.361	-22.496
164	202.211	202.26	70	0.36891	0.536611	99.9761	25.026	-24.819	0.027	-22.469
165	201.076	202.301	70	0.36786	0.538061	99.3946	25.107	-24.516	0.298	-22.171
166	200.322	201.124	70	0.366982	0.538634	99.6009	24.913	-24.963	-0.165	-22.336
167	199.347	200.372	70	0.366963	0.539798	99.4886	24.836	-24.586	0.218	-22.118
168	198.629	199.379	70	0.366505	0.540027	99.6236	24.757	-24.711	0.074	-22.044
169	197.813	198.683	70	0.366276	0.539989	99.5625	24.841	-24.426	0.385	-21.659
170	197.163	197.864	70	0.365875	0.54018	99.646	24.734	-24.658	-0.056	-21.715
171	196.328	197.178	70	0.36557	0.540523	99.5687	24.83	-24.64	0.077	-21.638
172	195.572	196.356	70	0.365341	0.540924	99.6008	24.964	-24.785	-0.031	-21.669
173	194.855	195.612	70	0.365016	0.540981	99.6129	24.815	-24.473	0.343	-21.326
174	194.122	194.896	70	0.365055	0.541267	99.6032	25.212	-24.897	0.206	-21.12
175	193.447	194.153	70	0.364768	0.541458	99.6367	25.172	-24.984	0.184	-20.936
176	192.732	193.464	70	0.364654	0.541935	99.6215	24.975	-24.76	0.179	-20.757
177	192.05	192.756	70	0.364501	0.542203	99.6335	25.008	-24.81	0.188	-20.569
178	191.363	192.084	70	0.364444	0.542851	99.6247	25.199	-24.699	0.413	-20.156
179	190.724	191.387	70	0.3641	0.543615	99.6538	25.128	-24.857	0.126	-20.03
180	190.069	190.749	70	0.364139	0.544416	99.6433	25.325	-25.189	0.083	-19.947
181	189.388	190.095	70	0.3641	0.545351	99.628	25.036	-24.912	-0.01	-19.957
182	188.758	189.432	70	0.363852	0.546401	99.6445	25.233	-25.189	0.044	-19.913
183	188.121	188.801	70	0.363814	0.547126	99.6396	25.232	-25.099	0.133	-19.78
184	187.481	188.185	70	0.36368	0.547985	99.626	25.388	-25.142	0.095	-19.685
185	186.86	187.52	70	0.363547	0.549092	99.6482	25.298	-25.265	0.049	-19.636
186	186.167	186.875	70	0.362956	0.550065	99.6215	25.548	-25.385	0.095	-19.541
187	185.521	186.206	70	0.362936	0.550772	99.6321	25.616	-25.266	0.344	-19.197
188	184.815	185.564	70	0.362822	0.551917	99.5967	25.469	-25.453	-0.073	-19.27
189	184.11	184.847	70	0.362459	0.552909	99.6013	25.765	-25.579	0.178	-19.092
190	183.388	184.132	70	0.362497	0.553959	99.5964	25.69	-25.336	0.376	-18.716
191	182.682	183.444	70	0.362669	0.55539	99.5848	25.636	-25.578	0.014	-18.702
192	181.941	182.678	70	0.362383	0.556688	99.5968	25.69	-25.585	0.091	-18.611
193	181.178	181.928	70	0.362115	0.557814	99.5876	25.66	-25.538	0.132	-18.479
194	180.428	181.207	70	0.362402	0.55957	99.5701	25.942	-25.744	0.144	-18.335
195	179.575	180.405	70	0.362516	0.56102	99.5399	25.98	-25.699	0.168	-18.167
196	178.74	179.553	70	0.362345	0.562242	99.5469	25.88	-25.488	0.363	-17.804
197	177.857	178.702	70	0.362325	0.563826	99.5268	25.901	-25.726	0.196	-17.608
198	177.072	177.852	70	0.362497	0.564647	99.5616	26.054	-25.544	0.503	-17.105
199	176.165	177.012	70	0.362307	0.566631	99.5217	25.686	-25.766	-0.108	-17.213
200	175.347	176.131	70	0.362364	0.567872	99.5549	26.002	-25.772	0.287	-16.926
201	174.515	175.328	70	0.362726	0.569341	99.5362	25.916	-25.85	0.067	-16.859
202	173.695	174.46	70	0.362688	0.570811	99.5618	25.823	-25.45	0.368	-16.491
203	172.912	173.695	70	0.363013	0.572261	99.5495	25.901	-25.645	0.211	-16.28
204	172.127	172.897	70	0.362917	0.573673	99.5545	25.88	-25.567	0.175	-16.105
205	171.311	172.101	70	0.362841	0.575162	99.5409	25.927	-25.622	0.283	-15.822
206	170.522	171.301	70	0.363127	0.576746	99.5453	25.852	-25.44	0.396	-15.426
207	169.654	170.494	70	0.363375	0.578044	99.5071	25.722	-25.661	0.053	-15.373
208	168.772	169.598	70	0.363528	0.579971	99.5128	25.693	-25.465	0.222	-15.151
209	167.885	168.715	70	0.363967	0.580926	99.5078	25.678	-25.37	0.4	-14.751
210	167.027	167.83	70	0.364043	0.582395	99.5214	25.668	-25.345	0.336	-14.415
211	166.041	166.929	70	0.364425	0.583884	99.4685	25.709	-25.494	0.31	-14.105
212	165.101	165.935	70	0.364635	0.585163	99.497	25.351	-25.184	0.219	-13.886
213	208.258	180.286	21	0.287742	0.231616	115.515	20.56	-27.722	-7.229	-21.115
214	211.637	209.184	21	0.289555	0.214993	101.173	25.872	-26.878	-1.132	-22.247
215	213.303	212.415	21	0.290834	0.212207	100.418	26.172	-27.111	-0.553	-22.8
216	175.39	244.204	70	0.409865	0.608083	71.821	31.209	-21.448	9.33	-13.47
217	168.361	167.51	70	0.382937	0.610583	100.508	21.744	-21.007	0.491	-12.979
218	173.185	196.169	70	0.399217	0.616805	88.2837	22.871	-21.949	0.473	-12.506
219	161.772	162.179	70	0.372727	0.616633	99.749	21.627	-20.892	0.505	-12.001
220	167.05	177.863	70	0.393587	0.619172	93.9204	22.95	-22.393	0.256	-11.745
221	157.292	158.304	70	0.36954	0.619114	99.3604	21.749	-21.343	0.302	-11.443
222	157.273	159.482	70	0.377612	0.619363	98.6147	22.605	-21.906	0.087	-11.356
223	154.34	155.704	70	0.371334	0.619744	99.1245	22.831	-21.986	0.288	-11.068
224	153.055	154.424	70	0.372307	0.618656	99.114	23.206	-22.426	0.384	-10.684
225	157.919	166.974	70	0.39225	0.62108	94.5774	24.668	-23.799	0.451	-10.233
226	148.767	149.502	70	0.368509	0.62129	99.5079	22.671	-22.062	0.378	-9.855
227	147.485	149.307	70	0.373891	0.622092	98.7798	23.104	-22.478	0.003	-9.852
228	144.777	146.259	70	0.372689	0.622836	98.9863	23.325	-22.603	0.453	-9.399
229	142.748	144.625	70	0.374578	0.622931	98.7025	23.374	-22.555	0.37	-9.029
230	140.662	143.168	70	0.379368	0.624573	98.2497	23.411	-22.269	0.584	-8.445
231	137.316	139.591	70	0.378681	0.627302	98.3699	22.738	-22.019	0.611	-7.834
232	134.187	136.061	70	0.375685	0.627302	98.623	22.139	-21.524	0.192	-7.642
233	131.681	134.291	70	0.380475	0.62984	98.0563	22.127	-21.223	0.667	-6.975
234	128.474	130.845	70	0.380017	0.632722	98.1877	21.513	-20.657	0.435	-6.54
235	125.034	127.101	70	0.378662	0.633581	98.3736	21.021	-19.935	0.607	-5.933
236	122.039	124.124	70	0.379387	0.635661	98.3201	20.603	-19.463	0.764	-5.169
237	118.889	121.287	70	0.380895	0.638466	98.0226	20.022	-18.962	0.822	-4.347
238	115.662	117.924	70	0.380533	0.640394	98.0816	19.448	-18.467	0.621	-3.726
239	112.408	115.077	70	0.383509	0.644325	97.6806	19.025	-17.979	0.798	-2.928
240	109.054	111.941	70	0.386296	0.647894	97.4211	18.657	-17.387	0.949	-1.979
241	105.017	108.836	70	0.392022	0.654479	96.4907	18.131	-16.793	0.924	-1.055
242	100.48	104.634	70	0.393739	0.661063	96.0301	17.451	-16.111	0.985	-0.07
243	109.847	204.548	70	0.432024	0.670472	53.7022	22.384	-18.001	4.036	3.966
244	87.4159	89.3957	70	0.384445	0.681331	97.7854	14.373	-12.781	1.341	5.307
245	82.236	85.2033	70	0.387651	0.687743	96.5175	13.715	-12.434	0.722	6.029
246	77.2378	80.88	70	0.390208	0.695187	95.4968	13.342	-12.135	0.755	6.784
247	72.5205	76.4204	70	0.394712	0.702134	94.8968	12.815	-11.661	0.593	7.377
248	68.0545	72.1268	70	0.398911	0.709195	94.3539	12.398	-11.117	0.751	8.128
249	63.7907	67.8959	70	0.40145	0.716332	93.9537	11.737	-10.425	0.603	8.731
250	59.9396	64.1969	70	0.406831	0.723222	93.3683	11.069	-10.031	0.814	9.545
251	56.3383	60.7151	70	0.409617	0.729826	92.7912	10.56	-9.309	0.53	10.075
252	53.0327	57.9011	70	0.413148	0.73683	91.5919	10.053	-8.989	0.783	10.858
253	50.4955	56.609	70	0.423264	0.744139	89.2005	9.773	-8.652	0.604	11.462
254	48.8118	58.1238	70	0.435859	0.751983	83.979	10.009	-8.529	0.976	12.438
255	48.8916	68.4498	70	0.449008	0.762022	71.427	11.555	-8.965	1.849	14.287
256	49.4461	100.422	70	0.453188	0.772862	49.2385	12.817	-9.126	2.96	17.247
257	38.6609	48.2938	70	0.442501	0.78332	80.0535	7.007	-6.194	0.375	17.622
258	37.4918	55.5089	70	0.455039	0.791603	67.5421	7.388	-6.034	0.9	18.522
259	36.6057	62.237	70	0.458207	0.801126	58.8166	7.366	-6.016	0.976	19.498
260	34.337	59.0186	70	0.459467	0.812348	58.18	6.941	-5.467	0.898	20.396
261	32.926	61.9441	70	0.456413	0.823513	53.1543	6.794	-5.458	1.136	21.532
262	29.4257	47.1521	70	0.453895	0.835746	62.4058	5.66	-4.517	0.488	22.02
263	28.7933	54.1724	70	0.454429	0.846128	53.1512	5.713	-4.553	0.743	22.763
264	26.3403	44.258	70	0.452406	0.857885	59.5153	4.986	-3.945	0.546	23.309
265	26.1429	51.8084	70	0.453207	0.868133	50.4609	4.948	-4.038	0.669	23.978
266	105.608	26.015	21	0.319156	0.455691	405.952	3.506	-9.192	-5.816	18.162
267	116.736	115.515	21	0.35181	0.403151	101.057	14.627	-12.524	1.638	19.8
268	110.891	149.895	21	0.35744	0.412349	73.9793	15.117	-12.281	2.253	22.053

## Sheet: Fig2f
LP				OP			HP
Thickness (microns)	Volume fraction			Thickness (microns)	Volume fraction		Thickness (microns)	Volume fraction
60				60	0.1		60
65				65	0.45		65	0.0776699
70	0.00952381			70	0.43		70	0.621359
75	0			75	0.02		75	0.262136
80	0.0761905			80	0		80	0.00970874
85	0.0952381			85	0		85	0.00970874
90	0.666667						90	0.00970874
95	0.142857						95	0.00970874
100	0.00952381						100	0
average	89.381			average	66.85		average	71.6019

## Sheet: Fig2g
					SLIPPAGE	negligible		cathode capacity across the whole charge curve, can be converted to mAh by (1-factor)*intial capacity	Key	matches with cell capacity loss
Cell Type	Cycle	Cell capacity (mAh)	Cell capacity loss (mAh)	ANODE Slippage factor (mAh)	Slippage = CATHODE Slippage factor (mAh)	CATHODE Capacity fade (<~4.1V)	ANODE Capacity fade	CATHODE Capacity fade accounting for HV	CATHODE Capacity fade accounting for HV (mAh)	Cathode slippage + Cathode capacity fade accounting for HV (mAh)	Anode AM (mAh)
OP	3	246.563	0	0	0	1	1	1	0	0	0
OP	109	236.457	10.1056	5.07203	8.95386	1.00816	1.02041	0.99138	2.12453	11.0784	-5.03328
OP	162	231.087	15.4759	3.18613	9.5487	0.99831	1.02736	0.97182	6.94853	16.4972	-6.74525
OP	215	229.946	16.6165	4.62822	8.87854	0.98723	1.02597	0.96484	8.66871	17.5472	-6.40266
OP	268	229.962	16.6005	7.82067	12.6786	1.00463	1.00609	0.97889	5.20497	17.8835	-1.50043
LP	3	244.426	0	0	0	1	1	1	0	0	0
LP	109	228.095	16.3312	2.1486	7.89127	0.99359	1.01281	0.96298	9.04835	16.9396	-3.13181
LP	162	220.526	23.9	2.87431	12.722	0.99495	0.97361	0.9532	11.4385	24.1605	6.45107
LP	215	212	32.4263
LP	268	205.175	39.2517
HP	3	247.497	0	0	0	1	1	1	0	0	0
HP	109	233.286	14.2109	0.512575	8.29386	0.996312	1.04468	0.976348	5.85378	14.1476	-11.0588
HP	162	228.275	19.2217	-0.297021	14.9281	1.01703	1.06729	0.981165	4.66159	19.5897	-16.6551
HP	215	212.415	35.0814
HP	268	149.895	97.6014
