# Supplementary material for: The interplay between stack pressure, mechanical expansion and degradation pathways in lithium-ion batteries
Source: Nat Energy. 2026 Jun 29;11(7):1032–42. doi: 10.1038/s41560-026-02087-6 (PMC13391380; doi:10.1038/s41560-026-02087-6)
Supplement: Supplementary file 4 — Statistical source data. [file 41560_2026_2087_MOESM4_ESM.xlsx]

## Sheet: Fig3j
1	Pristine	LP	OP	HP		2.038	22804		2.038	19951.7		2.038	11005.5		2.038	23610
d(002)	3.35745	3.37284	3.35781	3.52145		2.042	20389		2.042	17367.5		2.042	9821.59		2.042	21044
	--					2.046	18874		2.046	16510.8		2.046	9160.39		2.046	19600
						2.05	18142		2.05	15530.8		2.05	8611.71		2.05	18585
	--					2.054	17455		2.054	15288.3		2.054	8463.33		2.054	18172
						2.058	16851		2.058	14940		2.058	8238.75		2.058	17820
						2.062	17152		2.062	14644.2		2.062	8167.92		2.062	17682
						2.066	16998		2.066	14500		2.066	8163.44		2.066	17464
						2.07	16924		2.07	14510		2.07	8118.16		2.07	17230
						2.074	16858		2.074	14386.7		2.074	8080.51		2.074	17297
						2.078	16812		2.078	14609.2		2.078	7974.27		2.078	17342
						2.082	16625		2.082	14240.8		2.082	7975.61		2.082	17073
						2.086	16701		2.086	14358.3		2.086	7933.03		2.086	17365
						2.09	16598.5		2.09	14413.3		2.09	8020.67		2.09	17313
						2.094	16534		2.094	14471.7		2.094	8032.99		2.094	17193
						2.098	16627		2.098	14371.7		2.098	7999.37		2.098	17198
						2.102	16545		2.102	14444.2		2.102	7911.51		2.102	17244
						2.106	16687		2.106	14368.3		2.106	7837.55		2.106	17266
						2.11	16839		2.11	14460.8		2.11	7964.86		2.11	17219
						2.114	16818		2.114	14506.7		2.114	8016.41		2.114	17397
						2.118	16486		2.118	14396.7		2.118	7946.03		2.118	17131
						2.122	16714		2.122	14397.5		2.122	7836.2		2.122	17010
						2.126	16595		2.126	14535.8		2.126	7969.79		2.126	17246
						2.13	16629		2.13	14555.8		2.13	7903.89		2.13	17303
						2.134	16820		2.134	14572.5		2.134	7981.89		2.134	17478
						2.138	16765		2.138	14367.5		2.138	8035.23		2.138	17127
						2.142	16510		2.142	14359.2		2.142	7819.62		2.142	17209
						2.146	16805		2.146	14555		2.146	8027.61		2.146	17240
						2.15	16747		2.15	14539.2		2.15	7989.06		2.15	17249.5
						2.154	16790		2.154	14496.7		2.154	8028.96		2.154	17324
						2.158	16673		2.158	14466.7		2.158	7994.89		2.158	17158
						2.162	16755		2.162	14426.7		2.162	7998.48		2.162	17254
						2.166	16719		2.166	14454.2		2.166	7989.06		2.166	17376
						2.17	16881		2.17	14790.8		2.17	8089.03		2.17	17461
						2.174	16624		2.174	14602.5		2.174	8035.23		2.174	17266
						2.178	16781		2.178	14539.2		2.178	7992.65		2.178	17220
						2.182	16722		2.182	14416.7		2.182	8026.72		2.182	17285
						2.186	16912		2.186	14394.2		2.186	7928.1		2.186	17124
						2.19	16751		2.19	14495.8		2.19	7946.48		2.19	17328
						2.194	16953		2.194	14532.5		2.194	7956.79		2.194	17380
						2.198	16849		2.198	14455		2.198	7890.89		2.198	17348
						2.202	16647		2.202	14219.2		2.202	7928.55		2.202	16898
						2.206	16785		2.206	14395		2.206	7989.51		2.206	17323
						2.21	16867		2.21	14562.1		2.21	7937.51		2.21	17382
						2.214	16901		2.214	14483.3		2.214	8040.61		2.214	17597
						2.218	16803		2.218	14517.5		2.218	7908.82		2.218	17415
						2.222	16809		2.222	14450.8		2.222	7898.51		2.222	17520
						2.226	16654		2.226	14430		2.226	7967.1		2.226	17227
						2.23	16864		2.23	14380		2.23	7915.99		2.23	17453
						2.234	17053		2.234	14580		2.234	7996.23		2.234	17423
						2.238	17116		2.238	14610.8		2.238	7996.68		2.238	17286
						2.242	17041		2.242	14410.8		2.242	8102.03		2.242	17669
						2.246	16903		2.246	14493.3		2.246	7931.68		2.246	17433
						2.25	16896		2.25	14609.2		2.25	7936.17		2.25	17290
						2.254	16858		2.254	14712.5		2.254	7853.68		2.254	17300
						2.258	17053		2.258	14766.7		2.258	8119.06		2.258	17596
						2.262	17002		2.262	14532.5		2.262	7947.82		2.262	17327
						2.266	16977		2.266	14349.2		2.266	8133.85		2.266	17240
						2.27	17006.5		2.27	14438.3		2.27	7982.56		2.27	17421.5
						2.274	16876		2.274	14685.8		2.274	8113.23		2.274	17528
						2.278	16912		2.278	14620		2.278	8027.61		2.278	17546
						2.282	16714		2.282	14626.7		2.282	7981.89		2.282	17424
						2.286	16998		2.286	14500		2.286	7980.55		2.286	17276
						2.29	16817		2.29	14795		2.29	8012.82		2.29	17304
						2.294	16596		2.294	14465.8		2.294	8040.16		2.294	17562
						2.298	17080		2.298	14665		2.298	8097.99		2.298	17613
						2.302	16829		2.302	14640.8		2.302	7829.03		2.302	17200
						2.306	16595		2.306	14381.7		2.306	8045.99		2.306	17648
						2.31	16925		2.31	14717.5		2.31	8012.37		2.31	17201
						2.314	17119		2.314	14745		2.314	7961.27		2.314	17621
						2.318	17098		2.318	14510.8		2.318	7915.99		2.318	17327
						2.322	17110		2.322	14857.5		2.322	8134.3		2.322	17570
						2.326	17197		2.326	14621.7		2.326	8065.27		2.326	17606
						2.33	17065.5		2.33	14632.5		2.33	8031.2		2.33	17488.5
						2.334	16951		2.334	14597.5		2.334	8037.48		2.334	17531
						2.338	17112		2.338	14620.8		2.338	8218.58		2.338	17429
						2.342	16963		2.342	14564.2		2.342	8105.16		2.342	17682
						2.346	17075		2.346	14806.7		2.346	7928.1		2.346	17571
						2.35	17087		2.35	14558.3		2.35	8049.58		2.35	17470
						2.354	17055		2.354	14728.3		2.354	8085.89		2.354	17245
						2.358	17129		2.358	14662.5		2.358	8027.17		2.358	17256
						2.362	17115		2.362	14585		2.362	8100.68		2.362	17645
						2.366	17032		2.366	14861.7		2.366	8128.03		2.366	17619
						2.37	17192		2.37	14729.2		2.37	7995.79		2.37	17594
						2.374	17110		2.374	14605		2.374	8025.82		2.374	17682
						2.378	16856		2.378	14747.5		2.378	7988.61		2.378	17477
						2.382	17198		2.382	14795.8		2.382	7954.55		2.382	17454
						2.386	17112		2.386	14723.3		2.386	8142.37		2.386	17426
						2.39	17230		2.39	14710		2.39	8025.37		2.39	17659
						2.394	17071		2.394	14690.4		2.394	8105.84		2.394	17603.5
						2.398	17059		2.398	14475.8		2.398	8076.03		2.398	17642
						2.402	17167		2.402	14680.8		2.402	8063.03		2.402	17626
						2.406	17192		2.406	14805.8		2.406	7954.55		2.406	17571
						2.41	17221		2.41	14601.7		2.41	7936.61		2.41	17438
						2.414	17138		2.414	14710		2.414	7893.58		2.414	17715
						2.418	17257		2.418	14534.2		2.418	7885.96		2.418	17352
						2.422	17219		2.422	14765		2.422	8044.2		2.422	17615
						2.426	17208		2.426	14549.2		2.426	8068.85		2.426	17560
						2.43	17078		2.43	14619.2		2.43	7987.27		2.43	17392
						2.434	17303		2.434	14630		2.434	8135.2		2.434	17669
						2.438	17008		2.438	14752.5		2.438	7999.82		2.438	17519
						2.442	17255		2.442	14836.7		2.442	8036.13		2.442	17628
						2.446	17154		2.446	14655		2.446	8007.44		2.446	17724
						2.45	17211		2.45	14563.3		2.45	8133.41		2.45	17564
						2.454	17269.5		2.454	14720.4		2.454	8072.22		2.454	17731
						2.458	17163		2.458	14535.8		2.458	8021.34		2.458	17371
						2.462	17153		2.462	14753.3		2.462	8145.51		2.462	17816
						2.466	17276		2.466	14765.8		2.466	8116.37		2.466	17554
						2.47	17512		2.47	14794.2		2.47	7952.75		2.47	17567
						2.474	17318		2.474	14560.8		2.474	8142.82		2.474	17573
						2.478	17108		2.478	14470.8		2.478	8025.37		2.478	17330
						2.482	16930		2.482	14655.8		2.482	7950.51		2.482	17547
						2.486	17105		2.486	14497.5		2.486	8053.16		2.486	17652
						2.49	17143		2.49	14680		2.49	7945.13		2.49	17533
						2.494	17187		2.494	14659.2		2.494	8023.58		2.494	17523
						2.498	17327		2.498	14975.8		2.498	8001.17		2.498	17568
						2.502	17134		2.502	14626.7		2.502	7999.82		2.502	17603
						2.506	17327		2.506	14815		2.506	8041.06		2.506	17622
						2.51	17428		2.51	14826.7		2.51	8104.72		2.51	17709
						2.514	17285		2.514	14803.3		2.514	8029.63		2.514	17685.5
						2.518	17185		2.518	14944.2		2.518	8065.27		2.518	17745
						2.522	17287		2.522	14611.7		2.522	7997.58		2.522	17425
						2.526	17174		2.526	14610		2.526	8117.72		2.526	17793
						2.53	17251		2.53	14660		2.53	8148.65		2.53	17511
						2.534	17390		2.534	14913.3		2.534	8087.68		2.534	17693
						2.538	17178		2.538	14922.5		2.538	8109.65		2.538	17516
						2.542	20428.5		2.542	17031		2.542	9351.24		2.542	20287.5
						2.546	18807.2		2.546	15871.2		2.546	8680.52		2.546	18896
						2.55	18090.5		2.55	15561.2		2.55	8339.61		2.55	18500.5
						2.554	17880.5		2.554	15037.9		2.554	8281.33		2.554	18446
						2.558	17495.5		2.558	15031.2		2.558	8254.44		2.558	17891.5
						2.562	17440		2.562	14970		2.562	8076.47		2.562	17751.5
						2.566	17288		2.566	14770.4		2.566	8098.66		2.566	17812.5
						2.57	17617		2.57	14884.2		2.57	8188.77		2.57	17769
						2.574	17463.8		2.574	14837.7		2.574	8124.44		2.574	17773.5
						2.578	17352.5		2.578	14930.8		2.578	8196.84		2.578	17743
						2.582	17332		2.582	14731.7		2.582	8101.13		2.582	17532
						2.586	17299		2.586	14708.8		2.586	7980.55		2.586	17612.5
						2.59	17176.5		2.59	14767.5		2.59	8119.28		2.59	17640
						2.594	17334		2.594	14868.3		2.594	7991.08		2.594	17866
						2.598	17426.5		2.598	14847.5		2.598	8082.53		2.598	17695
						2.602	17258		2.602	14821.7		2.602	8039.6		2.602	17626.5
						2.606	17347.8		2.606	14897.1		2.606	8052.27		2.606	17874.8
						2.61	17304		2.61	14736.2		2.61	8020.67		2.61	17825.5
						2.614	17161		2.614	14821.2		2.614	8052.49		2.614	17537.5
						2.618	17246.5		2.618	14813.8		2.618	8051.82		2.618	17517
						2.622	17401		2.622	14762.9		2.622	8152.01		2.622	17595
						2.626	17323		2.626	14667.5		2.626	7994.67		2.626	17609
						2.63	17185.5		2.63	14885.4		2.63	8074.01		2.63	17730
						2.634	17488.5		2.634	14885.4		2.634	8108.3		2.634	17612.5
						2.638	17297.5		2.638	14832.9		2.638	8123.21		2.638	17604.8
						2.642	17457		2.642	14807.1		2.642	8003.86		2.642	17545.5
						2.646	17541		2.646	14824.6		2.646	8012.15		2.646	17847
						2.65	17522		2.65	14800.8		2.65	8134.75		2.65	17755.5
						2.654	17378		2.654	14993.3		2.654	8124.89		2.654	17773.5
						2.658	17438.5		2.658	14855.8		2.658	8050.92		2.658	17611.5
						2.662	17438.5		2.662	14888.3		2.662	8169.6		2.662	17728
						2.666	17433.5		2.666	14780.4		2.666	8055.85		2.666	17747
						2.67	17435		2.67	14876.2		2.67	8167.7		2.67	17774
						2.674	17246		2.674	14906.2		2.674	8051.37		2.674	17794
						2.678	17458		2.678	14775.8		2.678	8098.44		2.678	17451.5
						2.682	17508		2.682	14805		2.682	8062.8		2.682	17768
						2.686	17567		2.686	14941.7		2.686	8131.61		2.686	17899.5
						2.69	17369		2.69	14723.3		2.69	8060.79		2.69	17808
						2.694	17352		2.694	14892.9		2.694	8105.39		2.694	17761.5
						2.698	17345.2		2.698	14877.5		2.698	8060.79		2.698	17718.8
						2.702	17276		2.702	14872.9		2.702	8083.87		2.702	17593
						2.706	17433.5		2.706	14891.7		2.706	8066.84		2.706	17666.5
						2.71	17319.5		2.71	14842.9		2.71	8113.01		2.71	17782.5
						2.714	17466.5		2.714	14954.2		2.714	8089.25		2.714	17952.5
						2.718	17323		2.718	14840		2.718	8176.66		2.718	17737
						2.722	17335.5		2.722	14891.7		2.722	8165.23		2.722	17777.5
						2.726	17452.5		2.726	14900.8		2.726	8131.5		2.726	17735.8
						2.73	17516.5		2.73	14919.2		2.73	8130.94		2.73	17669
						2.734	17432.5		2.734	14954.2		2.734	8153.8		2.734	17763.5
						2.738	17444		2.738	14928.8		2.738	8113.46		2.738	17774.5
						2.742	17418		2.742	14950.4		2.742	8163.89		2.742	17776
						2.746	17347.5		2.746	14744.6		2.746	8109.42		2.746	17665.5
						2.75	17506		2.75	14993.8		2.75	8169.71		2.75	17715
						2.754	17413.5		2.754	14845.4		2.754	8112.78		2.754	17836.5
						2.758	17550.2		2.758	14980.6		2.758	8143.27		2.758	17821.2
						2.762	17119		2.762	14892.1		2.762	8066.61		2.762	17867
						2.766	17456		2.766	14925.8		2.766	8093.51		2.766	17773.5
						2.77	17557		2.77	14939.2		2.77	8126.23		2.77	17967.5
						2.774	17578		2.774	14833.3		2.774	8082.3		2.774	17767.5
						2.778	17542		2.778	14891.2		2.778	8199.52		2.778	17943.5
						2.782	17423		2.782	14946.7		2.782	8134.08		2.782	17800
						2.786	17525.8		2.786	14860.2		2.786	8031.76		2.786	17804.5
						2.79	17510.5		2.79	14731.7		2.79	8058.54		2.79	17858
						2.794	17404		2.794	14918.8		2.794	8155.59		2.794	17958
						2.798	17513		2.798	14926.7		2.798	8175.32		2.798	17827
						2.802	17489.5		2.802	14943.3		2.802	8119.06		2.802	17939
						2.806	17522		2.806	14791.2		2.806	8095.3		2.806	17840.5
						2.81	17514.5		2.81	15075.4		2.81	8163.44		2.81	17954
						2.814	17519		2.814	14903.8		2.814	8117.94		2.814	17779
						2.818	17364		2.818	14870		2.818	8131.16		2.818	17768
						2.822	17632		2.822	14977.3		2.822	8127.13		2.822	17930.2
						2.826	17434		2.826	14812.5		2.826	8124.44		2.826	17880.5
						2.83	17645		2.83	14909.2		2.83	8213.65		2.83	17737
						2.834	17383		2.834	14937.9		2.834	8197.51		2.834	17785.5
						2.838	17520.5		2.838	14977.9		2.838	8184.06		2.838	17834
						2.842	17348		2.842	14986.7		2.842	8184.28		2.842	17764
						2.846	17438.5		2.846	14915.8		2.846	8166.69		2.846	17898.2
						2.85	17390		2.85	14921.7		2.85	8073.56		2.85	17915
						2.854	17434.5		2.854	14904.2		2.854	8063.47		2.854	17767.5
						2.858	17447		2.858	14901.2		2.858	8186.53		2.858	17852
						2.862	17573		2.862	14891.2		2.862	8067.73		2.862	17857
						2.866	17421		2.866	14981.7		2.866	8202.44		2.866	17897
						2.87	17440.5		2.87	15019.2		2.87	8077.37		2.87	17849.5
						2.874	17678.5		2.874	14784.6		2.874	8159.18		2.874	17883
						2.878	17416		2.878	14916.2		2.878	8187.65		2.878	17867.5
						2.882	17599.5		2.882	14911		2.882	8091.27		2.882	17834.2
						2.886	17635.5		2.886	14982.5		2.886	8184.06		2.886	17786
						2.89	17681.5		2.89	14868.3		2.89	8165.23		2.89	17750.5
						2.894	17585		2.894	14987.5		2.894	8140.35		2.894	17875
						2.898	17522.5		2.898	14965.8		2.898	8194.59		2.898	17865
						2.902	17568		2.902	14971.7		2.902	8087.46		2.902	17606
						2.906	17604.2		2.906	15101.7		2.906	8158.17		2.906	17891.2
						2.91	17582		2.91	14867.1		2.91	8180.25		2.91	17659
						2.914	17678		2.914	14925.8		2.914	8172.18		2.914	18138
						2.918	17566.5		2.918	14924.6		2.918	8083.65		2.918	17714
						2.922	17613		2.922	14938.8		2.922	8073.79		2.922	17885.5
						2.926	17638		2.926	14924.6		2.926	8107.85		2.926	18017.5
						2.93	17432.5		2.93	14932.9		2.93	8116.37		2.93	17876
						2.934	17568		2.934	14944.6		2.934	8119.28		2.934	17961.5
						2.938	17614		2.938	15001.2		2.938	8101.13		2.938	17951.5
						2.942	17696		2.942	14935.4		2.942	8191.34		2.942	17964.8
						2.946	17604.5		2.946	15092.1		2.946	8137.89		2.946	17902
						2.95	17732.5		2.95	14915.4		2.95	8127.8		2.95	17918
						2.954	17658		2.954	15065.4		2.954	8155.59		2.954	17884.5
						2.958	17699		2.958	15062.1		2.958	8105.16		2.958	17972.5
						2.962	17702.5		2.962	14944.2		2.962	8118.16		2.962	17838
						2.966	17664.5		2.966	14987.5		2.966	8111.55		2.966	18016.5
						2.97	17502.8		2.97	14988.5		2.97	8118.61		2.97	17909.5
						2.974	17605		2.974	15005		2.974	8177.56		2.974	17886
						2.978	17629		2.978	14807.9		2.978	8162.09		2.978	17876
						2.982	17393		2.982	14961.2		2.982	8200.42		2.982	17922
						2.986	17650		2.986	14914.2		2.986	8121.75		2.986	17735
						2.99	17474		2.99	14938.8		2.99	8175.09		2.99	17907.5
						2.994	17484.5		2.994	15119.6		2.994	8100.68		2.994	18026.5
						2.998	17526.5		2.998	15062.9		2.998	8166.13		2.998	17996.5
						3.002	17524		3.002	15103.8		3.002	8149.99		3.002	17856
						3.006	17591.5		3.006	14969.6		3.006	8155.03		3.006	17888.2
						3.01	17684.5		3.01	14945.8		3.01	8250.18		3.01	17985
						3.014	17628		3.014	15052.5		3.014	8162.77		3.014	18058
						3.018	17804.5		3.018	14842.1		3.018	8124.44		3.018	17779
						3.022	17663.5		3.022	14948.8		3.022	8181.15		3.022	18121.5
						3.026	17724		3.026	15039.6		3.026	8163.44		3.026	18170
						3.03	17804.8		3.03	14939.2		3.03	8159.74		3.03	18014.8
						3.034	17699		3.034	15043.3		3.034	8190.56		3.034	17857.5
						3.038	19849		3.038	16984.7		3.038	9146.79		3.038	20357.7
						3.042	19117.3		3.042	16154.7		3.042	8805.66		3.042	19136.3
						3.046	18509		3.046	15766.1		3.046	8522.2		3.046	18644.3
						3.05	18133.3		3.05	15607.5		3.05	8406.7		3.05	18459.3
						3.054	18111		3.054	15343.6		3.054	8324.07		3.054	18314.3
						3.058	17955.7		3.058	15274.4		3.058	8242.19		3.058	18133.7
						3.062	17932.7		3.062	15053.3		3.062	8261.76		3.062	18005.7
						3.066	17787.8		3.066	15024.3		3.066	8134.9		3.066	17934.8
						3.07	17814.3		3.07	15259.2		3.07	8176.89		3.07	18099
						3.074	17750.3		3.074	15072.2		3.074	8176.74		3.074	18022.7
						3.078	17856		3.078	15043.1		3.078	8138.93		3.078	18179.7
						3.082	17668.3		3.082	15045		3.082	8105.01		3.082	18003.3
						3.086	17616.7		3.086	14989.4		3.086	8117.42		3.086	17952.7
						3.09	17814.7		3.09	14942.8		3.09	8160.75		3.09	17965.5
						3.094	17595.2		3.094	14973.8		3.094	8176.81		3.094	17915
						3.098	17575		3.098	15089.4		3.098	8139.83		3.098	17874
						3.102	17863		3.102	15002.5		3.102	8171.21		3.102	17908
						3.106	17713.7		3.106	15023.9		3.106	8196.46		3.106	17974.3
						3.11	17716.3		3.11	15127.2		3.11	8161.05		3.11	18035.3
						3.114	17511		3.114	15104.7		3.114	8145.51		3.114	17974
						3.118	17743.7		3.118	15001.7		3.118	8182.27		3.118	18021.7
						3.122	17694.7		3.122	15189.7		3.122	8220.67		3.122	17821
						3.126	17677.8		3.126	14990.1		3.126	8172.18		3.126	18046
						3.13	17744.7		3.13	14973.1		3.13	8218.88		3.13	18049
						3.134	17661		3.134	15042.8		3.134	8211.7		3.134	18057.3
						3.138	17722.7		3.138	15295		3.138	8162.09		3.138	18051
						3.142	17738		3.142	15044.2		3.142	8203.48		3.142	17844.3
						3.146	17755		3.146	15115.8		3.146	8178.68		3.146	18031.3
						3.15	17682		3.15	15037.8		3.15	8204.75		3.15	18046.5
						3.154	17916.5		3.154	15164		3.154	8214.84		3.154	17989
						3.158	17825.8		3.158	15129.7		3.158	8162.32		3.158	18066
						3.162	17815		3.162	15072.2		3.162	8197.96		3.162	18187.3
						3.166	17640.7		3.166	14990.6		3.166	8139.68		3.166	18037
						3.17	17699		3.17	15177.5		3.17	8195.86		3.17	18057.7
						3.174	17693		3.174	15175.6		3.174	8133.85		3.174	17995.3
						3.178	17661		3.178	15135		3.178	8159.4		3.178	17807
						3.182	17625		3.182	15020.8		3.182	8217.08		3.182	17927
						3.186	17893.8		3.186	15119.7		3.186	8206.92		3.186	18025.3
						3.19	17875.7		3.19	14931.1		3.19	8151.86		3.19	18020.3
						3.194	17564		3.194	15007.8		3.194	8166.13		3.194	18013
						3.198	17854.7		3.198	15018.9		3.198	8147.45		3.198	18119.7
						3.202	17818		3.202	15117.5		3.202	8184.06		3.202	18038.3
						3.206	17720.7		3.206	15099.4		3.206	8185.25		3.206	18088
						3.21	17889.7		3.21	15160.3		3.21	8217.68		3.21	17974
						3.214	17672		3.214	15067.2		3.214	8148.2		3.214	17978.3
						3.218	17759.8		3.218	15120.1		3.218	8195.86		3.218	18013.3
						3.222	17713		3.222	15076.9		3.222	8178.38		3.222	18037
						3.226	17815.3		3.226	14983.3		3.226	8188.39		3.226	18066
						3.23	17841.7		3.23	15150.8		3.23	8167.77		3.23	18015.7
						3.234	17818.7		3.234	15116.7		3.234	8163.44		3.234	18151.7
						3.238	17903.7		3.238	15009.2		3.238	8224.4		3.238	17876.7
						3.242	17812.3		3.242	15125.8		3.242	8197.06		3.242	18064.3
						3.246	17865.3		3.246	15186.9		3.246	8189.59		3.246	18072.7
						3.25	17740.5		3.25	15058.1		3.25	8191.46		3.25	17965.3
						3.254	17906		3.254	15123.1		3.254	8197.36		3.254	18090.7
						3.258	17964		3.258	15100.8		3.258	8189.14		3.258	18126.7
						3.262	17769		3.262	15054.7		3.262	8173.9		3.262	18107.7
						3.266	17712		3.266	15134.2		3.266	8204.08		3.266	18005.7
						3.27	17876.3		3.27	15166.4		3.27	8271.92		3.27	18012
						3.274	17880		3.274	15038.9		3.274	8176.96		3.274	17994.8
						3.278	17830.8		3.278	15223.6		3.278	8183.24		3.278	18057.7
						3.282	17771		3.282	15143.1		3.282	8264.6		3.282	18018.7
						3.286	17911.3		3.286	15164.4		3.286	8275.66		3.286	18119
						3.29	17687.7		3.29	15090.3		3.29	8224.1		3.29	18088.3
						3.294	17745.3		3.294	15129.7		3.294	8192.28		3.294	17954.3
						3.298	17833		3.298	15111.9		3.298	8212.3		3.298	18120.7
						3.302	17804		3.302	15084.4		3.302	8181.22		3.302	17957
						3.306	17756.7		3.306	15198.9		3.306	8209.01		3.306	18136.7
						3.31	17802.2		3.31	15171.9		3.31	8216.48		3.31	18009.3
						3.314	17802.3		3.314	15097.2		3.314	8173.23		3.314	17946.8
						3.318	17679.3		3.318	15093.3		3.318	8129.52		3.318	18177
						3.322	17875		3.322	15113.1		3.322	8208.86		3.322	18099
						3.326	17730.7		3.326	15185.3		3.326	8222.91		3.326	18006
						3.33	17836		3.33	15021.9		3.33	8195.42		3.33	18050.7
						3.334	17804.3		3.334	15193.9		3.334	8245.92		3.334	18046.5
						3.338	17881.7		3.338	15037.2		3.338	8189.96		3.338	18086.3
						3.342	17940.3		3.342	15003.6		3.342	8178.53		3.342	18068
						3.346	17858		3.346	15056.4		3.346	8157.91		3.346	18123
						3.35	17901.7		3.35	15061.9		3.35	8207.97		3.35	18159
						3.354	17819.3		3.354	15128.1		3.354	8183.91		3.354	18001.7
						3.358	17865		3.358	15070.6		3.358	8152.08		3.358	18011.3
						3.362	17823.3		3.362	15099.2		3.362	8167.03		3.362	18168.3
						3.366	17769		3.366	15093.1		3.366	8186.15		3.366	18011.3
						3.37	17702		3.37	15070.8		3.37	8163.29		3.37	17948
						3.374	17866.5		3.374	15129.7		3.374	8172.18		3.374	17949
						3.378	17786		3.378	15098.3		3.378	8202.29		3.378	18122
						3.382	17810		3.382	15093.9		3.382	8191.08		3.382	18017.3
						3.386	17862		3.386	15098.1		3.386	8181.67		3.386	18000
						3.39	17837.3		3.39	15197.8		3.39	8267.29		3.39	18177.3
						3.394	17842.7		3.394	15059.2		3.394	8201.24		3.394	18023
						3.398	17788.8		3.398	15130.8		3.398	8175.54		3.398	18082.2
						3.402	17764.7		3.402	15109.4		3.402	8216.48		3.402	18002
						3.406	17904.3		3.406	15105		3.406	8221.12		3.406	17958.7
						3.41	17695		3.41	15119.2		3.41	8162.99		3.41	17977.7
						3.414	17865.7		3.414	15168.3		3.414	8242.48		3.414	18106.7
						3.418	17798.3		3.418	15123.6		3.418	8159.7		3.418	17963.3
						3.422	17847.3		3.422	15122.2		3.422	8220.22		3.422	18105.3
						3.426	17810		3.426	15345.3		3.426	8206.02		3.426	18080
						3.43	17891.3		3.43	15032.5		3.43	8171.66		3.43	18114.3
						3.434	18031.8		3.434	15212.8		3.434	8247.27		3.434	18028
						3.438	17937.7		3.438	15097.2		3.438	8205.05		3.438	18062.8
						3.442	17895.7		3.442	15208.1		3.442	8243.23		3.442	18227.7
						3.446	17925.7		3.446	15105.3		3.446	8229.63		3.446	18148.3
						3.45	17961		3.45	15197.5		3.45	8176.59		3.45	18072.3
						3.454	17874		3.454	15168.9		3.454	8163.74		3.454	18090.7
						3.458	17830.8		3.458	15072.1		3.458	8178.31		3.458	17979
						3.462	17825.7		3.462	15203.6		3.462	8198.7		3.462	18165
						3.466	17855		3.466	15194.4		3.466	8180.32		3.466	18072.7
						3.47	17885.3		3.47	15109.2		3.47	8205.73		3.47	18088.3
						3.474	17855.3		3.474	15244.7		3.474	8161.05		3.474	17984.3
						3.478	17975		3.478	15121.9		3.478	8183.91		3.478	17989.7
						3.482	17931		3.482	15055		3.482	8223.51		3.482	18092
						3.486	17879.7		3.486	15013.1		3.486	8150.14		3.486	17984
						3.49	17791.3		3.49	15101.4		3.49	8243.23		3.49	17932
						3.494	17988.7		3.494	15032.2		3.494	8218.58		3.494	18044
						3.498	17874		3.498	15005.4		3.498	8244.2		3.498	17913.3
						3.502	17785.3		3.502	15055.8		3.502	8205.88		3.502	17997.7
						3.506	17862.7		3.506	15058.6		3.506	8223.96		3.506	17984.3
						3.51	18036.7		3.51	15071.1		3.51	8166.13		3.51	18062.3
						3.514	17927		3.514	15108.9		3.514	8215.59		3.514	18088
						3.518	17958.7		3.518	15180.4		3.518	8268.04		3.518	18261.5
						3.522	17910		3.522	15264.4		3.522	8217.38		3.522	18128
						3.526	17933.3		3.526	15183.9		3.526	8188.54		3.526	18024.7
						3.53	17941		3.53	15177.5		3.53	8180.32		3.53	18072.3
						3.534	18008.3		3.534	15215.3		3.534	8166.43		3.534	18104.7
						3.538	17909.3		3.538	15160.3		3.538	8209.01		3.538	17969.3
						3.542	17940.3		3.542	15110		3.542	8249.66		3.542	18014.7
						3.546	17994.7		3.546	15048.3		3.546	8233.37		3.546	18026.7
						3.55	17846		3.55	15200.3		3.55	8253.84		3.55	18049.3
						3.554	17829		3.554	15209.7		3.554	8231.13		3.554	18030.3
						3.558	17919.5		3.558	15115		3.558	8195.71		3.558	18121.8
						3.562	17826.7		3.562	15165		3.562	8146.85		3.562	17942
						3.566	18081		3.566	15185.8		3.566	8229.48		3.566	17910.7
						3.57	17885.3		3.57	15048.9		3.57	8266.84		3.57	18116.3
						3.574	17926.3		3.574	15091.7		3.574	8223.06		3.574	18137.3
						3.578	17855.3		3.578	15073.3		3.578	8228.29		3.578	18073.7
						3.582	17837		3.582	15182.6		3.582	8247.94		3.582	17983.5
						3.586	17783		3.586	15026.1		3.586	8251.45		3.586	18040.7
						3.59	17886.7		3.59	15036.1		3.59	8209.46		3.59	18081.3
						3.594	17825.3		3.594	15197.8		3.594	8246.37		3.594	18078.3
						3.598	17829.7		3.598	15095		3.598	8231.13		3.598	18127.3
						3.602	17766.7		3.602	15205.3		3.602	8202.89		3.602	18158.3
						3.606	17855		3.606	15161.1		3.606	8224.4		3.606	18078
						3.61	17989		3.61	15023.6		3.61	8249.21		3.61	18124.7
						3.614	17900.7		3.614	15210.6		3.614	8243.08		3.614	18061.7
						3.618	17870.3		3.618	15138.9		3.618	8180.17		3.618	18019.7
						3.622	17958.2		3.622	15119.2		3.622	8302.85		3.622	18004.2
						3.626	17857.7		3.626	15126.1		3.626	8188.99		3.626	18206.7
						3.63	17797.7		3.63	15165.8		3.63	8186		3.63	17919.7
						3.634	17865		3.634	15169.7		3.634	8228.14		3.634	18129.3
						3.638	18065		3.638	15191.9		3.638	8218.28		3.638	18255
						3.642	17997		3.642	15167.9		3.642	8231.87		3.642	18114.3
						3.646	17958		3.646	15288.3		3.646	8295.83		3.646	18281.3
						3.65	17891.7		3.65	15314.2		3.65	8246.67		3.65	18198.3
						3.654	18011.3		3.654	15241.4		3.654	8209.76		3.654	18052
						3.658	18013.3		3.658	15106.7		3.658	8190.78		3.658	18175.3
						3.662	17951		3.662	15324.4		3.662	8176.89		3.662	18260.3
						3.666	17900.7		3.666	15115.3		3.666	8201.24		3.666	18135.7
						3.67	17784.3		3.67	15238.1		3.67	8227.24		3.67	18131.3
						3.674	17817		3.674	15005		3.674	8171.51		3.674	18098.7
						3.678	17941.7		3.678	15143.9		3.678	8145.36		3.678	17959.7
						3.682	18058.3		3.682	15161.1		3.682	8222.98		3.682	18082.8
						3.686	18118.7		3.686	15059.3		3.686	8246.37		3.686	18124.7
						3.69	17836		3.69	15296.4		3.69	8173.9		3.69	18074.7
						3.694	17870.3		3.694	15125.8		3.694	8194.82		3.694	18051.3
						3.698	17952		3.698	15186.1		3.698	8188.54		3.698	18183
						3.702	17941.7		3.702	15119.6		3.702	8209.09		3.702	17909.7
						3.706	17945.5		3.706	15107.1		3.706	8157.69		3.706	17970.8
						3.71	17947.7		3.71	14941.7		3.71	8218.58		3.71	18080.3
						3.714	17967.3		3.714	15229.7		3.714	8198.85		3.714	18127.7
						3.718	17914.3		3.718	15237.2		3.718	8211.55		3.718	18186
						3.722	17912.3		3.722	15186.4		3.722	8215.14		3.722	18249.7
						3.726	17994.3		3.726	15096.4		3.726	8267.14		3.726	18317
						3.73	18053		3.73	15101.7		3.73	8228.89		3.73	18163.7
						3.734	18033.7		3.734	15241.9		3.734	8240.84		3.734	18010.7
						3.738	17970.7		3.738	15128.1		3.738	8235.16		3.738	18253.3
						3.742	17843.3		3.742	15176.1		3.742	8244.43		3.742	18096.3
						3.746	17910.3		3.746	15118.1		3.746	8268.93		3.746	18138.8
						3.75	17865.3		3.75	15173.1		3.75	8220.97		3.75	18096.3
						3.754	17887		3.754	15294.7		3.754	8161.8		3.754	18045.7
						3.758	17985		3.758	15091.1		3.758	8195.12		3.758	18208.3
						3.762	17918.7		3.762	15123.3		3.762	8194.67		3.762	18160.3
						3.766	17916.2		3.766	15067.5		3.766	8256.31		3.766	18075.2
						3.77	17901.3		3.77	15138.6		3.77	8209.31		3.77	17990.3
						3.774	17885.7		3.774	15295.6		3.774	8246.52		3.774	18165.3
						3.778	17804		3.778	15140		3.778	8227.99		3.778	18099.7
						3.782	17896.7		3.782	15108.6		3.782	8259.52		3.782	18104.3
						3.786	17892.3		3.786	15219.4		3.786	8234.71		3.786	18175
						3.79	18005		3.79	15118.1		3.79	8212.45		3.79	18293
						3.794	17848		3.794	15048.6		3.794	8193.47		3.794	18228.7
						3.798	17886.3		3.798	15153.9		3.798	8223.51		3.798	17972.7
						3.802	17813		3.802	15210		3.802	8197.96		3.802	18188.7
						3.806	18059		3.806	15144.2		3.806	8257.13		3.806	18218.5
						3.81	17888.7		3.81	15119.3		3.81	8318.09		3.81	18123.7
						3.814	17917.7		3.814	15223.9		3.814	8233.97		3.814	18123.7
						3.818	18091.3		3.818	15109.2		3.818	8272.22		3.818	18021.3
						3.822	17894.7		3.822	15144.4		3.822	8256.23		3.822	18215.3
						3.826	17810.5		3.826	15087.6		3.826	8239.94		3.826	18211
						3.83	17905.5		3.83	15253.3		3.83	8238.75		3.83	18336.3
						3.834	17759.3		3.834	15066.9		3.834	8262.06		3.834	18178.7
						3.838	18002.7		3.838	15243.1		3.838	8248.91		3.838	18190.3
						3.842	17962		3.842	15233.6		3.842	8205.43		3.842	18121.3
						3.846	17806.3		3.846	15200		3.846	8289.4		3.846	18241.7
						3.85	17854.3		3.85	15133.6		3.85	8253.99		3.85	18201.7
						3.854	17777		3.854	15211.9		3.854	8277.3		3.854	18045
						3.858	18012.3		3.858	15200.8		3.858	8204.38		3.858	18154.7
						3.862	17889		3.862	15207.8		3.862	8306.74		3.862	18037
						3.866	17961.3		3.866	15230.3		3.866	8231.73		3.866	18121
						3.87	17907.3		3.87	15171.9		3.87	8208.56		3.87	18037.3
						3.874	17826.3		3.874	15208.3		3.874	8218.58		3.874	18033.3
						3.878	17988		3.878	15239.2		3.878	8267.89		3.878	18094.3
						3.882	17961.3		3.882	15205.8		3.882	8284.02		3.882	18113.3
						3.886	17888.3		3.886	15145.8		3.886	8325.26		3.886	18243.7
						3.89	17961.8		3.89	15035.7		3.89	8222.76		3.89	18128
						3.894	17925.3		3.894	15160.3		3.894	8214.09		3.894	18118.7
						3.898	17961.3		3.898	15195		3.898	8229.04		3.898	18100.7
						3.902	17931.3		3.902	15236.7		3.902	8228.74		3.902	18074.3
						3.906	17936.3		3.906	15213.6		3.906	8232.02		3.906	18167
						3.91	17958.7		3.91	15237.5		3.91	8262.36		3.91	18102
						3.914	18041.7		3.914	15161.7		3.914	8266.84		3.914	18103.7
						3.918	18036		3.918	15165.6		3.918	8176.74		3.918	18094.3
						3.922	17942		3.922	15142.5		3.922	8239.5		3.922	18226.3
						3.926	17911		3.926	15315.8		3.926	8232.92		3.926	17902.7
						3.93	17956.2		3.93	15183.6		3.93	8256.75		3.93	18147.8
						3.934	17982.7		3.934	15233.6		3.934	8208.86		3.934	18093.3
						3.938	17884.7		3.938	15179.2		3.938	8229.19		3.938	18248
						3.942	17956.3		3.942	15290.3		3.942	8286.41		3.942	18078
						3.946	17988.3		3.946	15168.1		3.946	8323.02		3.946	18245.3
						3.95	18016		3.95	15255.7		3.95	8244.35		3.95	18113.7
						3.954	17980		3.954	15144.2		3.954	8191.98		3.954	18061
						3.958	17951.7		3.958	15147.5		3.958	8169.42		3.958	18150.7
						3.962	18015		3.962	15050.8		3.962	8292.54		3.962	18158
						3.966	17864		3.966	15183.3		3.966	8177.78		3.966	18037.7
						3.97	17968.3		3.97	15123.9		3.97	8242.33		3.97	18233
						3.974	18010		3.974	15340.3		3.974	8236.81		3.974	18021.7
						3.978	17809.3		3.978	15144.4		3.978	8233.07		3.978	18162
						3.982	17917.7		3.982	15053.6		3.982	8217.23		3.982	18139
						3.986	18045.3		3.986	15190.3		3.986	8285.82		3.986	18255.3
						3.99	17946		3.99	15166.4		3.99	8283.43		3.99	17960.3
						3.994	17979		3.994	15241.1		3.994	8303		3.994	18261
						3.998	17892.7		3.998	15156.4		3.998	8247.71		3.998	18247
						4.002	17942		4.002	15131.1		4.002	8286.86		4.002	18130
						4.006	17959.7		4.006	15094.4		4.006	8185.7		4.006	18067.3
						4.01	18004.8		4.01	15195.8		4.01	8267.51		4.01	18318.7
						4.014	17827		4.014	15142.4		4.014	8199.45		4.014	18062.7
						4.018	17849.3		4.018	15235.8		4.018	8278.35		4.018	18151.3
						4.022	17896.7		4.022	15185.6		4.022	8239.05		4.022	18026.3
						4.026	17949.7		4.026	15359.7		4.026	8241.44		4.026	18150
						4.03	18031.7		4.03	15173.3		4.03	8230.38		4.03	18148.7
						4.034	17899.7		4.034	15236.1		4.034	8282.53		4.034	18044
						4.038	17925.3		4.038	15192.8		4.038	8278.35		4.038	18054
						4.042	17925.3		4.042	15192.5		4.042	8275.36		4.042	18173.3
						4.046	17981.3		4.046	15025.3		4.046	8202.44		4.046	18025.7
						4.05	17802.3		4.05	15099.2		4.05	8242.04		4.05	18229
						4.054	17913.8		4.054	15128.9		4.054	8274.91		4.054	18022
						4.058	18105		4.058	15178.8		4.058	8271.77		4.058	18136.5
						4.062	17924		4.062	15192.2		4.062	8254.14		4.062	18255
						4.066	17947.7		4.066	15251.1		4.066	8222.76		4.066	18250.7
						4.07	17996		4.07	15237.2		4.07	8287.31		4.07	18222.3
						4.074	18029.3		4.074	15169		4.074	8250.33		4.074	18151
						4.078	18047.7		4.078	15185.6		4.078	8274.31		4.078	18133.3
						4.082	17823.3		4.082	15207.2		4.082	8250.25		4.082	18249.3
						4.086	17974.3		4.086	15123.1		4.086	8292.24		4.086	18062
						4.09	17946		4.09	15128.6		4.09	8225.75		4.09	18019
						4.094	18069.3		4.094	15245.6		4.094	8258.32		4.094	18243.3
						4.098	18076.7		4.098	15068.1		4.098	8244.87		4.098	18235.3
						4.102	17888.3		4.102	15243.6		4.102	8192.13		4.102	18065.7
						4.106	17951		4.106	15169.4		4.106	8201.69		4.106	18250.7
						4.11	17906.3		4.11	15084.4		4.11	8209.76		4.11	18103
						4.114	17882.3		4.114	15071.1		4.114	8255.18		4.114	18187
						4.118	18051.2		4.118	15161.4		4.118	8276.33		4.118	18460.2
						4.122	17975		4.122	15140.3		4.122	8201.84		4.122	18188.3
						4.126	17929.7		4.126	15103.3		4.126	8203.93		4.126	18185
						4.13	17913.7		4.13	15099.7		4.13	8212.75		4.13	18157
						4.134	17976.3		4.134	15138.1		4.134	8205.73		4.134	18218.5
						4.138	17958.5		4.138	15291.1		4.138	8226.94		4.138	18237.8
						4.142	18014		4.142	15213.3		4.142	8304.49		4.142	18154.3
						4.146	17991.3		4.146	15166.9		4.146	8205.43		4.146	18157.7
						4.15	17899		4.15	15192.8		4.15	8243.08		4.15	18059
						4.154	17894		4.154	15192.2		4.154	8244.13		4.154	18082.7
						4.158	18056.7		4.158	15181.4		4.158	8183.76		4.158	18245.3
						4.162	17917.3		4.162	15152.5		4.162	8274.31		4.162	18043.3
						4.166	17783		4.166	15141.1		4.166	8317.64		4.166	18054
						4.17	17952.7		4.17	15205.3		4.17	8264.15		4.17	18214.7
						4.174	17998.3		4.174	15196.7		4.174	8228.14		4.174	18112.7
						4.178	17965		4.178	15259.4		4.178	8246.22		4.178	18207.3
						4.182	18017.7		4.182	15197.2		4.182	8262.51		4.182	18200.5
						4.186	18085.7		4.186	15221.7		4.186	8326.91		4.186	18377.7
						4.19	17872.7		4.19	15193.1		4.19	8209.76		4.19	18053.7
						4.194	17919		4.194	15088.5		4.194	8241.44		4.194	18092.3
						4.198	18052.2		4.198	15322.6		4.198	8294.93		4.198	18068.7
						4.202	17937.7		4.202	15170.3		4.202	8185.55		4.202	18083.3
						4.206	17999		4.206	15161.7		4.206	8210.51		4.206	18030.7
						4.21	17983.3		4.21	15235		4.21	8207.52		4.21	18020.3
						4.214	17895.7		4.214	15231.1		4.214	8224.25		4.214	18274
						4.218	18008.7		4.218	15286.7		4.218	8257.28		4.218	18292.3
						4.222	18000.7		4.222	15118.3		4.222	8285.37		4.222	18184
						4.226	17932.7		4.226	15118.9		4.226	8251		4.226	18184
						4.23	17996.7		4.23	15127.5		4.23	8295.98		4.23	18263
						4.234	18053.3		4.234	15161.9		4.234	8274.61		4.234	18105.3
						4.238	17956.7		4.238	15264.4		4.238	8301.36		4.238	18144.3
						4.242	17998		4.242	15221		4.242	8221.71		4.242	18187.8
						4.246	18015.7		4.246	15334.7		4.246	8247.27		4.246	18251
						4.25	17866		4.25	15204.4		4.25	8225.75		4.25	18160.3
						4.254	18026.3		4.254	15245.6		4.254	8234.42		4.254	18173.3
						4.258	17893.7		4.258	15160.7		4.258	8225.38		4.258	18311.2
						4.262	17843.5		4.262	15074.9		4.262	8239.12		4.262	18147
						4.266	18015.3		4.266	15077.2		4.266	8210.96		4.266	18068.3
						4.27	17862.3		4.27	15072.2		4.27	8199.45		4.27	18023
						4.274	18003.3		4.274	15254.4		4.274	8160.6		4.274	18120
						4.278	17886.7		4.278	15153.3		4.278	8295.08		4.278	18181.7
						4.282	17927		4.282	15275.6		4.282	8267.14		4.282	18192.3
						4.286	18110		4.286	15292.8		4.286	8249.96		4.286	18198.3
						4.29	18017.3		4.29	15199.7		4.29	8259.22		4.29	18106.7
						4.294	17947		4.294	15064.7		4.294	8248.61		4.294	18121.7
						4.298	18046.7		4.298	15057.2		4.298	8250.55		4.298	18211
						4.302	17928.7		4.302	14979.2		4.302	8174.2		4.302	18053
						4.306	18052.7		4.306	15275.8		4.306	8271.92		4.306	18156.8
						4.31	17917.3		4.31	15169.2		4.31	8251.45		4.31	18196
						4.314	18009		4.314	15284.2		4.314	8230.23		4.314	18078
						4.318	17967.3		4.318	15229.7		4.318	8268.78		4.318	18168.5
						4.322	18167.3		4.322	15176.1		4.322	8245.62		4.322	18118.8
						4.326	18039		4.326	15243.3		4.326	8248.46		4.326	18088
						4.33	18090.3		4.33	15223.9		4.33	8275.21		4.33	18166.7
						4.334	17973		4.334	15211.4		4.334	8195.27		4.334	18240.7
						4.338	18014.3		4.338	15139.7		4.338	8288.66		4.338	18183.7
						4.342	17979.3		4.342	15173.9		4.342	8230.83		4.342	18103.3
						4.346	17959		4.346	15167.5		4.346	8190.93		4.346	18083.3
						4.35	17866.3		4.35	15153.3		4.35	8294.04		4.35	18195
						4.354	17874.3		4.354	15098.9		4.354	8296.58		4.354	18117.3
						4.358	18028.7		4.358	15306.4		4.358	8288.06		4.358	18174.3
						4.362	17902.3		4.362	15189.4		4.362	8247.86		4.362	18179.7
						4.366	18015.7		4.366	15200.6		4.366	8193.7		4.366	18063.7
						4.37	17953		4.37	15020.3		4.37	8212		4.37	18109
						4.374	17807		4.374	15085		4.374	8251		4.374	18142.7
						4.378	18015.7		4.378	15141.7		4.378	8246.52		4.378	18132.3
						4.382	17944		4.382	15138.5		4.382	8230.16		4.382	18096.2
						4.386	17922.7		4.386	15097.6		4.386	8256.83		4.386	18302.3
						4.39	17960.3		4.39	15260.6		4.39	8211.55		4.39	18153
						4.394	18009.3		4.394	15239.2		4.394	8210.66		4.394	18128
						4.398	17919.3		4.398	15232.5		4.398	8309.58		4.398	18201.3
						4.402	18007.7		4.402	15081.7		4.402	8210.66		4.402	18116
						4.406	18000.7		4.406	15154.7		4.406	8262.06		4.406	18116.7
						4.41	17949.3		4.41	15113.9		4.41	8254.74		4.41	18159.7
						4.414	17944.7		4.414	15140.6		4.414	8247.56		4.414	18114.3
						4.418	17912		4.418	15250.8		4.418	8244.13		4.418	18157.3
						4.422	18026.3		4.422	15069.2		4.422	8273.71		4.422	18365.7
						4.426	17854.7		4.426	15221.1		4.426	8299.86		4.426	18220.7
						4.43	17962		4.43	15064.4		4.43	8221.34		4.43	18222.2
						4.434	17961.3		4.434	15230.8		4.434	8172.55		4.434	18193.3
						4.438	18001.3		4.438	15129.4		4.438	8286.27		4.438	18106.3
						4.442	17897.7		4.442	15113.8		4.442	8277.37		4.442	18196.2
						4.446	17904.5		4.446	15238.5		4.446	8232.1		4.446	18142.3
						4.45	17968.3		4.45	15207.5		4.45	8251.6		4.45	18269
						4.454	17970		4.454	15119.2		4.454	8227.84		4.454	18121.3
						4.458	18059.7		4.458	15074.4		4.458	8268.18		4.458	18226
						4.462	17867		4.462	15197.8		4.462	8223.06		4.462	18141
						4.466	17903.3		4.466	15233.6		4.466	8261.16		4.466	18157.3
						4.47	18059.7		4.47	14998.6		4.47	8225.15		4.47	18205.7
						4.474	17984		4.474	15163.9		4.474	8214.24		4.474	18087
						4.478	17797.7		4.478	15197.5		4.478	8254.89		4.478	18187
						4.482	17879		4.482	15195.8		4.482	8160.75		4.482	18332
						4.486	17873.3		4.486	15175.6		4.486	8252.79		4.486	18201
						4.49	17762.8		4.49	15239.4		4.49	8218.95		4.49	18120.5
						4.494	17950		4.494	15084.4		4.494	8254.44		4.494	18202
						4.498	17957		4.498	15230.8		4.498	8225.6		4.498	18159
						4.502	18066.7		4.502	15196.7		4.502	8217.83		4.502	18244
						4.506	18009		4.506	15108.6		4.506	8249.28		4.506	17990.8
						4.51	18015		4.51	15145.1		4.51	8263.48		4.51	18041.7
						4.514	17904		4.514	15071.9		4.514	8228.14		4.514	18179
						4.518	17927.7		4.518	15092.8		4.518	8228.29		4.518	18089.7
						4.522	18114		4.522	15059.7		4.522	8326.91		4.522	18268
						4.526	17918.3		4.526	15147.8		4.526	8245.77		4.526	18335
						4.53	17895		4.53	15280.3		4.53	8253.24		4.53	18152.3
						4.534	17906		4.534	15084.4		4.534	8252.2		4.534	18096.7
						4.538	17969.3		4.538	15013.9		4.538	8161.8		4.538	17983.3
						4.542	17991.3		4.542	15230.3		4.542	8228.74		4.542	18310.7
						4.546	17998.3		4.546	15084.2		4.546	8222.01		4.546	18123.7
						4.55	17880.5		4.55	15173.6		4.55	8242.78		4.55	18273.7
						4.554	17849.7		4.554	15115.3		4.554	8250.93		4.554	18087.7
						4.558	18032.3		4.558	15110.6		4.558	8281.33		4.558	18161.3
						4.562	17972.7		4.562	15100.3		4.562	8248.16		4.562	18160.7
						4.566	17986.3		4.566	15083.6		4.566	8289.93		4.566	18056.2
						4.57	18000		4.57	15112.1		4.57	8251.9		4.57	18242.2
						4.574	17713		4.574	15176.1		4.574	8254.29		4.574	18216.3
						4.578	17881.3		4.578	15129.4		4.578	8253.54		4.578	18052.7
						4.582	17915.7		4.582	15235.6		4.582	8259.97		4.582	18038.7
						4.586	18012.7		4.586	15256.4		4.586	8242.63		4.586	18117.3
						4.59	17939.3		4.59	15205		4.59	8190.04		4.59	18125
						4.594	17855.7		4.594	15189.2		4.594	8141.32		4.594	18027
						4.598	17843.7		4.598	15208.9		4.598	8261.61		4.598	18127
						4.602	17924.3		4.602	15204.2		4.602	8210.51		4.602	18089
						4.606	17905		4.606	15151.7		4.606	8209.91		4.606	18061.7
						4.61	18000.7		4.61	15242.5		4.61	8163.14		4.61	18253.3
						4.614	17872.7		4.614	15072.2		4.614	8274.46		4.614	18122.3
						4.618	17801.3		4.618	15127.2		4.618	8234.86		4.618	18144.3
						4.622	17864.3		4.622	15146.1		4.622	8253.84		4.622	18121
						4.626	17892.3		4.626	15216.9		4.626	8255.04		4.626	18210.3
						4.63	17722.5		4.63	15174.6		4.63	8239.12		4.63	18166.3
						4.634	17907.7		4.634	15130.1		4.634	8186.67		4.634	18256.3
						4.638	17755.3		4.638	15056.4		4.638	8262.95		4.638	17954
						4.642	17818.3		4.642	15077.5		4.642	8239.64		4.642	18201.3
						4.646	17966.3		4.646	15124.4		4.646	8191.83		4.646	18105.3
						4.65	17961.3		4.65	14981.9		4.65	8204.83		4.65	18026.7
						4.654	17923		4.654	15100		4.654	8199.3		4.654	18068
						4.658	17884.3		4.658	15195		4.658	8189.29		4.658	18045.3
						4.662	17836.7		4.662	15198.1		4.662	8237.1		4.662	17995.7
						4.666	17944.3		4.666	15121.9		4.666	8253.69		4.666	18054.3
						4.67	18039.3		4.67	15105.6		4.67	8358.29		4.67	18213
						4.674	18039.3		4.674	15064.7		4.674	8286.86		4.674	18089.7
						4.678	17977		4.678	15211.5		4.678	8300.16		4.678	18308.7
						4.682	17852.3		4.682	15148.6		4.682	8217.23		4.682	18107.3
						4.686	17860		4.686	15242.2		4.686	8225		4.686	18065
						4.69	17916.5		4.69	15172.6		4.69	8284.62		4.69	18196.5
						4.694	17868.7		4.694	15190.3		4.694	8184.96		4.694	18132.3
						4.698	18050		4.698	15196.9		4.698	8237.25		4.698	18172.3
						4.702	17831.3		4.702	15151.4		4.702	8212.9		4.702	17946.7
						4.706	17814		4.706	15101.7		4.706	8192.73		4.706	17943.3
						4.71	17794.7		4.71	15098.9		4.71	8213.2		4.71	18018.3
						4.714	17807.3		4.714	15163.3		4.714	8194.82		4.714	18368.3
						4.718	17721		4.718	15250.8		4.718	8265.79		4.718	18102.3
						4.722	17925.7		4.722	15148.6		4.722	8233.07		4.722	18269
						4.726	17896.3		4.726	15122.8		4.726	8215.74		4.726	18127
						4.73	17914		4.73	15135.6		4.73	8237.55		4.73	18145
						4.734	18037.3		4.734	15153.3		4.734	8238		4.734	18077.3
						4.738	17870.2		4.738	15029.9		4.738	8176.81		4.738	18107
						4.742	17892		4.742	15122.2		4.742	8192.58		4.742	18141.7
						4.746	17775		4.746	15104.2		4.746	8198.55		4.746	18077
						4.75	17856.3		4.75	15075.8		4.75	8171.21		4.75	18066.7
						4.754	17730.5		4.754	15025.8		4.754	8210.81		4.754	18047.3
						4.758	17667.7		4.758	15101.5		4.758	8239.12		4.758	18172
						4.762	17783.3		4.762	15128.6		4.762	8214.54		4.762	18120.3
						4.766	17844.7		4.766	15191.1		4.766	8242.48		4.766	18102.7
						4.77	17639.7		4.77	14998.3		4.77	8156.86		4.77	18041.7
						4.774	17734.7		4.774	15115		4.774	8192.73		4.774	18141.7
						4.778	17963.3		4.778	15109.4		4.778	8231.28		4.778	18206.7
						4.782	17821.3		4.782	15202.5		4.782	8180.03		4.782	18086
						4.786	17855.7		4.786	15076.1		4.786	8222.16		4.786	18001.3
						4.79	17784.3		4.79	15047.2		4.79	8204.68		4.79	18061
						4.794	17697		4.794	15094.7		4.794	8204.68		4.794	17985
						4.798	17747.7		4.798	15037.5		4.798	8253.09		4.798	18055.7
						4.802	17891.2		4.802	14937.8		4.802	8195.42		4.802	18090.8
						4.806	17966		4.806	15072.8		4.806	8240.99		4.806	18134.3
						4.81	17868.7		4.81	15120.3		4.81	8290.15		4.81	18095.3
						4.814	17793		4.814	15108.3		4.814	8209.69		4.814	18048.3
						4.818	17963.3		4.818	15064		4.818	8202.59		4.818	18103.8
						4.822	17689.2		4.822	15095		4.822	8211.85		4.822	17911.3
						4.826	17945.7		4.826	15115		4.826	8230.68		4.826	18049
						4.83	17950		4.83	15083.3		4.83	8267.74		4.83	18148.7
						4.834	17780.7		4.834	15138.6		4.834	8262.66		4.834	18093
						4.838	17689		4.838	15115.3		4.838	8157.46		4.838	18042.7
						4.842	17850.7		4.842	15176.1		4.842	8277.6		4.842	18001
						4.846	17875.3		4.846	15021.7		4.846	8193.62		4.846	17909.7
						4.85	17866.3		4.85	15174.2		4.85	8215.44		4.85	17969.7
						4.854	17805.3		4.854	15190.3		4.854	8222.91		4.854	18076.7
						4.858	17898.7		4.858	15172.2		4.858	8254.59		4.858	18137.3
						4.862	17807.3		4.862	15157.6		4.862	8250.33		4.862	18114.3
						4.866	17844		4.866	15176.4		4.866	8169.71		4.866	18074.3
						4.87	17731.7		4.87	15136.1		4.87	8217.23		4.87	18105.7
						4.874	17771		4.874	15134.7		4.874	8234.42		4.874	18060.7
						4.878	17926.8		4.878	15101.2		4.878	8161.05		4.878	17913.8
						4.882	17890.3		4.882	15148.1		4.882	8233.29		4.882	18018.8
						4.886	17772.7		4.886	15161.1		4.886	8152.98		4.886	18135
						4.89	17673.7		4.89	14976.7		4.89	8159.85		4.89	18075
						4.894	17941		4.894	15114.2		4.894	8256.98		4.894	18126.3
						4.898	17796.7		4.898	15015.3		4.898	8278.5		4.898	18005.3
						4.902	17888		4.902	15067.2		4.902	8176.74		4.902	18031.3
						4.906	17957		4.906	15072.2		4.906	8133.11		4.906	18123
						4.91	17786.7		4.91	15213.1		4.91	8237.1		4.91	17962
						4.914	17680		4.914	15147.5		4.914	8219.92		4.914	18118
						4.918	17844		4.918	15073.1		4.918	8187.05		4.918	18013.3
						4.922	17801.3		4.922	15125.6		4.922	8251.6		4.922	18088.7
						4.926	17776		4.926	15091.7		4.926	8173.15		4.926	18086.7
						4.93	17869.7		4.93	15155		4.93	8166.28		4.93	17974
						4.934	17899.7		4.934	15047.5		4.934	8147.75		4.934	17944
						4.938	17986.2		4.938	15133.2		4.938	8259.44		4.938	18132.2
						4.942	17709.7		4.942	15070.1		4.942	8195.49		4.942	18125.3
						4.946	17720		4.946	15020.8		4.946	8174.8		4.946	18164.3
						4.95	17650.7		4.95	15072.2		4.95	8193.47		4.95	18025.3
						4.954	17755.7		4.954	15033.9		4.954	8214.69		4.954	17995.7
						4.958	17642.7		4.958	15010.8		4.958	8193.02		4.958	18035
						4.962	17968.7		4.962	15053.3		4.962	8241.44		4.962	17983.3
						4.966	17770.3		4.966	15016.1		4.966	8201.39		4.966	17959.7
						4.97	17944		4.97	15070.8		4.97	8200.65		4.97	18142.3
						4.974	17829		4.974	15025.6		4.974	8208.42		4.974	17925.7
						4.978	17716		4.978	14990		4.978	8221.86		4.978	17942
						4.982	17910		4.982	15025.8		4.982	8219.62		4.982	18071.7
						4.986	17888		4.986	15005		4.986	8180.1		4.986	18153.8
						4.99	17884.3		4.99	14976.2		4.99	8211.11		4.99	18240
						4.994	17729.3		4.994	15110.3		4.994	8239.79		4.994	18090.3
						4.998	17845.7		4.998	14963.1		4.998	8219.17		4.998	18003.7
						5.002	17867.2		5.002	15146		5.002	8200.42		5.002	17938.2
						5.006	17723		5.006	15150.6		5.006	8211.48		5.006	18027.3
						5.01	17743		5.01	15027.8		5.01	8286.27		5.01	18027.3
						5.014	17726.7		5.014	15074.7		5.014	8173.6		5.014	18042.3
						5.018	17783.7		5.018	15079.2		5.018	8142.82		5.018	18077.7
						5.022	17702.3		5.022	15055.8		5.022	8286.71		5.022	18014.7
						5.026	17795		5.026	15188.1		5.026	8210.51		5.026	18117
						5.03	18001		5.03	15031.9		5.03	8245.32		5.03	18095
						5.034	17864.3		5.034	14901.4		5.034	8206.32		5.034	18041.7
						5.038	17502.7		5.038	15033.9		5.038	8139.08		5.038	17935.7
						5.042	17897.7		5.042	15121.9		5.042	8234.42		5.042	18148.7
						5.046	17668.3		5.046	14953.9		5.046	8234.27		5.046	17889
						5.05	17728.2		5.05	15103.6		5.05	8225		5.05	18067.8
						5.054	17704.3		5.054	15003.9		5.054	8185.25		5.054	17945.7
						5.058	17735.3		5.058	15044.4		5.058	8192.28		5.058	17992.7
						5.062	17657		5.062	15119.9		5.062	8199.9		5.062	18108.7
						5.066	17839		5.066	15161.8		5.066	8206.77		5.066	18002.7
						5.07	17674.5		5.07	15055.8		5.07	8198.85		5.07	18022.7
						5.074	17769.7		5.074	15009.2		5.074	8159.4		5.074	18070.3
						5.078	17657		5.078	14983.6		5.078	8147.6		5.078	17873.3
						5.082	17832.3		5.082	14963.6		5.082	8248.61		5.082	17924.7
						5.086	17703.7		5.086	14896.9		5.086	8221.42		5.086	17912.7
						5.09	17769.3		5.09	15050.6		5.09	8224.85		5.09	18051.3
						5.094	17630.7		5.094	14987.5		5.094	8142.82		5.094	17933.3
						5.098	17794.7		5.098	15166.7		5.098	8258.77		5.098	17894.7
						5.102	17722.7		5.102	14992.2		5.102	8219.32		5.102	18006
						5.106	17757.7		5.106	15005.3		5.106	8157.76		5.106	18035.3
						5.11	17795.8		5.11	14983.1		5.11	8107.55		5.11	18032
						5.114	17859		5.114	15096.7		5.114	8222.16		5.114	17933.3
						5.118	17860.3		5.118	15116.7		5.118	8215.74		5.118	17986.3
						5.122	17681.7		5.122	15025.3		5.122	8177.48		5.122	17931
						5.126	17725.8		5.126	14958.2		5.126	8214.54		5.126	18130.2
						5.13	17581.7		5.13	14971.9		5.13	8199.75		5.13	17839.8
						5.134	17728.3		5.134	15120.6		5.134	8228.44		5.134	17879.3
						5.138	17633.7		5.138	14990		5.138	8185.85		5.138	17933.7
						5.142	17649		5.142	15043.9		5.142	8178.38		5.142	17844.3
						5.146	17874.7		5.146	14981.9		5.146	8123.39		5.146	17860.3
						5.15	17589.7		5.15	14925.3		5.15	8125.34		5.15	17897.3
						5.154	17715.3		5.154	15045.6		5.154	8217.53		5.154	17846.7
						5.158	17716.3		5.158	15058.3		5.158	8181.37		5.158	17951.3
						5.162	17663.3		5.162	15085.8		5.162	8245.17		5.162	17902.7
						5.166	17708.7		5.166	14986.7		5.166	8134.3		5.166	17973
						5.17	17841.3		5.17	15098.1		5.17	8243.83		5.17	17879.3
						5.174	17630.8		5.174	15128.9		5.174	8112.11		5.174	17896.2
						5.178	17889		5.178	15091.9		5.178	8211.4		5.178	17958
						5.182	17859.3		5.182	14993.3		5.182	8233.67		5.182	17975.7
						5.186	17779.5		5.186	14914.3		5.186	8115.1		5.186	17899.2
						5.19	17718.7		5.19	14978.3		5.19	8214.69		5.19	17910.3
						5.194	17879.8		5.194	15107.5		5.194	8243.38		5.194	17984.7
						5.198	17769.3		5.198	14996.7		5.198	8246.67		5.198	18172
						5.202	17675.7		5.202	14900.3		5.202	8120.11		5.202	17928.7
						5.206	17654		5.206	15063.3		5.206	8142.82		5.206	18051.7
						5.21	17747.7		5.21	14999.7		5.21	8228.89		5.21	18195.3
						5.214	17682.3		5.214	14971.1		5.214	8208.71		5.214	17877.3
						5.218	17743		5.218	15058.1		5.218	8203.04		5.218	17992
						5.222	17673.3		5.222	14982.2		5.222	8160		5.222	17863
						5.226	17615.3		5.226	14976.9		5.226	8142.07		5.226	17978
						5.23	17587.7		5.23	14921.7		5.23	8192.58		5.23	17981.3
						5.234	17710.2		5.234	14929		5.234	8163.59		5.234	18014.8
						5.238	17898		5.238	14964.2		5.238	8169.42		5.238	17988.7
						5.242	17540		5.242	15058.9		5.242	8076.47		5.242	18083
						5.246	17815.3		5.246	15021.7		5.246	8104.12		5.246	18040
						5.25	17596.7		5.25	14987.4		5.25	8168.74		5.25	17985
						5.254	17583		5.254	14975.4		5.254	8149.54		5.254	17970
						5.258	17747		5.258	14984.4		5.258	8159.85		5.258	17996.3
						5.262	17766		5.262	14847.2		5.262	8173.45		5.262	17906.3
						5.266	17538.7		5.266	14937.8		5.266	8102.33		5.266	17955
						5.27	17568.3		5.27	15015		5.27	8140.13		5.27	18075
						5.274	17703		5.274	15062.2		5.274	8165.38		5.274	18027.7
						5.278	17890.3		5.278	15015.3		5.278	8179.13		5.278	18093
						5.282	17714.7		5.282	15052.2		5.282	8196.16		5.282	17961.7
						5.286	17608.3		5.286	14961.4		5.286	8187.5		5.286	17976.7
						5.29	17572		5.29	15083.3		5.29	8149.09		5.29	17958.3
						5.294	17819.7		5.294	14991.9		5.294	8171.06		5.294	17797.3
						5.298	17609		5.298	14945.1		5.298	8143.79		5.298	18018.8
						5.302	17735.3		5.302	14861.4		5.302	8170.46		5.302	17771
						5.306	17613.7		5.306	14909.4		5.306	8157.31		5.306	17883
						5.31	17748.2		5.31	15032.6		5.31	8149.77		5.31	17951
						5.314	17659		5.314	15034.2		5.314	8256.23		5.314	17926.7
						5.318	17606.7		5.318	14942.4		5.318	8124.29		5.318	17821.7
						5.322	17550.7		5.322	14901.9		5.322	8107.7		5.322	17885.3
						5.326	17727.3		5.326	14921.9		5.326	8199.45		5.326	17955.7
						5.33	17676		5.33	14890.3		5.33	8175.84		5.33	17906.7
						5.334	17726.3		5.334	15025		5.334	8164.63		5.334	17928
						5.338	17709.3		5.338	14837.2		5.338	8133.85		5.338	17833
						5.342	17638.3		5.342	14949.7		5.342	8107.41		5.342	17903
						5.346	17747.3		5.346	14897.2		5.346	8126.68		5.346	17904
						5.35	17630.7		5.35	14968.1		5.35	8154.62		5.35	17960.3
						5.354	17585.3		5.354	14902.8		5.354	8143.57		5.354	17854.7
						5.358	17760.8		5.358	14942.6		5.358	8240.77		5.358	17928
						5.362	17644		5.362	14967.2		5.362	8160.15		5.362	17886.7
						5.366	17636.3		5.366	14916.1		5.366	8193.62		5.366	17922.7
						5.37	17614.3		5.37	14916.7		5.37	8141.03		5.37	17979.3
						5.374	17635.5		5.374	14968.3		5.374	8142.89		5.374	17897.8
						5.378	17555		5.378	14907.2		5.378	8164.71		5.378	17637
						5.382	17616.7		5.382	14894.4		5.382	8222.46		5.382	17978.3
						5.386	17605.3		5.386	14899.4		5.386	8114.13		5.386	17909
						5.39	17519.3		5.39	14983.9		5.39	8136.39		5.39	17938
						5.394	17596		5.394	14919.7		5.394	8194.37		5.394	17680.7
						5.398	17526.7		5.398	15016.4		5.398	8132.21		5.398	17927
						5.402	17672.7		5.402	14923.1		5.402	8152.38		5.402	17987.3
						5.406	17699.7		5.406	14955.8		5.406	8131.76		5.406	17918.7
						5.41	17640.7		5.41	14963.6		5.41	8151.63		5.41	17874.3
						5.414	17661.7		5.414	14870.6		5.414	8136.69		5.414	17961.7
						5.418	17617		5.418	14906.1		5.418	8122.2		5.418	17889
						5.422	17599.5		5.422	15017.4		5.422	8201.39		5.422	18038.2
						5.426	17549		5.426	15091.7		5.426	8189.74		5.426	17948.7
						5.43	17646		5.43	14828.9		5.43	8196.46		5.43	17842
						5.434	17686.5		5.434	14943.1		5.434	8160.97		5.434	17943.3
						5.438	17614.3		5.438	14835.6		5.438	8135.65		5.438	17716.7
						5.442	17600.2		5.442	14895.6		5.442	8169.57		5.442	17852.5
						5.446	17505		5.446	15086.7		5.446	8172.4		5.446	17933.3
						5.45	17640.3		5.45	15011.4		5.45	8172.4		5.45	17872.7
						5.454	17585.7		5.454	14933.3		5.454	8131.76		5.454	17898
						5.458	17630		5.458	15025.6		5.458	8102.62		5.458	17887.3
						5.462	17640.3		5.462	14895		5.462	8179.43		5.462	17838
						5.466	17496.3		5.466	14935		5.466	8095.45		5.466	17850.7
						5.47	17547		5.47	15049.7		5.47	8176.89		5.47	17845.7
						5.474	17627.7		5.474	14850.3		5.474	8106.21		5.474	17785.3
						5.478	17614.3		5.478	14903.6		5.478	8165.38		5.478	17859.7
						5.482	17568.5		5.482	14886		5.482	8143.04		5.482	17773.7
						5.486	17690.3		5.486	14963.9		5.486	8123.84		5.486	17776
						5.49	17584.7		5.49	14900		5.49	8160.3		5.49	17901.3
						5.494	17645.7		5.494	14985.8		5.494	8164.78		5.494	17926.3
						5.498	17588		5.498	14984.4		5.498	8173.67		5.498	17880.5
						5.502	17593.3		5.502	15035.6		5.502	8134.08		5.502	17939.3
						5.506	17673.3		5.506	14973.9		5.506	8181.52		5.506	17777
						5.51	17698		5.51	14898.3		5.51	8115.77		5.51	17697
						5.514	17644		5.514	14820		5.514	8151.49		5.514	17864.7
						5.518	17590		5.518	14958.9		5.518	8122.65		5.518	17708.3
						5.522	17597.3		5.522	14828.6		5.522	8091.72		5.522	17977.7
						5.526	17580.3		5.526	14871.4		5.526	8173.45		5.526	17967
						5.53	17601		5.53	14883.9		5.53	8118.76		5.53	17768
						5.534	17633.7		5.534	14777.5		5.534	8175.99		5.534	17998.3
						5.538	17516		5.538	14810.3		5.538	8139.38		5.538	17917.7
						5.542	17595.2		5.542	14926.7		5.542	8162.54		5.542	17889.7
						5.546	17550		5.546	14917.8		5.546	8221.12		5.546	17843.3
						5.55	17758.7		5.55	15078.6		5.55	8211.85		5.55	17983
						5.554	17483		5.554	14982.2		5.554	8181.97		5.554	17851.7
						5.558	17596.5		5.558	14861.2		5.558	8118.76		5.558	17793.3
						5.562	17609.3		5.562	15075		5.562	8181.82		5.562	17813.7
						5.566	17618.3		5.566	14911.2		5.566	8137.96		5.566	17875.2
						5.57	17706.7		5.57	14870.3		5.57	8209.16		5.57	17810
						5.574	17530.3		5.574	14930.8		5.574	8121.3		5.574	18034.7
						5.578	17628.7		5.578	14877.2		5.578	8132.36		5.578	17815.3
						5.582	17557		5.582	14760.6		5.582	8177.19		5.582	17776
						5.586	17482.7		5.586	14875.6		5.586	8121.15		5.586	17721
						5.59	17513		5.59	14796.4		5.59	8135.5		5.59	17912.7
						5.594	17472		5.594	14768.3		5.594	8158.51		5.594	17839.7
						5.598	17422.7		5.598	14848.6		5.598	8167.92		5.598	17710
						5.602	17598.3		5.602	14796.1		5.602	8155.52		5.602	17741.7
						5.606	17432.7		5.606	14868.9		5.606	8121.3		5.606	17536.5
						5.61	17549.7		5.61	14890		5.61	8172.11		5.61	17899.3
						5.614	17738.3		5.614	14838.6		5.614	8048.38		5.614	17806.3
						5.618	17601.3		5.618	14826.7		5.618	8140.43		5.618	17613
						5.622	17597.7		5.622	14889		5.622	8167.25		5.622	17794.3
						5.626	17624		5.626	14849.3		5.626	8174.35		5.626	17783.8
						5.63	17547.7		5.63	14924.4		5.63	8146.4		5.63	17817.7
						5.634	17461		5.634	14848.6		5.634	8105.16		5.634	17663.3
						5.638	17527		5.638	14874.4		5.638	8129.07		5.638	17692
						5.642	17433.7		5.642	14801.4		5.642	8096.65		5.642	17773
						5.646	17491		5.646	14887.5		5.646	8111.29		5.646	17892
						5.65	17393.3		5.65	14840		5.65	8098.29		5.65	17620.7
						5.654	17410.7		5.654	14859.4		5.654	8113.38		5.654	17762
						5.658	17657.7		5.658	14886.9		5.658	8080.06		5.658	17832.3
						5.662	17403		5.662	14795		5.662	8095.75		5.662	17815.3
						5.666	17575.3		5.666	14941.7		5.666	8074.98		5.666	17659.3
						5.67	17619.7		5.67	14817.8		5.67	8101.5		5.67	17828.5
						5.674	17479.7		5.674	14726.4		5.674	8125.34		5.674	17849.3
						5.678	17617.3		5.678	14841.9		5.678	8099.93		5.678	17825
						5.682	17518.3		5.682	14843.9		5.682	8117.64		5.682	17590.3
						5.686	17558		5.686	14788.3		5.686	8148.95		5.686	17803.5
						5.69	17507.3		5.69	14813.5		5.69	8051		5.69	17822.3
						5.694	17474.7		5.694	14867.5		5.694	8098.14		5.694	17909
						5.698	17475.7		5.698	14915.8		5.698	8168.67		5.698	17847
						5.702	17529.7		5.702	14865.3		5.702	8135.5		5.702	17753.3
						5.706	17476.7		5.706	14871.1		5.706	8076.47		5.706	17751.3
						5.71	17413		5.71	14788.3		5.71	8108.15		5.71	17909.3
						5.714	17517.7		5.714	14875.8		5.714	8110.24		5.714	17709.3
						5.718	17486.7		5.718	14804.4		5.718	8082.9		5.718	17566
						5.722	17474.3		5.722	14820.8		5.722	7990.56		5.722	17626
						5.726	17418.7		5.726	14777.5		5.726	8047.79		5.726	17915.3
						5.73	17361.5		5.73	14738.1		5.73	8078.49		5.73	17702
						5.734	17419.3		5.734	14761.7		5.734	8085.29		5.734	17596
						5.738	17529.3		5.738	14812.2		5.738	8099.19		5.738	17774.7
						5.742	17342.7		5.742	14833.9		5.742	8083.95		5.742	17817.3
						5.746	17342.5		5.746	14716.5		5.746	8107.03		5.746	17758.2
						5.75	17403.7		5.75	14755.6		5.75	8126.23		5.75	17740.5
						5.754	17491.7		5.754	14811.7		5.754	8104.57		5.754	17678.3
						5.758	17290.7		5.758	14839.2		5.758	8021.94		5.758	17663
						5.762	17490.3		5.762	14819.2		5.762	8051.07		5.762	17697
						5.766	17447.3		5.766	14830.3		5.766	8089.47		5.766	17659.7
						5.77	17556.3		5.77	14765.6		5.77	8046.74		5.77	17654.3
						5.774	17380.3		5.774	14786.4		5.774	8076.47		5.774	17722.3
						5.778	17453		5.778	14802.2		5.778	8107.7		5.778	17735.3
						5.782	17503.3		5.782	14818.6		5.782	8131.01		5.782	17663.7
						5.786	17443.3		5.786	14864.2		5.786	8076.92		5.786	17769
						5.79	17388.8		5.79	14709.7		5.79	8065.64		5.79	17687
						5.794	17384.7		5.794	14692.2		5.794	8140.73		5.794	17703.7
						5.798	17545.7		5.798	14755.8		5.798	8055.85		5.798	17842.7
						5.802	17381		5.802	14707.8		5.802	8064.82		5.802	17857.7
						5.806	17435		5.806	14691.2		5.806	8112.49		5.806	17661.7
						5.81	17503.2		5.81	14792.5		5.81	8100.68		5.81	17755.5
						5.814	17544.2		5.814	14780.4		5.814	8120.85		5.814	17732
						5.818	17356		5.818	14722.8		5.818	8162.39		5.818	17805
						5.822	17328		5.822	14858.6		5.822	8037.92		5.822	17613
						5.826	17366.3		5.826	14785.8		5.826	8040.76		5.826	17735.7
						5.83	17477		5.83	14706.4		5.83	8056		5.83	17717
						5.834	17555.3		5.834	14837.5		5.834	8065.27		5.834	17666.7
						5.838	17449		5.838	14707.8		5.838	8051.07		5.838	17711.7
						5.842	17308.7		5.842	14871.4		5.842	8026.72		5.842	17732.7
						5.846	17318		5.846	14883.6		5.846	8011.63		5.846	17611
						5.85	17500		5.85	14888.6		5.85	8069.9		5.85	17574.7
						5.854	17635.7		5.854	14814.3		5.854	8113.16		5.854	17839.5
						5.858	17270.7		5.858	14710		5.858	8065.27		5.858	17689.3
						5.862	17425		5.862	14815.3		5.862	8055.26		5.862	17925.3
						5.866	17318.3		5.866	14792.2		5.866	8106.81		5.866	17754
						5.87	17541.3		5.87	14794.9		5.87	8078.27		5.87	17755.3
						5.874	17351.7		5.874	14738.8		5.874	8106.28		5.874	17683.5
						5.878	17347.3		5.878	14729.7		5.878	8051.52		5.878	17696.3
						5.882	17338.3		5.882	14773.1		5.882	8063.18		5.882	17752.3
						5.886	17195		5.886	14724.2		5.886	8082		5.886	17554
						5.89	17395		5.89	14677.2		5.89	8159.11		5.89	17677.3
						5.894	17318.3		5.894	14677.5		5.894	8042.71		5.894	17772
						5.898	17388.3		5.898	14702.5		5.898	8014.46		5.898	17640.3
						5.902	17501.7		5.902	14837.2		5.902	8122.95		5.902	17773.3
						5.906	17363		5.906	14700.8		5.906	8058.39		5.906	17522.7
						5.91	17481.7		5.91	14845		5.91	8089.62		5.91	17894.7
						5.914	17384.7		5.914	14737.5		5.914	8046.07		5.914	17585.5
						5.918	17400.7		5.918	14680.6		5.918	8098.14		5.918	17587.3
						5.922	17420		5.922	14735.6		5.922	8062.28		5.922	17681.3
						5.926	17412		5.926	14819.7		5.926	8143.27		5.926	17757
						5.93	17482		5.93	14810.1		5.93	8115.03		5.93	17834.3
						5.934	17316.5		5.934	14781.1		5.934	8072.22		5.934	17562.7
						5.938	17436.7		5.938	14678.1		5.938	8104.27		5.938	17650.5
						5.942	17375.3		5.942	14796.4		5.942	8076.92		5.942	17607.3
						5.946	17333.7		5.946	14782.5		5.946	8135.05		5.946	17693.7
						5.95	17376.7		5.95	14758.1		5.95	8057.95		5.95	17573
						5.954	17320.3		5.954	14785		5.954	7971.88		5.954	17697.7
						5.958	17331.3		5.958	14770		5.958	8071.39		5.958	17608.3
						5.962	17187.3		5.962	14763.6		5.962	8090.82		5.962	17617.3
						5.966	17327		5.966	14695.3		5.966	8074.53		5.966	17645.7
						5.97	17372.7		5.97	14820.8		5.97	8033.74		5.97	17679.7
						5.974	17355.5		5.974	14623.9		5.974	8020.29		5.974	17739.7
						5.978	17339.3		5.978	14827.4		5.978	8082.75		5.978	17718
						5.982	17455.3		5.982	14746.7		5.982	8025.07		5.982	17624
						5.986	17267		5.986	14750.3		5.986	8083.2		5.986	17627.7
						5.99	17366		5.99	14635.6		5.99	8036.73		5.99	17710.7
						5.994	17312.3		5.994	14656.4		5.994	8053.16		5.994	17630.2
						5.998	17202.8		5.998	14553.8		5.998	8050.7		5.998	17590
						6.002	17292.7		6.002	14624.2		6.002	8081.85		6.002	17489
						6.006	17262.3		6.006	14710.6		6.006	8035.83		6.006	17676.3
						6.01	17358.7		6.01	14689.7		6.01	8076.92		6.01	17538.7
						6.014	17508		6.014	14754.7		6.014	8060.04		6.014	17651.7
						6.018	17275.7		6.018	14590		6.018	8060.64		6.018	17651.3
						6.022	17210		6.022	14713.9		6.022	8035.98		6.022	17659
						6.026	17401.7		6.026	14711.9		6.026	8083.05		6.026	17776.7
						6.03	17277.3		6.03	14705.6		6.03	8075.13		6.03	17673
						6.034	17276		6.034	14696.4		6.034	8071.69		6.034	17623.3
						6.038	17196.7		6.038	14751		6.038	8056.68		6.038	17694.7
						6.042	17341.3		6.042	14819.7		6.042	8089.47		6.042	17803.7
						6.046	17382		6.046	14718.9		6.046	8073.19		6.046	17784
						6.05	17341.3		6.05	14715.8		6.05	8046.74		6.05	17559.3
						6.054	17417.3		6.054	14816.1		6.054	8056		6.054	17705.7
						6.058	17242.3		6.058	14701.4		6.058	8105.61		6.058	17622.3
						6.062	17307		6.062	14668.6		6.062	8034.64		6.062	17571.7
						6.066	17362.3		6.066	14685.3		6.066	8055.41		6.066	17588.7
						6.07	17181		6.07	14604.4		6.07	8087.98		6.07	17646
						6.074	17405.3		6.074	14682.5		6.074	8035.68		6.074	17529.7
						6.078	17178		6.078	14600		6.078	8072.59		6.078	17502
						6.082	17226.7		6.082	14724.2		6.082	8095.15		6.082	17678.7
						6.086	17218		6.086	14736.1		6.086	7982.34		6.086	17546
						6.09	17226.3		6.09	14734.7		6.09	8054.81		6.09	17610.7
						6.094	17169.3		6.094	14694.2		6.094	8024.18		6.094	17725.3
						6.098	17185.2		6.098	14678.1		6.098	8078.79		6.098	17430.5
						6.102	17375		6.102	14671.9		6.102	7996.98		6.102	17717.7
						6.106	17085.7		6.106	14707.5		6.106	8066.16		6.106	17465.3
						6.11	17205.3		6.11	14724.4		6.11	8041.06		6.11	17651
						6.114	17213		6.114	14708.3		6.114	8040.61		6.114	17639
						6.118	17304.3		6.118	14727.8		6.118	8061.08		6.118	17702.8
						6.122	17188.7		6.122	14671.1		6.122	7993.62		6.122	17559.5
						6.126	17283.3		6.126	14702.8		6.126	8041.06		6.126	17596.3
						6.13	17309		6.13	14688.6		6.13	8071.84		6.13	17565.3
						6.134	17174.3		6.134	14646.1		6.134	8099.93		6.134	17658.7
						6.138	17258		6.138	14701.7		6.138	8037.03		6.138	17461
						6.142	17310.3		6.142	14559.4		6.142	7993.84		6.142	17477
						6.146	17224.3		6.146	14811.1		6.146	8041.81		6.146	17689.7
						6.15	17224.3		6.15	14530		6.15	8008.34		6.15	17488.3
						6.154	17216.3		6.154	14647.2		6.154	8003.41		6.154	17476.3
						6.158	17360.8		6.158	14678.3		6.158	8047.64		6.158	17465.3
						6.162	17269		6.162	14751.5		6.162	7960.37		6.162	17596.8
						6.166	17181.7		6.166	14595.8		6.166	8017.45		6.166	17587.7
						6.17	17261.7		6.17	14646.9		6.17	7963.81		6.17	17635.3
						6.174	17339		6.174	14559.4		6.174	8023.13		6.174	17683.7
						6.178	17244.3		6.178	14665		6.178	8047.04		6.178	17515.7
						6.182	17296.7		6.182	14696		6.182	8037.77		6.182	17626
						6.186	17208		6.186	14553.1		6.186	8012.52		6.186	17424
						6.19	17375.3		6.19	14684.7		6.19	8019.54		6.19	17470.7
						6.194	17086.7		6.194	14516.7		6.194	7997.43		6.194	17529.7
						6.198	17336		6.198	14601.7		6.198	7998.33		6.198	17497.7
						6.202	17178		6.202	14646.1		6.202	8002.81		6.202	17553.3
						6.206	17269		6.206	14691.9		6.206	8085.14		6.206	17657.7
						6.21	17228.7		6.21	14636.7		6.21	8053.31		6.21	17614.7
						6.214	17160.3		6.214	14567.8		6.214	8038.52		6.214	17482.7
						6.218	17131		6.218	14568.6		6.218	8060.79		6.218	17632
						6.222	17253.3		6.222	14675		6.222	7998.4		6.222	17630.3
						6.226	17150.7		6.226	14570.3		6.226	8008.49		6.226	17523.7
						6.23	17212		6.23	14545.8		6.23	8022.98		6.23	17372.7
						6.234	17099.3		6.234	14628.9		6.234	8037.77		6.234	17452.3
						6.238	17260		6.238	14721.7		6.238	7972.18		6.238	17573.3
						6.242	17212.2		6.242	14612.5		6.242	7955.29		6.242	17568.2
						6.246	17206.5		6.246	14597.9		6.246	8038.67		6.246	17545.5
						6.25	17390.7		6.25	14664.2		6.25	8035.53		6.25	17573
						6.254	17248		6.254	14541.9		6.254	8019.69		6.254	17543.7
						6.258	17096.7		6.258	14650.3		6.258	8029.71		6.258	17618.3
						6.262	17123		6.262	14594.2		6.262	8007.14		6.262	17642
						6.266	17106.3		6.266	14602.5		6.266	7963.06		6.266	17503.3
						6.27	17053		6.27	14556.9		6.27	7985.03		6.27	17439.7
						6.274	17201.3		6.274	14686.7		6.274	7974.72		6.274	17574.3
						6.278	17060		6.278	14646.9		6.278	7971.43		6.278	17478
						6.282	17110.5		6.282	14520.1		6.282	7950.21		6.282	17554.8
						6.286	17165.7		6.286	14560.6		6.286	8035.08		6.286	17520
						6.29	17076		6.29	14508.9		6.29	8022.38		6.29	17454.3
						6.294	17083		6.294	14537.8		6.294	8054.36		6.294	17586.3
						6.298	17094		6.298	14608.6		6.298	8110.39		6.298	17556
						6.302	17135		6.302	14636.9		6.302	7944.24		6.302	17548
						6.306	17099.3		6.306	14639		6.306	8047.56		6.306	17559.8
						6.31	17207.3		6.31	14776.7		6.31	8005.95		6.31	17539
						6.314	17203		6.314	14531.4		6.314	7984.73		6.314	17505.7
						6.318	17254		6.318	14627.8		6.318	8006.69		6.318	17567.7
						6.322	17065.7		6.322	14525.3		6.322	8005.35		6.322	17438.7
						6.326	16988.3		6.326	14511.9		6.326	7976.06		6.326	17479
						6.33	17046		6.33	14652.8		6.33	7989.06		6.33	17453.7
						6.334	17087.7		6.334	14514.2		6.334	8012.52		6.334	17376.3
						6.338	17173.3		6.338	14499.2		6.338	8011.18		6.338	17596.3
						6.342	17115.7		6.342	14521		6.342	7974.34		6.342	17432.2
						6.346	17172		6.346	14534.2		6.346	8025.97		6.346	17469
						6.35	17029.3		6.35	14505.3		6.35	7923.61		6.35	17455.7
						6.354	17139.7		6.354	14596.4		6.354	8000.12		6.354	17551.3
						6.358	17323		6.358	14553.9		6.358	8028.36		6.358	17452.3
						6.362	17159.7		6.362	14738.6		6.362	8060.79		6.362	17499.3
						6.366	17227.8		6.366	14590.8		6.366	8020.29		6.366	17528.7
						6.37	17040.7		6.37	14593.1		6.37	7954.25		6.37	17384.7
						6.374	17136		6.374	14636.7		6.374	8031.8		6.374	17606.3
						6.378	17056		6.378	14483.9		6.378	8007.74		6.378	17424
						6.382	17196.3		6.382	14581.9		6.382	7965.6		6.382	17766.3
						6.386	16992		6.386	14646.4		6.386	7986.67		6.386	17412.3
						6.39	17134.3		6.39	14622.8		6.39	7996.83		6.39	17486.7
						6.394	17071.3		6.394	14575.3		6.394	7983.98		6.394	17353
						6.398	16953.7		6.398	14551.7		6.398	7969.64		6.398	17301.3
						6.402	17198.2		6.402	14596.7		6.402	8015.36		6.402	17634.3
						6.406	17088.3		6.406	14506.8		6.406	8025		6.406	17480.3
						6.41	17046.3		6.41	14471.1		6.41	7967.55		6.41	17530.3
						6.414	16936.3		6.414	14589.7		6.414	8023.88		6.414	17516.7
						6.418	17221.3		6.418	14448.1		6.418	7997.28		6.418	17546.7
						6.422	16958		6.422	14525		6.422	8024.03		6.422	17481
						6.426	17039		6.426	14498.2		6.426	7958.88		6.426	17431
						6.43	17094.2		6.43	14575.1		6.43	8007.22		6.43	17633
						6.434	17180.3		6.434	14512.5		6.434	8005.65		6.434	17580.7
						6.438	17035.7		6.438	14555.3		6.438	7927.2		6.438	17618.7
						6.442	17009.7		6.442	14488.1		6.442	7940.5		6.442	17517.7
						6.446	17002.3		6.446	14499.2		6.446	7989.51		6.446	17659.3
						6.45	17072		6.45	14498.1		6.45	7971.73		6.45	17615
						6.454	16970.3		6.454	14315.3		6.454	7935.72		6.454	17453.7
						6.458	17050		6.458	14478.1		6.458	8009.68		6.458	17520
						6.462	16932		6.462	14680.8		6.462	7963.66		6.462	17456.3
						6.466	17113.3		6.466	14549.7		6.466	8015.29		6.466	17430.5
						6.47	17055.3		6.47	14457.8		6.47	8031.2		6.47	17444
						6.474	17001.7		6.474	14480.8		6.474	7944.24		6.474	17560.3
						6.478	17159		6.478	14579.2		6.478	8011.33		6.478	17469.3
						6.482	17086.7		6.482	14524.2		6.482	7987.12		6.482	17383
						6.486	17113.3		6.486	14538.6		6.486	8028.06		6.486	17437.3
						6.49	16966.8		6.49	14574.9		6.49	7984.36		6.49	17555.5
						6.494	16970.7		6.494	14518.1		6.494	7947.07		6.494	17411.7
						6.498	16876		6.498	14433.9		6.498	8042.41		6.498	17541.7
						6.502	17080		6.502	14341.4		6.502	7989.06		6.502	17512.3
						6.506	17029.3		6.506	14452.8		6.506	7984.28		6.506	17469.7
						6.51	16955.3		6.51	14531.1		6.51	8064.37		6.51	17430.7
						6.514	17056		6.514	14438.6		6.514	7973.82		6.514	17511.3
						6.518	16966.3		6.518	14571.9		6.518	8004.6		6.518	17420.7
						6.522	17155		6.522	14587.8		6.522	7911.96		6.522	17385
						6.526	16979		6.526	14474.6		6.526	7993.32		6.526	17505.8
						6.53	17033.7		6.53	14516.1		6.53	7979.8		6.53	17389.7
						6.534	16872		6.534	14601.7		6.534	8001.31		6.534	17495.3
						6.538	17065.7		6.538	14491.4		6.538	7942.89		6.538	17531
						6.542	17045.7		6.542	14443.3		6.542	7985.03		6.542	17470.3
						6.546	17063.3		6.546	14590.8		6.546	7948.87		6.546	17519
						6.55	17084.2		6.55	14574.7		6.55	7981.07		6.55	17498
						6.554	17079.7		6.554	14391.4		6.554	7980.99		6.554	17523.2
						6.558	17100.7		6.558	14554.2		6.558	7972.33		6.558	17766.7
						6.562	17009		6.562	14478.1		6.562	7972.78		6.562	17432.7
						6.566	17041		6.566	14459.7		6.566	7942.89		6.566	17563.7
						6.57	16927		6.57	14537.5		6.57	7979.95		6.57	17621.3
						6.574	17151.3		6.574	14484.7		6.574	7954.84		6.574	17646.7
						6.578	16812		6.578	14478.3		6.578	7958.43		6.578	17643
						6.582	16972.7		6.582	14479.7		6.582	7952.15		6.582	17489
						6.586	16889.8		6.586	14449.2		6.586	7935.79		6.586	17552.3
						6.59	17116.3		6.59	14542.5		6.59	7964.11		6.59	17546
						6.594	17017.7		6.594	14418.6		6.594	8028.06		6.594	17594.3
						6.598	16980.7		6.598	14364.2		6.598	7934.67		6.598	17563.7
						6.602	16963.3		6.602	14491.1		6.602	7961.42		6.602	17488.7
						6.606	17067		6.606	14454.7		6.606	7937.81		6.606	17495
						6.61	17007.7		6.61	14364.7		6.61	8011.18		6.61	17717
						6.614	16986		6.614	14377.8		6.614	7944.76		6.614	17529.2
						6.618	16983.7		6.618	14406.1		6.618	7938.56		6.618	17548.3
						6.622	16904.7		6.622	14500.8		6.622	7942.29		6.622	17663.3
						6.626	16876		6.626	14378.3		6.626	7932.28		6.626	17776.3
						6.63	16856.7		6.63	14478.1		6.63	7997.73		6.63	17508.3
						6.634	16943.3		6.634	14385.6		6.634	7901.2		6.634	17585.7
						6.638	16883		6.638	14605.8		6.638	7986.07		6.638	17546.7
						6.642	17025.7		6.642	14419.4		6.642	8017		6.642	17607
						6.646	16907.8		6.646	14482.8		6.646	7936.54		6.646	17626.8
						6.65	16812		6.65	14433.2		6.65	7948.57		6.65	17517
						6.654	16986.3		6.654	14512.8		6.654	7913.16		6.654	17711.7
						6.658	16907.3		6.658	14371.7		6.658	7928.4		6.658	17682
						6.662	16842.3		6.662	14458.1		6.662	7958.13		6.662	17397
						6.666	16718		6.666	14487.5		6.666	7967.4		6.666	17725.7
						6.67	16917		6.67	14417.5		6.67	7889.85		6.67	17535
						6.674	16954.2		6.674	14387.4		6.674	7887.31		6.674	17568.2
						6.678	16905.3		6.678	14412.5		6.678	7905.98		6.678	17574
						6.682	16935.7		6.682	14392.2		6.682	7904.34		6.682	17535
						6.686	16913		6.686	14321.7		6.686	7854.58		6.686	17597.7
						6.69	16995.3		6.69	14321.9		6.69	7900.75		6.69	17547.3
						6.694	16967.3		6.694	14451.4		6.694	7899.26		6.694	17667.3
						6.698	17006.7		6.698	14301.7		6.698	7980.1		6.698	17556.3
						6.702	16776.7		6.702	14482.5		6.702	7983.23		6.702	17686.3
						6.706	16778.5		6.706	14468.6		6.706	7908.82		6.706	17646.7
						6.71	17044.7		6.71	14483.3		6.71	7930.86		6.71	17693.2
						6.714	16826.3		6.714	14378.1		6.714	7953.65		6.714	17627
						6.718	16818.7		6.718	14477.5		6.718	8001.76		6.718	17763
						6.722	17011.3		6.722	14416.1		6.722	7907.48		6.722	17622.7
						6.726	16898		6.726	14314.2		6.726	7934.82		6.726	17535.3
						6.73	16911.3		6.73	14366.4		6.73	7903.74		6.73	17660.3
						6.734	16915.7		6.734	14427.8		6.734	7849.13		6.734	17880.3
						6.738	16850		6.738	14446.4		6.738	7938.11		6.738	17728.7
						6.742	16782.3		6.742	14418.3		6.742	7914.2		6.742	17572
						6.746	16946.7		6.746	14395.8		6.746	7995.34		6.746	17612.3
						6.75	16917		6.75	14315		6.75	7911.66		6.75	17562.7
						6.754	17005		6.754	14347.8		6.754	7933.33		6.754	17612.3
						6.758	16914.7		6.758	14330		6.758	7928.84		6.758	17490.7
						6.762	16787.3		6.762	14369.2		6.762	7917.04		6.762	17501.3
						6.766	16718.5		6.766	14482.2		6.766	7946.18		6.766	17468
						6.77	16799.7		6.77	14356.8		6.77	7911.14		6.77	17559.2
						6.774	16794		6.774	14375.6		6.774	7856.67		6.774	17494
						6.778	16789.7		6.778	14371.4		6.778	7834.11		6.778	17505
						6.782	16909.3		6.782	14453.3		6.782	7898.51		6.782	17628
						6.786	16754		6.786	14354.4		6.786	7945.58		6.786	17640.7
						6.79	16824.3		6.79	14338.1		6.79	7925.71		6.79	17509
						6.794	16791.3		6.794	14271.9		6.794	7920.63		6.794	17460
						6.798	16844.3		6.798	14392.2		6.798	7936.61		6.798	17633.7
						6.802	16865.3		6.802	14450.6		6.802	7966.65		6.802	17461.3
						6.806	16728		6.806	14340.4		6.806	7855.25		6.806	17495
						6.81	16807		6.81	14390.8		6.81	8024.7		6.81	17538
						6.814	16871.5		6.814	14362.9		6.814	7854.36		6.814	17374
						6.818	17005.5		6.818	14388.3		6.818	7900.53		6.818	17547.5
						6.822	16728		6.822	14417.5		6.822	7874.08		6.822	17486
						6.826	16600.5		6.826	14313.8		6.826	7954.1		6.826	17459.5
						6.83	16685.5		6.83	14411.2		6.83	7906.58		6.83	17274.5
						6.834	16865		6.834	14453.8		6.834	7909.72		6.834	17399.5
						6.838	16652		6.838	14206.2		6.838	7848.53		6.838	17302.5
						6.842	16715.5		6.842	14360.8		6.842	7910.62		6.842	17347.5
						6.846	16767.5		6.846	14298.3		6.846	7885.29		6.846	17433.5
						6.85	16601.5		6.85	14314.2		6.85	7933.7		6.85	17321.5
						6.854	16627		6.854	14293.3		6.854	7889.1		6.854	17383.5
						6.858	16867.8		6.858	14248.3		6.858	7941.88		6.858	17486
						6.862	16715.5		6.862	14422.9		6.862	7924.29		6.862	17456
						6.866	16652		6.866	14330		6.866	7894.93		6.866	17118
						6.87	16796		6.87	14385.4		6.87	7937.51		6.87	17218.5
						6.874	16627.5		6.874	14474.6		6.874	7835.98		6.874	17326.5
						6.878	16743		6.878	14243.8		6.878	7851.89		6.878	17271.5
						6.882	16606.5		6.882	14336.7		6.882	7931.68		6.882	17461
						6.886	16736.5		6.886	14249.6		6.886	7914.2		6.886	17402
						6.89	16615		6.89	14331.7		6.89	7955.22		6.89	17415
						6.894	16653		6.894	14348.3		6.894	7788.91		6.894	17448
						6.898	16694.5		6.898	14293.8		6.898	7882.37		6.898	17269.5
						6.902	16930		6.902	14411.7		6.902	7839.79		6.902	17488.5
						6.906	16779.5		6.906	14307.9		6.906	7866.46		6.906	17289
						6.91	16743.5		6.91	14203.3		6.91	7874.75		6.91	17230
						6.914	16814		6.914	14279.2		6.914	7851.67		6.914	17231
						6.918	16807.2		6.918	14284.2		6.918	7921.71		6.918	17366
						6.922	16870.8		6.922	14406.9		6.922	7870.72		6.922	17280.2
						6.926	16744		6.926	14169.6		6.926	7920.93		6.926	17294.5
						6.93	16789.5		6.93	14265.4		6.93	7902.99		6.93	17306
						6.934	16636		6.934	14387.1		6.934	7854.81		6.934	17434.5
						6.938	16567.5		6.938	14342.9		6.938	7899.41		6.938	17224
						6.942	16830.5		6.942	14315		6.942	7936.17		6.942	17259.5
						6.946	16680		6.946	14345		6.946	7896.72		6.946	17279.5
						6.95	16665.5		6.95	14366.7		6.95	7926.08		6.95	17267
						6.954	16589.5		6.954	14160.4		6.954	7862.87		6.954	17217.5
						6.958	16580		6.958	14246.7		6.958	8032.32		6.958	17104
						6.962	16759		6.962	14346.2		6.962	7866.46		6.962	17201.5
						6.966	16781		6.966	14220		6.966	7899.41		6.966	17024
						6.97	16837		6.97	14348.3		6.97	7858.17		6.97	17280
						6.974	16624.5		6.974	14380.8		6.974	7905.01		6.974	17136
						6.978	16728.5		6.978	14316.2		6.978	7906.92		6.978	17360.5
						6.982	16684		6.982	14226.9		6.982	7867.24		6.982	17238.2
						6.986	16947		6.986	14372.1		6.986	7896.72		6.986	17213.5
						6.99	16645.5		6.99	14374.6		6.99	7898.96		6.99	17075.5
						6.994	16670		6.994	14171.7		6.994	7971.8		6.994	17298
						6.998	16698		6.998	14165		6.998	7818.05		6.998	17173
						7.002	16412		7.002	14279.2		7.002	7858.17		7.002	17285
						7.006	16961		7.006	14248.8		7.006	7888.65		7.006	17191.5
						7.01	16698		7.01	14273.3		7.01	7871.39		7.01	17308.5
						7.014	16811.5		7.014	14406.2		7.014	7877.89		7.014	17263.5
						7.018	16743.5		7.018	14169.2		7.018	7790.25		7.018	17356.5
						7.022	16654		7.022	14304.6		7.022	7899.41		7.022	17185.5
						7.026	16870		7.026	14277.9		7.026	7826.34		7.026	17176
						7.03	16578		7.03	14365		7.03	7916.44		7.03	17348.5
						7.034	16718.5		7.034	14295.4		7.034	7931.68		7.034	17172
						7.038	16770		7.038	14207.5		7.038	7930.34		7.038	17306
						7.042	16666.5		7.042	14298.1		7.042	7846.96		7.042	17149.2
						7.046	16788.8		7.046	14251.2		7.046	7908.04		7.046	17238.8
						7.05	16770.5		7.05	14129.6		7.05	7904.12		7.05	17115
						7.054	16565.5		7.054	14159.2		7.054	7936.84		7.054	16904.5
						7.058	16644.5		7.058	14245.8		7.058	7842.25		7.058	17087.5
						7.062	16565.5		7.062	14254.2		7.062	7837.32		7.062	17135.5
						7.066	16564		7.066	14231.4		7.066	7883.42		7.066	17153
						7.07	16627.3		7.07	14260.6		7.07	7886.41		7.07	17169.7
						7.074	16674.7		7.074	14310		7.074	7886.56		7.074	17031
						7.078	16588		7.078	14271.9		7.078	7827.09		7.078	17110
						7.082	16599		7.082	14303.9		7.082	7805.42		7.082	17066
						7.086	16570.7		7.086	14350		7.086	7868.18		7.086	17216.7
						7.09	16639.3		7.09	14141.4		7.09	7892.39		7.09	17070.3
						7.094	16776.7		7.094	14205.8		7.094	7898.81		7.094	17250.7
						7.098	16626		7.098	14142.8		7.098	7911.06		7.098	17131.7
						7.102	16602.5		7.102	14125.3		7.102	7875.05		7.102	17122
						7.106	16770.5		7.106	14309.6		7.106	7895.37		7.106	17064
						7.11	16617		7.11	14161.9		7.11	7852.19		7.11	17092.3
						7.114	16555.7		7.114	14180.3		7.114	7859.06		7.114	16914.3
						7.118	16604.7		7.118	14121.7		7.118	7915.25		7.118	16955.7
						7.122	16688		7.122	14194.4		7.122	7750.13		7.122	17031
						7.126	16505.3		7.126	14211.7		7.126	7965.3		7.126	17113.7
						7.13	16686.7		7.13	14109.7		7.13	7881.18		7.13	17071
						7.134	16631		7.134	14146.9		7.134	7855.03		7.134	17013
						7.138	16663		7.138	14219.7		7.138	7902.7		7.138	16945.3
						7.142	16524		7.142	14126.4		7.142	7782.86		7.142	16949.3
						7.146	16724.7		7.146	14313.1		7.146	7854.43		7.146	17067
						7.15	16450.7		7.15	14142.2		7.15	7823.05		7.15	16995.3
						7.154	16648.3		7.154	14085.6		7.154	7800.49		7.154	17031.7
						7.158	16556.7		7.158	14072.5		7.158	7792.72		7.158	17106
						7.162	16624		7.162	14170.4		7.162	7851.59		7.162	17132
						7.166	16624		7.166	14183.1		7.166	7835.75		7.166	17005.7
						7.17	16662.3		7.17	14194.7		7.17	7787.04		7.17	17008
						7.174	16486.7		7.174	14171.4		7.174	7849.65		7.174	17193
						7.178	16691		7.178	14124.4		7.178	7846.06		7.178	17167.7
						7.182	16487		7.182	14219.2		7.182	7846.66		7.182	16987.3
						7.186	16575.3		7.186	14291.7		7.186	7851		7.186	16930.7
						7.19	16616.3		7.19	14221.7		7.19	7821.11		7.19	17070.3
						7.194	16613		7.194	14080		7.194	7828.88		7.194	17187.7
						7.198	16535.3		7.198	14136.1		7.198	7858.17		7.198	17046
						7.202	16508.7		7.202	14233.3		7.202	7790.48		7.202	17037.3
						7.206	16446.3		7.206	14131.1		7.206	7894.33		7.206	17001.7
						7.21	16444.7		7.21	14133.3		7.21	7850.7		7.21	17003
						7.214	16480		7.214	14218.1		7.214	7789.43		7.214	17022
						7.218	16590		7.218	14159.7		7.218	7795.71		7.218	17052.3
						7.222	16576.7		7.222	14297.5		7.222	7844.12		7.222	17067.7
						7.226	16581.2		7.226	14220.3		7.226	7823.95		7.226	17081.8
						7.23	16479.7		7.23	14205		7.23	7834.26		7.23	17061.7
						7.234	16475.3		7.234	14136.7		7.234	7854.43		7.234	17069
						7.238	16548.3		7.238	14124.2		7.238	7854.73		7.238	17137.3
						7.242	16532.7		7.242	14259.7		7.242	7809.75		7.242	16911.7
						7.246	16502.3		7.246	14083.1		7.246	7782.41		7.246	17020.3
						7.25	16656		7.25	14111.4		7.25	7803.93		7.25	16997.7
						7.254	16422.7		7.254	14279.4		7.254	7857.42		7.254	17052.7
						7.258	16565.7		7.258	14099.4		7.258	7796.46		7.258	16940.3
						7.262	16605.7		7.262	14149.7		7.262	7790.33		7.262	16956
						7.266	16629		7.266	14215.8		7.266	7820.66		7.266	17129.7
						7.27	16499.7		7.27	14208.9		7.27	7891.79		7.27	16924
						7.274	16400.3		7.274	14126.1		7.274	7860.86		7.274	16819.3
						7.278	16325.7		7.278	14070.3		7.278	7843.67		7.278	17012
						7.282	16661.7		7.282	14204.2		7.282	7882.37		7.282	16955.3
						7.286	16470.7		7.286	14177.8		7.286	7817.82		7.286	17041.7
						7.29	16554.8		7.29	14055.7		7.29	7818.05		7.29	17061.8
						7.294	16469.7		7.294	14073.9		7.294	7834.86		7.294	17001
						7.298	16641.3		7.298	14184.2		7.298	7915.84		7.298	16923.7
						7.302	16511.7		7.302	14164.2		7.302	7845.02		7.302	16987
						7.306	16628.7		7.306	14356.2		7.306	7841.13		7.306	17014.7
						7.31	16530		7.31	14273.3		7.31	7764.03		7.31	16848
						7.314	16614		7.314	14095.8		7.314	7738.93		7.314	16977.5
						7.318	16265		7.318	14086.2		7.318	7897.84		7.318	17138.5
						7.322	16438		7.322	14029.6		7.322	7826.56		7.322	16991
						7.326	16408		7.326	14105.4		7.326	7831.94		7.326	16836
						7.33	16512		7.33	14210.8		7.33	7831.27		7.33	16971
						7.334	16466		7.334	14123.3		7.334	7769.86		7.334	16992.5
						7.338	16588		7.338	14130.8		7.338	7863.77		7.338	16893.5
						7.342	16456		7.342	14132.1		7.342	7898.51		7.342	17076.5
						7.346	16526		7.346	14349.6		7.346	7873.63		7.346	17029.5
						7.35	16426.8		7.35	14184.6		7.35	7855.81		7.35	16945.5
						7.354	16424		7.354	14169.2		7.354	7805.27		7.354	17065
						7.358	16229.5		7.358	14139.2		7.358	7831.72		7.358	17003
						7.362	16664.5		7.362	14238.8		7.362	7892.68		7.362	16876.5
						7.366	16627.5		7.366	14024.6		7.366	7820.06		7.366	17047.5
						7.37	16514		7.37	14286.2		7.37	7853.24		7.37	16965
						7.374	16419.5		7.374	14127.9		7.374	7764.7		7.374	16772
						7.378	16534		7.378	14071.2		7.378	7751.26		7.378	16913
						7.382	16527.5		7.382	14231.7		7.382	7844.72		7.382	16847
						7.386	16397.5		7.386	14109.2		7.386	7779.94		7.386	16952
						7.39	16388		7.39	13963.8		7.39	7772.1		7.39	16877.5
						7.394	16484.5		7.394	14113.8		7.394	7809.75		7.394	16750
						7.398	16449.5		7.398	14082.5		7.398	7915.55		7.398	16987.5
						7.402	16445		7.402	13935		7.402	7793.39		7.402	16912.5
						7.406	16377.5		7.406	14037.9		7.406	7884.17		7.406	16995
						7.41	16308.5		7.41	14062.1		7.41	7818.61		7.41	16832.2
						7.414	16420		7.414	14157.5		7.414	7801.46		7.414	16991
						7.418	16273		7.418	14016.7		7.418	7797.88		7.418	16853.5
						7.422	16417.5		7.422	14182.1		7.422	7819.17		7.422	16957.5
						7.426	16356.5		7.426	14189.6		7.426	7774.12		7.426	16957.5
						7.43	16413.5		7.43	13959.6		7.43	7827.24		7.43	17021.5
						7.434	16556		7.434	14076.7		7.434	7701.5		7.434	16930.5
						7.438	16527		7.438	14015		7.438	7866.91		7.438	16944
						7.442	16382		7.442	14042.1		7.442	7770.75		7.442	16930
						7.446	16366		7.446	13941.2		7.446	7802.58		7.446	16879.5
						7.45	16497.5		7.45	14060.8		7.45	7858.62		7.45	16729
						7.454	16467.5		7.454	14112.9		7.454	7848.08		7.454	16858.5
						7.458	16305.5		7.458	13959.6		7.458	7827.01		7.458	16919.5
						7.462	16269.5		7.462	14129.2		7.462	7820.06		7.462	16956
						7.466	16599.5		7.466	14050		7.466	7793.17		7.466	16959.5
						7.47	16385.2		7.47	14030.4		7.47	7824.77		7.47	16870.2
						7.474	16183		7.474	13958.3		7.474	7789.58		7.474	16954
						7.478	16301		7.478	13957.5		7.478	7783.75		7.478	16761.5
						7.482	16272.5		7.482	14117.1		7.482	7824.55		7.482	16646.5
						7.486	16445		7.486	14001.7		7.486	7794.96		7.486	16843.5
						7.49	16256		7.49	13947.9		7.49	7800.34		7.49	16719
						7.494	16476		7.494	14011.2		7.494	7768.07		7.494	16763
						7.498	16365.5		7.498	14092.9		7.498	7882.82		7.498	16928.5
						7.502	16314		7.502	14113.8		7.502	7759.55		7.502	17024.5
						7.506	16282		7.506	13986.7		7.506	7742.96		7.506	16937.5
						7.51	16402		7.51	13994.2		7.51	7737.81		7.51	16854.5
						7.514	16407.5		7.514	13960.8		7.514	7737.13		7.514	16870.5
						7.518	16218		7.518	13911.7		7.518	7796.08		7.518	16728.5
						7.522	16486.5		7.522	13989.2		7.522	7767.39		7.522	16929
						7.526	16395		7.526	13950		7.526	7875.43		7.526	16834
						7.53	16337.2		7.53	13913.3		7.53	7798.55		7.53	16858.5
						7.534	16284.8		7.534	13977.5		7.534	7790.81		7.534	16926.8
						7.538	16333.5		7.538	14094.6		7.538	7836.2		7.538	16868.5
						7.542	16289.5		7.542	14094.2		7.542	7758.2		7.542	16774.5
						7.546	16539.5		7.546	14117.5		7.546	7853.01		7.546	16963
						7.55	16195.5		7.55	14121.7		7.55	7783.75		7.55	16942.5
						7.554	16280		7.554	13963.3		7.554	7845.17		7.554	16895.5
						7.558	16202		7.558	14008.8		7.558	7834.63		7.558	16872
						7.562	16291		7.562	13912.1		7.562	7791.6		7.562	16848
						7.566	16379.7		7.566	14015.8		7.566	7826.94		7.566	16840.3
						7.57	16455.3		7.57	14006.4		7.57	7822.01		7.57	16935
						7.574	16371		7.574	13921.1		7.574	7780.92		7.574	16863
						7.578	16337		7.578	14095.6		7.578	7761.94		7.578	16828.3
						7.582	16339		7.582	14118.6		7.582	7748.94		7.582	16807.3
						7.586	16326		7.586	13954.4		7.586	7734.59		7.586	16906.7
						7.59	16427.2		7.59	14095.3		7.59	7760		7.59	16782
						7.594	16329.3		7.594	13957.8		7.594	7719.65		7.594	16851.2
						7.598	16215.7		7.598	13988.9		7.598	7745.2		7.598	16792.7
						7.602	16321.7		7.602	14030		7.602	7881.48		7.602	16709.7
						7.606	16355.3		7.606	14100		7.606	7840.09		7.606	16859
						7.61	16443		7.61	14030.6		7.61	7853.39		7.61	16841
						7.614	16212.7		7.614	13977.2		7.614	7741.92		7.614	16784
						7.618	16395		7.618	13947.5		7.618	7711.81		7.618	16804.3
						7.622	16161.2		7.622	13904.4		7.622	7778.23		7.622	16831.8
						7.626	16326.7		7.626	13948.1		7.626	7750.13		7.626	16696
						7.63	16283.3		7.63	14070.8		7.63	7829.63		7.63	16888.7
						7.634	16233		7.634	14027.8		7.634	7770.61		7.634	16826
						7.638	16364		7.638	13929.7		7.638	7736.39		7.638	16860
						7.642	16306		7.642	13928.3		7.642	7778.08		7.642	16593
						7.646	16217.7		7.646	13988.9		7.646	7759.25		7.646	16810
						7.65	16467		7.65	13933.1		7.65	7788.09		7.65	16714.3
						7.654	16311		7.654	13895.1		7.654	7762.24		7.654	16770.3
						7.658	16295		7.658	14004.2		7.658	7764.18		7.658	16710
						7.662	16379.7		7.662	14042.2		7.662	7791.23		7.662	16781
						7.666	16285.3		7.666	13910.3		7.666	7819.47		7.666	16841
						7.67	16236.3		7.67	13906.4		7.67	7798.55		7.67	16954.7
						7.674	16141.7		7.674	13949.4		7.674	7717.56		7.674	16758.3
						7.678	16235.7		7.678	13983.1		7.678	7747.3		7.678	16799
						7.682	16291.2		7.682	14014.4		7.682	7764.33		7.682	16666
						7.686	16252.3		7.686	13874.7		7.686	7762.98		7.686	16872
						7.69	16246.3		7.69	14046.4		7.69	7774.79		7.69	16680.7
						7.694	16326.3		7.694	13945.8		7.694	7789.43		7.694	16821
						7.698	16209.3		7.698	13992.8		7.698	7774.94		7.698	16698.7
						7.702	16326		7.702	14012.2		7.702	7734.3		7.702	16826.3
						7.706	16327.7		7.706	13985.3		7.706	7772.4		7.706	16909.7
						7.71	16288		7.71	14000.6		7.71	7762.69		7.71	16614.3
						7.714	16134.5		7.714	13942.6		7.714	7796.23		7.714	16795.7
						7.718	16100		7.718	13936		7.718	7783.31		7.718	16766.7
						7.722	16173		7.722	13948.3		7.722	7738.93		7.722	16697.3
						7.726	16188.7		7.726	13941.7		7.726	7732.2		7.726	16781.7
						7.73	16254		7.73	13983.3		7.73	7775.54		7.73	16748.3
						7.734	16300		7.734	13913.6		7.734	7747.74		7.734	16829.3
						7.738	16164.3		7.738	13929.7		7.738	7732.65		7.738	16640.3
						7.742	16271.3		7.742	13919.3		7.742	7802.73		7.742	16547.2
						7.746	16210.7		7.746	13931.9		7.746	7712.63		7.746	16553.7
						7.75	16175		7.75	13787.5		7.75	7695.74		7.75	16732
						7.754	16272		7.754	13950.6		7.754	7737.43		7.754	16609
						7.758	16224.3		7.758	13741.4		7.758	7792.72		7.758	16726
						7.762	16056		7.762	13833.6		7.762	7729.96		7.762	16839
						7.766	16228		7.766	13925		7.766	7728.62		7.766	16751
						7.77	16187		7.77	13979.4		7.77	7782.41		7.77	16820.3
						7.774	16233		7.774	13907.2		7.774	7785.17		7.774	16710.5
						7.778	16288		7.778	13846.2		7.778	7752.45		7.778	16694.5
						7.782	16197.7		7.782	13947.5		7.782	7752.97		7.782	16671
						7.786	16228.7		7.786	13971.7		7.786	7811.25		7.786	16825
						7.79	16163		7.79	13883.1		7.79	7818.27		7.79	16751.3
						7.794	16111.7		7.794	13908.6		7.794	7733.25		7.794	16745.3
						7.798	16169.3		7.798	13997.2		7.798	7743.86		7.798	16705.3
						7.802	16130.7		7.802	13971		7.802	7798.92		7.802	16631.3
						7.806	16095		7.806	13792.9		7.806	7786.22		7.806	16773
						7.81	16121.5		7.81	13835.8		7.81	7691.64		7.81	16773.5
						7.814	16169.5		7.814	13876.2		7.814	7818.94		7.814	16552.5
						7.818	16306		7.818	13782.9		7.818	7682		7.818	16733
						7.822	16094		7.822	13870.4		7.822	7736.69		7.822	16650.5
						7.826	16263		7.826	13809.6		7.826	7749.69		7.826	16853.5
						7.83	16244		7.83	13900.4		7.83	7772.55		7.83	16748.5
						7.834	16331		7.834	13909.6		7.834	7812.89		7.834	16728
						7.838	16188.8		7.838	13882.3		7.838	7770.08		7.838	16639.2
						7.842	16230		7.842	13936.7		7.842	7717.41		7.842	16690
						7.846	15945		7.846	14061.2		7.846	7751.03		7.846	16613.5
						7.85	16191		7.85	13880		7.85	7796.08		7.85	16674.5
						7.854	16186.5		7.854	13950.4		7.854	7712.7		7.854	16686
						7.858	16260		7.858	13951.7		7.858	7732.43		7.858	16722.5
						7.862	16364.5		7.862	13873.1		7.862	7773.78		7.862	16722
						7.866	16218.8		7.866	13808.8		7.866	7760.67		7.866	16741.2
						7.87	16179.5		7.87	14016.2		7.87	7759.55		7.87	16738.5
						7.874	16107.5		7.874	13933.8		7.874	7723.91		7.874	16739
						7.878	16034.5		7.878	13902.1		7.878	7691.64		7.878	16705
						7.882	16160		7.882	13900.4		7.882	7780.39		7.882	16582.5
						7.886	16192.5		7.886	13821.2		7.886	7725.26		7.886	16637
						7.89	16099.5		7.89	13696.7		7.89	7745.43		7.89	16474
						7.894	16042		7.894	13740.8		7.894	7782.86		7.894	16639
						7.898	16107.8		7.898	13827.1		7.898	7730.86		7.898	16782.5
						7.902	16057		7.902	13891		7.902	7713.6		7.902	16606.5
						7.906	16104.5		7.906	13792.1		7.906	7724.58		7.906	16751
						7.91	16133.5		7.91	13939.2		7.91	7739.15		7.91	16788.5
						7.914	15975		7.914	13859.6		7.914	7815.81		7.914	16740
						7.918	16201.5		7.918	13961.7		7.918	7739.15		7.918	16626
						7.922	16118		7.922	13817.9		7.922	7693.65		7.922	16846.5
						7.926	16141.8		7.926	13838.3		7.926	7714.83		7.926	16739.8
						7.93	16135.5		7.93	13709.2		7.93	7728.84		7.93	16624.5
						7.934	16055.5		7.934	13905		7.934	7735.34		7.934	16779.5
						7.938	15954		7.938	13880		7.938	7812.44		7.938	16654
						7.942	16127.5		7.942	13881.7		7.942	7704.41		7.942	16536.5
						7.946	16022.5		7.946	13854.6		7.946	7717.19		7.946	16627
						7.95	16119		7.95	13959.2		7.95	7716.74		7.95	16571.5
						7.954	16243		7.954	13741.7		7.954	7800.12		7.954	16632.5
						7.958	16048		7.958	13675.4		7.958	7809.53		7.958	16665
						7.962	16192.2		7.962	13814.8		7.962	7759.1		7.962	16693
						7.966	16049		7.966	13708.8		7.966	7714.72		7.966	16564.5
						7.97	16018.5		7.97	13954.2		7.97	7731.08		7.97	16512
						7.974	16052		7.974	13901.2		7.974	7688.05		7.974	16544
						7.978	16014		7.978	13916.7		7.978	7743.41		7.978	16670.5
						7.982	16106		7.982	13899.6		7.982	7732.2		7.982	16722
						7.986	16053.5		7.986	13848.5		7.986	7795.41		7.986	16594.5
						7.99	16284.5		7.99	13772.9		7.99	7720.1		7.99	16620
						7.994	16089.5		7.994	13715.8		7.994	7711.36		7.994	16491.5
						7.998	16147.5		7.998	13883.8		7.998	7781.96		7.998	16819
						8.002	16043.5		8.002	13957.9		8.002	7763.81		8.002	16618.5
						8.006	15903		8.006	13816.7		8.006	7753.05		8.006	16682
						8.01	16059		8.01	13886.2		8.01	7656.45		8.01	16506.5
						8.014	15952.5		8.014	13787.1		8.014	7721.89		8.014	16497
						8.018	15982.5		8.018	13744.2		8.018	7656.89		8.018	16587.5
						8.022	16038.2		8.022	13816.5		8.022	7743.63		8.022	16481.2
						8.026	16048		8.026	13915.4		8.026	7643.22		8.026	16655
						8.03	15948.5		8.03	13620.4		8.03	7718.53		8.03	16498.5
						8.034	16250		8.034	13695.8		8.034	7709.12		8.034	16681
						8.038	16021		8.038	13715.8		8.038	7766.05		8.038	16595.5
						8.042	16046		8.042	13859.2		8.042	7753.94		8.042	16561
						8.046	15960.2		8.046	13825.2		8.046	7721.56		8.046	16547.8
						8.05	16105.5		8.05	13801.7		8.05	7702.62		8.05	16522.5
						8.054	16045.5		8.054	13830		8.054	7748.79		8.054	16469
						8.058	15850		8.058	13907.1		8.058	7736.24		8.058	16436.5
						8.062	15820.5		8.062	13744.2		8.062	7729.51		8.062	16546.5
						8.066	15890.3		8.066	13936.1		8.066	7761.34		8.066	16487
						8.07	15998		8.07	13873.1		8.07	7756.11		8.07	16750
						8.074	16067.3		8.074	13781.1		8.074	7734.15		8.074	16631.7
						8.078	15890.3		8.078	13857.8		8.078	7725.48		8.078	16569
						8.082	15855.5		8.082	13791.9		8.082	7697.69		8.082	16725.3
						8.086	15976		8.086	13855.7		8.086	7715.32		8.086	16504.8
						8.09	16057.7		8.09	13699.4		8.09	7749.69		8.09	16456
						8.094	15918		8.094	13837.2		8.094	7739.38		8.094	16591
						8.098	15983.7		8.098	13864.4		8.098	7705.61		8.098	16532
						8.102	15841.3		8.102	13848.9		8.102	7721.3		8.102	16547.7
						8.106	15927		8.106	13830		8.106	7735.04		8.106	16617
						8.11	16005.2		8.11	13787.6		8.11	7828.13		8.11	16540.2
						8.114	16050.5		8.114	13727.5		8.114	7730.49		8.114	16547
						8.118	15848		8.118	13836.1		8.118	7728.02		8.118	16520
						8.122	15879.3		8.122	13723.9		8.122	7695		8.122	16515.7
						8.126	15880.7		8.126	13800.8		8.126	7680.95		8.126	16611.3
						8.13	15993.3		8.13	13823.3		8.13	7748.19		8.13	16524.3
						8.134	15897.3		8.134	13694.7		8.134	7680.8		8.134	16567.3
						8.138	16107.7		8.138	13728.1		8.138	7734.74		8.138	16542.7
						8.142	15859		8.142	13885.8		8.142	7721.74		8.142	16483.7
						8.146	15932.7		8.146	13817.4		8.146	7723.76		8.146	16495.3
						8.15	15874		8.15	13758.9		8.15	7699.63		8.15	16514.7
						8.154	16021		8.154	13704.4		8.154	7681.25		8.154	16487.7
						8.158	15921		8.158	13860		8.158	7708.89		8.158	16446.7
						8.162	15941.3		8.162	13685.3		8.162	7728.62		8.162	16397.3
						8.166	15860		8.166	13718.6		8.166	7782.71		8.166	16534.7
						8.17	15915.3		8.17	13759.4		8.17	7793.32		8.17	16521.2
						8.174	15958.2		8.174	13865.6		8.174	7781.74		8.174	16596.3
						8.178	15977		8.178	13846.1		8.178	7734.45		8.178	16560.3
						8.182	15900		8.182	13818.3		8.182	7700.38		8.182	16478.3
						8.186	15886		8.186	13772.2		8.186	7718.91		8.186	16442.3
						8.19	15802.3		8.19	13665.8		8.19	7677.07		8.19	16479
						8.194	15961.3		8.194	13677.5		8.194	7734.45		8.194	16583
						8.198	15926.3		8.198	13660		8.198	7711.73		8.198	16610.7
						8.202	15922		8.202	13676.1		8.202	7775.39		8.202	16511
						8.206	15892.5		8.206	13761.1		8.206	7710.39		8.206	16315.3
						8.21	15855.3		8.21	13792.1		8.21	7756.11		8.21	16470.7
						8.214	15833.7		8.214	13729.2		8.214	7669.3		8.214	16448.7
						8.218	15859.7		8.218	13742.5		8.218	7742.96		8.218	16538.3
						8.222	15937		8.222	13873.3		8.222	7750.58		8.222	16558.3
						8.226	15876		8.226	13706.9		8.226	7642.25		8.226	16458.3
						8.23	15746.8		8.23	13662.2		8.23	7724.96		8.23	16509.3
						8.234	15783.2		8.234	13774.6		8.234	7717.63		8.234	16506
						8.238	15891.7		8.238	13605.3		8.238	7671.84		8.238	16584.7
						8.242	15814		8.242	13776.4		8.242	7787.79		8.242	16534
						8.246	15927		8.246	13718.3		8.246	7727.12		8.246	16437.7
						8.25	15800.7		8.25	13710.6		8.25	7664.22		8.25	16377.3
						8.254	15767.3		8.254	13736.4		8.254	7659.73		8.254	16561
						8.258	15810.7		8.258	13707.2		8.258	7759.1		8.258	16464
						8.262	15809.3		8.262	13680		8.262	7677.81		8.262	16584.7
						8.266	15833		8.266	13771.9		8.266	7687.53		8.266	16499.7
						8.27	15756.8		8.27	13633.6		8.27	7694.7		8.27	16543
						8.274	15771.3		8.274	13680		8.274	7657.34		8.274	16558.7
						8.278	15761.7		8.278	13728.3		8.278	7718.01		8.278	16479.7
						8.282	15771.3		8.282	13674.2		8.282	7725.18		8.282	16449
						8.286	15835.3		8.286	13604.2		8.286	7687.82		8.286	16349.3
						8.29	16005		8.29	13736.1		8.29	7717.41		8.29	16580.7
						8.294	15766.5		8.294	13734.2		8.294	7663.92		8.294	16332
						8.298	15925		8.298	13653.9		8.298	7650.92		8.298	16487.3
						8.302	15818.3		8.302	13717.5		8.302	7693.35		8.302	16514
						8.306	15762.7		8.306	13813.3		8.306	7728.92		8.306	16417.7
						8.31	15745.7		8.31	13650.8		8.31	7754.02		8.31	16494.7
						8.314	15777.3		8.314	13700.3		8.314	7625.52		8.314	16338
						8.318	15825.7		8.318	13779.4		8.318	7696.34		8.318	16406
						8.322	15819.3		8.322	13753.3		8.322	7788.98		8.322	16401
						8.326	15739.3		8.326	13658.1		8.326	7688.27		8.326	16576.7
						8.33	15676		8.33	13768.6		8.33	7718.61		8.33	16378.3
						8.334	15772		8.334	13671.7		8.334	7715.69		8.334	16429.5
						8.338	15910.3		8.338	13588.6		8.338	7742.66		8.338	16451.7
						8.342	15799.7		8.342	13705.6		8.342	7775.39		8.342	16498.3
						8.346	15753		8.346	13623.6		8.346	7637.02		8.346	16520.7
						8.35	15742		8.35	13670		8.35	7765.23		8.35	16451
						8.354	15830.5		8.354	13751		8.354	7692.61		8.354	16421
						8.358	15842.7		8.358	13669.4		8.358	7652.71		8.358	16428.5
						8.362	15716		8.362	13699.4		8.362	7763.88		8.362	16497.7
						8.366	15879.3		8.366	13731.4		8.366	7741.32		8.366	16358
						8.37	15726.7		8.37	13638.9		8.37	7755.36		8.37	16476
						8.374	15742		8.374	13638.1		8.374	7693.8		8.374	16480.7
						8.378	15844		8.378	13615.8		8.378	7734.15		8.378	16499.7
						8.382	15722.7		8.382	13698.1		8.382	7721.3		8.382	16381.7
						8.386	15844		8.386	13593.6		8.386	7743.26		8.386	16498.3
						8.39	15701		8.39	13685.8		8.39	7728.17		8.39	16517.3
						8.394	15755.5		8.394	13748.5		8.394	7680.8		8.394	16530.5
						8.398	15702.3		8.398	13682.8		8.398	7679.31		8.398	16577.3
						8.402	15763		8.402	13611.4		8.402	7680.35		8.402	16355.3
						8.406	15810.3		8.406	13633.9		8.406	7693.5		8.406	16370.3
						8.41	15689		8.41	13628.6		8.41	7761.64		8.41	16486.7
						8.414	15685.8		8.414	13727.6		8.414	7760.37		8.414	16417.7
						8.418	15585		8.418	13713.6		8.418	7707.62		8.418	16475.5
						8.422	15667		8.422	13745		8.422	7680.35		8.422	16388.3
						8.426	15685.3		8.426	13620.8		8.426	7713.23		8.426	16427
						8.43	15854.7		8.43	13743.1		8.43	7750.28		8.43	16355.7
						8.434	15699.7		8.434	13634.4		8.434	7676.62		8.434	16483.7
						8.438	15696		8.438	13666.4		8.438	7668.7		8.438	16423.3
						8.442	15681.3		8.442	13610		8.442	7704.26		8.442	16386.3
						8.446	15547.3		8.446	13753.1		8.446	7710.39		8.446	16350
						8.45	15850.3		8.45	13756.4		8.45	7709.79		8.45	16509
						8.454	15544.5		8.454	13626.4		8.454	7710.09		8.454	16375.3
						8.458	15641.7		8.458	13662.2		8.458	7671.16		8.458	16332
						8.462	15788		8.462	13593.6		8.462	7721.74		8.462	16370
						8.466	15703.7		8.466	13698.1		8.466	7715.32		8.466	16316.7
						8.47	15594.3		8.47	13626.7		8.47	7719.5		8.47	16462
						8.474	15615.3		8.474	13585.8		8.474	7698.88		8.474	16476.7
						8.478	15593.8		8.478	13642.2		8.478	7740.94		8.478	16349.2
						8.482	15648.7		8.482	13606.4		8.482	7706.35		8.482	16415.3
						8.486	15644.7		8.486	13736.7		8.486	7747.15		8.486	16432
						8.49	15576.3		8.49	13581.4		8.49	7669		8.49	16425.7
						8.494	15646.3		8.494	13655.6		8.494	7684.24		8.494	16363
						8.498	15697.3		8.498	13605.6		8.498	7806.32		8.498	16582.3
						8.502	15789.7		8.502	13696.9		8.502	7683.64		8.502	16450.3
						8.506	15562.3		8.506	13671.1		8.506	7678.86		8.506	16273.7
						8.51	15648.7		8.51	13621.1		8.51	7716.36		8.51	16298.7
						8.514	15753.7		8.514	13640.3		8.514	7737.88		8.514	16395.3
						8.518	15672		8.518	13626		8.518	7659.06		8.518	16256.8
						8.522	15577.3		8.522	13668.9		8.522	7641.06		8.522	16351.3
						8.526	15689.7		8.526	13763.9		8.526	7682.89		8.526	16442
						8.53	15702.3		8.53	13553.1		8.53	7710.54		8.53	16188.7
						8.534	15628		8.534	13586.4		8.534	7696.49		8.534	16418
						8.538	15614.8		8.538	13588.9		8.538	7690.89		8.538	16356.5
						8.542	15700.7		8.542	13636.1		8.542	7657.64		8.542	16335.3
						8.546	15641		8.546	13643.9		8.546	7707.25		8.546	16351
						8.55	15654		8.55	13630.8		8.55	7724.88		8.55	16287.3
						8.554	15756.7		8.554	13707.5		8.554	7708.89		8.554	16416
						8.558	15551.3		8.558	13639.2		8.558	7714.42		8.558	16444.7
						8.562	15622.7		8.562	13578.1		8.562	7737.28		8.562	16423
						8.566	15783		8.566	13762.8		8.566	7729.51		8.566	16276
						8.57	15721.3		8.57	13599.2		8.57	7696.64		8.57	16352
						8.574	15641		8.574	13593.1		8.574	7735.19		8.574	16375.7
						8.578	15722.5		8.578	13625.8		8.578	7646.73		8.578	16408.3
						8.582	15691		8.582	13636		8.582	7720.25		8.582	16260.3
						8.586	15772.7		8.586	13615.6		8.586	7744.61		8.586	16368.3
						8.59	15712.7		8.59	13582.8		8.59	7727.42		8.59	16384.3
						8.594	15682.7		8.594	13575.6		8.594	7673.03		8.594	16387
						8.598	15600.8		8.598	13714.2		8.598	7735.72		8.598	16412
						8.602	15667.2		8.602	13728.6		8.602	7715.17		8.602	16271.2
						8.606	15653		8.606	13649.7		8.606	7665.11		8.606	16436
						8.61	15519		8.61	13578.3		8.61	7721.59		8.61	16392
						8.614	15555.3		8.614	13532.5		8.614	7698.73		8.614	16382
						8.618	15623.3		8.618	13560.6		8.618	7693.05		8.618	16307.3
						8.622	15582		8.622	13615.6		8.622	7642.4		8.622	16289.7
						8.626	15634.7		8.626	13621.1		8.626	7647.93		8.626	16379.7
						8.63	15641.7		8.63	13526.9		8.63	7721.3		8.63	16269.7
						8.634	15643.3		8.634	13605		8.634	7688.57		8.634	16383
						8.638	15673.3		8.638	13687.8		8.638	7735.19		8.638	16446
						8.642	15550.7		8.642	13598.6		8.642	7734.37		8.642	16335.2
						8.646	15580.7		8.646	13715.3		8.646	7723.39		8.646	16348
						8.65	15578.3		8.65	13655.6		8.65	7643.3		8.65	16315
						8.654	15575.3		8.654	13481.9		8.654	7734.59		8.654	16316.7
						8.658	15621.3		8.658	13521.4		8.658	7682.74		8.658	16445.3
						8.662	15609.5		8.662	13608.1		8.662	7709.12		8.662	16315.8
						8.666	15617.3		8.666	13580.6		8.666	7692.16		8.666	16293.3
						8.67	15631		8.67	13502.2		8.67	7723.39		8.67	16230.3
						8.674	15660.3		8.674	13628.9		8.674	7733.55		8.674	16336.7
						8.678	15584.3		8.678	13557.5		8.678	7687.23		8.678	16364.3
						8.682	15552.7		8.682	13620.8		8.682	7739.67		8.682	16397.3
						8.686	15460.3		8.686	13560		8.686	7715.17		8.686	16360.7
						8.69	15572		8.69	13495.6		8.69	7663.92		8.69	16230
						8.694	15427.3		8.694	13674.4		8.694	7653.61		8.694	16421
						8.698	15451.7		8.698	13517.8		8.698	7712.78		8.698	16375.3
						8.702	15513.3		8.702	13579.7		8.702	7709.94		8.702	16252.7
						8.706	15497.3		8.706	13601		8.706	7718.91		8.706	16373.8
						8.71	15555.7		8.71	13662.8		8.71	7644.04		8.71	16439
						8.714	15495.3		8.714	13501.7		8.714	7683.64		8.714	16215
						8.718	15524.3		8.718	13667.5		8.718	7763.88		8.718	16373.3
						8.722	15463.5		8.722	13563.6		8.722	7720.85		8.722	16292.8
						8.726	15452.2		8.726	13395.6		8.726	7750.13		8.726	16354
						8.73	15509		8.73	13555.3		8.73	7682.74		8.73	16205
						8.734	15588.7		8.734	13639.2		8.734	7751.18		8.734	16215
						8.738	15461.3		8.738	13536.9		8.738	7706.05		8.738	16303.3
						8.742	15531.3		8.742	13621.9		8.742	7651.66		8.742	16266.3
						8.746	15493		8.746	13524.7		8.746	7675.27		8.746	16301
						8.75	15387.3		8.75	13501.7		8.75	7717.26		8.75	16214
						8.754	15466		8.754	13583.9		8.754	7705.76		8.754	16281
						8.758	15536		8.758	13591.7		8.758	7730.86		8.758	16362.7
						8.762	15539.7		8.762	13588.9		8.762	7676.32		8.762	16249
						8.766	15629.7		8.766	13680.8		8.766	7709.04		8.766	16226.5
						8.77	15514.7		8.77	13635.8		8.77	7710.24		8.77	16407
						8.774	15402		8.774	13520		8.774	7638.22		8.774	16322.7
						8.778	15563.7		8.778	13608.1		8.778	7680.2		8.778	16346.7
						8.782	15394.5		8.782	13569.6		8.782	7690.66		8.782	16473.3
						8.786	15511.5		8.786	13573.8		8.786	7779.2		8.786	16258
						8.79	15685.7		8.79	13591.1		8.79	7772.1		8.79	16314.7
						8.794	15390.7		8.794	13472.2		8.794	7663.02		8.794	16370
						8.798	15370.3		8.798	13593.1		8.798	7743.86		8.798	16366.7
						8.802	15423		8.802	13475.3		8.802	7628.35		8.802	16295
						8.806	15418.3		8.806	13486.1		8.806	7724.28		8.806	16225.3
						8.81	15518.3		8.81	13557.8		8.81	7724.28		8.81	16364
						8.814	15404.3		8.814	13516.7		8.814	7728.47		8.814	16316.3
						8.818	15439.3		8.818	13610.6		8.818	7629.25		8.818	16373.7
						8.822	15554		8.822	13597.2		8.822	7747.44		8.822	16329.7
						8.826	15492.2		8.826	13566.9		8.826	7749.39		8.826	16307.3
						8.83	15463.3		8.83	13562.6		8.83	7744.68		8.83	16413.5
						8.834	15481		8.834	13411.9		8.834	7621.03		8.834	16277.7
						8.838	15592		8.838	13427.2		8.838	7739.53		8.838	16363
						8.842	15288		8.842	13564.2		8.842	7722.79		8.842	16331.3
						8.846	15386.3		8.846	13520.7		8.846	7775.69		8.846	16229.2
						8.85	15528.7		8.85	13530.6		8.85	7717.26		8.85	16252.3
						8.854	15433.3		8.854	13393.3		8.854	7693.2		8.854	16290.3
						8.858	15466.7		8.858	13464.2		8.858	7746.1		8.858	16206
						8.862	15507.3		8.862	13531.1		8.862	7765.97		8.862	16284.7
						8.866	15517		8.866	13511.7		8.866	7733.85		8.866	16279.3
						8.87	15483		8.87	13480.3		8.87	7787.94		8.87	16388.3
						8.874	15410.7		8.874	13604.2		8.874	7740.72		8.874	16287.3
						8.878	15459		8.878	13616.7		8.878	7690.96		8.878	16221.7
						8.882	15436.7		8.882	13610.8		8.882	7734.15		8.882	16422.7
						8.886	15369.7		8.886	13587.5		8.886	7666.31		8.886	16228
						8.89	15568.2		8.89	13466.2		8.89	7769.48		8.89	16333.3
						8.894	15532		8.894	13631.1		8.894	7770.01		8.894	16430
						8.898	15466.3		8.898	13602.5		8.898	7738.18		8.898	16316
						8.902	15490		8.902	13411.4		8.902	7686.18		8.902	16383.7
						8.906	15486.2		8.906	13574.9		8.906	7697.01		8.906	16269
						8.91	15396.5		8.91	13556.4		8.91	7723.09		8.91	16258.5
						8.914	15502		8.914	13583.3		8.914	7734.59		8.914	16406.3
						8.918	15451.7		8.918	13521.9		8.918	7669.3		8.918	16367.7
						8.922	15329.3		8.922	13516.1		8.922	7739.23		8.922	16406
						8.926	15454.3		8.926	13596.7		8.926	7685.43		8.926	16339
						8.93	15438		8.93	13621.9		8.93	7667.95		8.93	16155.7
						8.934	15404.7		8.934	13620.3		8.934	7712.63		8.934	16279
						8.938	15330		8.938	13549.2		8.938	7606.69		8.938	16200.7
						8.942	15346		8.942	13553.9		8.942	7715.32		8.942	16313.3
						8.946	15380		8.946	13568.1		8.946	7752.97		8.946	16262.3
						8.95	15394.8		8.95	13432.2		8.95	7688.72		8.95	16200.3
						8.954	15382.7		8.954	13664.4		8.954	7723.01		8.954	16300.5
						8.958	15438.3		8.958	13618.6		8.958	7755.81		8.958	16474.3
						8.962	15336		8.962	13444.4		8.962	7696.49		8.962	16161
						8.966	15498.3		8.966	13615.8		8.966	7761.49		8.966	16256
						8.97	15269.2		8.97	13510		8.97	7763.06		8.97	16253.2
						8.974	15422.7		8.974	13476.4		8.974	7759.55		8.974	16178
						8.978	15278.3		8.978	13466.1		8.978	7704.26		8.978	16139.7
						8.982	15446.7		8.982	13491.9		8.982	7671.39		8.982	16358.3
						8.986	15399		8.986	13534.2		8.986	7688.27		8.986	16318.7
						8.99	15332.3		8.99	13535		8.99	7669.6		8.99	16271.7
						8.994	15549		8.994	13482.5		8.994	7716.07		8.994	16219
						8.998	15476.3		8.998	13550		8.998	7765.08		8.998	16295.7
						9.002	15453.3		9.002	13482.2		9.002	7753.12		9.002	16291
						9.006	15256		9.006	13504.2		9.006	7735.64		9.006	16329
						9.01	15295.3		9.01	13587.5		9.01	7743.41		9.01	16324
						9.014	15278.3		9.014	13564.9		9.014	7735.27		9.014	16237.7
						9.018	15268.3		9.018	13422.2		9.018	7741.17		9.018	16334
						9.022	15351		9.022	13525		9.022	7738.48		9.022	16161.3
						9.026	15399.7		9.026	13581.9		9.026	7773		9.026	16208.7
						9.03	15300.7		9.03	13473.3		9.03	7711.28		9.03	16165.3
						9.034	15317.2		9.034	13510.1		9.034	7732.13		9.034	16115.2
						9.038	15311		9.038	13690.8		9.038	7728.47		9.038	16200.3
						9.042	15360.7		9.042	13430.8		9.042	7801.09		9.042	16242
						9.046	15472.3		9.046	13682.5		9.046	7731.61		9.046	16369.7
						9.05	15346		9.05	13620.6		9.05	7740.87		9.05	16302.7
						9.054	15209.3		9.054	13529.7		9.054	7803.78		9.054	16271.7
						9.058	15306.3		9.058	13480		9.058	7754.62		9.058	16235.3
						9.062	15274		9.062	13437.8		9.062	7727.42		9.062	16355
						9.066	15199		9.066	13437.2		9.066	7686.93		9.066	16313
						9.07	15374		9.07	13551.1		9.07	7758.35		9.07	16257.7
						9.074	15276.7		9.074	13525.6		9.074	7761.49		9.074	16303
						9.078	15298.7		9.078	13540.4		9.078	7698.58		9.078	16316
						9.082	15330		9.082	13543.3		9.082	7783.75		9.082	16297
						9.086	15405.7		9.086	13551.7		9.086	7756.41		9.086	16266
						9.09	15242.5		9.09	13583.9		9.09	7741.77		9.09	16355
						9.094	15418		9.094	13625.6		9.094	7785.77		9.094	16275.3
						9.098	15300.3		9.098	13675		9.098	7737.88		9.098	16239
						9.102	15297.7		9.102	13490		9.102	7672.58		9.102	16240
						9.106	15416		9.106	13580		9.106	7680.65		9.106	16252.3
						9.11	15264.3		9.11	13418.3		9.11	7723.54		9.11	16261
						9.114	15343.3		9.114	13527.2		9.114	7806.62		9.114	16266
						9.118	15381.7		9.118	13500.3		9.118	7720.1		9.118	16217
						9.122	15269.7		9.122	13595		9.122	7809.6		9.122	16244.3
						9.126	15324.3		9.126	13463.3		9.126	7732.2		9.126	16142
						9.13	15382.3		9.13	13604.4		9.13	7765.38		9.13	16275
						9.134	15343.3		9.134	13537.2		9.134	7767.92		9.134	16302.3
						9.138	15378.2		9.138	13460.6		9.138	7727.95		9.138	16259.8
						9.142	15217		9.142	13586.8		9.142	7705.76		9.142	16101.7
						9.146	15355.3		9.146	13398.6		9.146	7720.1		9.146	16224.3
						9.15	15251.3		9.15	13564.2		9.15	7739.08		9.15	16177.3
						9.154	15376.8		9.154	13506.8		9.154	7731.38		9.154	16218.8
						9.158	15340.8		9.158	13536.4		9.158	7809.9		9.158	16328.7
						9.162	15323.3		9.162	13472.2		9.162	7717.11		9.162	16268.3
						9.166	15376.3		9.166	13440.8		9.166	7711.28		9.166	16210
						9.17	15305		9.17	13432.5		9.17	7778.08		9.17	16210.3
						9.174	15388		9.174	13545.6		9.174	7722.34		9.174	16266.3
						9.178	15297.3		9.178	13529.4		9.178	7723.54		9.178	16378
						9.182	15245		9.182	13538.1		9.182	7809.9		9.182	16259.3
						9.186	15236.7		9.186	13393.1		9.186	7713.82		9.186	16209.3
						9.19	15338.3		9.19	13486.4		9.19	7786.59		9.19	16231
						9.194	15151.7		9.194	13468.6		9.194	7707.55		9.194	16348
						9.198	15375.3		9.198	13530.8		9.198	7749.39		9.198	16152.7
						9.202	15136.5		9.202	13413.8		9.202	7659.73		9.202	16088.2
						9.206	15293		9.206	13553.9		9.206	7743.26		9.206	16177.3
						9.21	15156.3		9.21	13550.6		9.21	7764.48		9.21	16271.7
						9.214	15172		9.214	13474.3		9.214	7773.37		9.214	16278.3
						9.218	15232.3		9.218	13584		9.218	7726.3		9.218	16095.7
						9.222	15160.2		9.222	13518.1		9.222	7709.19		9.222	16185.3
						9.226	15300		9.226	13415.6		9.226	7735.19		9.226	16033.3
						9.23	15220.7		9.23	13536.9		9.23	7738.63		9.23	16244
						9.234	15370.7		9.234	13611.4		9.234	7745.8		9.234	16266.3
						9.238	15163		9.238	13580.6		9.238	7772.1		9.238	16137.7
						9.242	15331.7		9.242	13489.4		9.242	7701.27		9.242	16416.3
						9.246	15288		9.246	13443.1		9.246	7782.41		9.246	16081
						9.25	15168.3		9.25	13413.6		9.25	7733.85		9.25	16073.3
						9.254	15242.3		9.254	13521.4		9.254	7738.93		9.254	16144.3
						9.258	15350		9.258	13489.7		9.258	7762.98		9.258	16060
						9.262	15330.7		9.262	13427.2		9.262	7773.74		9.262	16288.3
						9.266	15258		9.266	13537.2		9.266	7734		9.266	16331.5
						9.27	15260		9.27	13533.3		9.27	7697.54		9.27	16250.3
						9.274	15258		9.274	13451.1		9.274	7777.93		9.274	16011.3
						9.278	15166.2		9.278	13603.3		9.278	7776.73		9.278	16163
						9.282	15151		9.282	13530		9.282	7789.88		9.282	16294.2
						9.286	15167		9.286	13501.1		9.286	7822.9		9.286	16190.3
						9.29	15210.3		9.29	13505.6		9.29	7793.62		9.29	16174.7
						9.294	15186.3		9.294	13349.4		9.294	7783.9		9.294	16206.7
						9.298	15340.3		9.298	13569.7		9.298	7748.64		9.298	16143.3
						9.302	15161.3		9.302	13392.5		9.302	7833.81		9.302	16151
						9.306	15213.3		9.306	13528.3		9.306	7789.88		9.306	15996.7
						9.31	15251		9.31	13395.6		9.31	7774.04		9.31	16191.3
						9.314	15105		9.314	13521.7		9.314	7795.11		9.314	16249
						9.318	15170		9.318	13463.1		9.318	7796.16		9.318	16283.3
						9.322	15172		9.322	13557.5		9.322	7825.74		9.322	16247.3
						9.326	15134.7		9.326	13547.2		9.326	7834.33		9.326	16237.2
						9.33	15271.3		9.33	13554.7		9.33	7829.78		9.33	16305.7
						9.334	15046.7		9.334	13462.2		9.334	7750.58		9.334	16277
						9.338	15045.7		9.338	13408.9		9.338	7835.68		9.338	16267.2
						9.342	15222.3		9.342	13487.4		9.342	7752.3		9.342	16186.3
						9.346	15092.7		9.346	13509.4		9.346	7816.63		9.346	16240.3
						9.35	15288.7		9.35	13542.5		9.35	7751.63		9.35	16170
						9.354	15258.3		9.354	13518.6		9.354	7815.88		9.354	16027.7
						9.358	15179.3		9.358	13573.3		9.358	7751.18		9.358	16110
						9.362	15226.7		9.362	13475.6		9.362	7751.93		9.362	16260.3
						9.366	15168		9.366	13556.1		9.366	7750.58		9.366	16092
						9.37	15111.3		9.37	13407.2		9.37	7774.94		9.37	16352.3
						9.374	15034		9.374	13363.9		9.374	7697.54		9.374	16161.3
						9.378	15184		9.378	13519.2		9.378	7825.59		9.378	16290.7
						9.382	15142.7		9.382	13506.9		9.382	7743.71		9.382	16206.3
						9.386	15106.7		9.386	13491.9		9.386	7813.34		9.386	16191
						9.39	15249.7		9.39	13497.2		9.39	7801.46		9.39	16253
						9.394	15211.7		9.394	13520		9.394	7799.89		9.394	16249.3
						9.398	15072.3		9.398	13585.8		9.398	7817.23		9.398	16168.7
						9.402	15127		9.402	13549.2		9.402	7849.28		9.402	16151.8
						9.406	15089.3		9.406	13497.2		9.406	7830.67		9.406	16104
						9.41	15127.7		9.41	13506.4		9.41	7756.86		9.41	16092.7
						9.414	15183		9.414	13547.8		9.414	7825.59		9.414	16206
						9.418	15053.7		9.418	13505		9.418	7807.21		9.418	16122
						9.422	15209.3		9.422	13530.3		9.422	7796.31		9.422	16206.7
						9.426	15155		9.426	13537.2		9.426	7824.25		9.426	16139.3
						9.43	15203.3		9.43	13407.5		9.43	7771.8		9.43	16209
						9.434	15099		9.434	13477.2		9.434	7834.41		9.434	16237.7
						9.438	15123.3		9.438	13440.6		9.438	7784.05		9.438	16168.3
						9.442	15207.3		9.442	13475		9.442	7825		9.442	16148.7
						9.446	15141		9.446	13566.9		9.446	7865.94		9.446	16090.3
						9.45	15236.2		9.45	13437.2		9.45	7772.25		9.45	16063.5
						9.454	15140.7		9.454	13452.5		9.454	7813.79		9.454	16073.3
						9.458	15248.7		9.458	13366.4		9.458	7807.06		9.458	16127.7
						9.462	15153.8		9.462	13542.2		9.462	7891.04		9.462	16223.5
						9.466	15098.3		9.466	13601.9		9.466	7808.04		9.466	16236.7
						9.47	15028		9.47	13544.6		9.47	7785.55		9.47	16109.5
						9.474	15179.7		9.474	13583.9		9.474	7790.33		9.474	16172
						9.478	15136.7		9.478	13591.4		9.478	7845.02		9.478	16242.7
						9.482	15010		9.482	13418.3		9.482	7765.67		9.482	16139
						9.486	15027.3		9.486	13519.7		9.486	7766.27		9.486	16031.7
						9.49	15120.3		9.49	13615.3		9.49	7802.73		9.49	16119.7
						9.494	15071		9.494	13566.7		9.494	7855.93		9.494	15936.7
						9.498	15203.3		9.498	13536.4		9.498	7861.16		9.498	16268.3
						9.502	15121.3		9.502	13515		9.502	7823.5		9.502	16196.3
						9.506	15202.3		9.506	13483.6		9.506	7857.27		9.506	16223.7
						9.51	15045.7		9.51	13420.3		9.51	7823.95		9.51	16216
						9.514	15148.7		9.514	13555.7		9.514	7851.44		9.514	16119.8
						9.518	15238.7		9.518	13469.2		9.518	7790.03		9.518	16245.7
						9.522	15094.7		9.522	13490.3		9.522	7747.89		9.522	16119.3
						9.526	15227.2		9.526	13442.2		9.526	7829.85		9.526	16151.7
						9.53	15133.2		9.53	13518.9		9.53	7786.97		9.53	16186.7
						9.534	15067.7		9.534	13577.2		9.534	7804.52		9.534	16179.3
						9.538	15119		9.538	13448.9		9.538	7878.79		9.538	16122
						9.542	15104.3		9.542	13551.9		9.542	7834.56		9.542	16255.3
						9.546	15246.7		9.546	13553.1		9.546	7794.06		9.546	16157
						9.55	15167		9.55	13446.4		9.55	7810.2		9.55	16248
						9.554	15071.3		9.554	13541.9		9.554	7806.77		9.554	16174.3
						9.558	15053.7		9.558	13524.7		9.558	7832.17		9.558	16250
						9.562	15043		9.562	13590		9.562	7885.51		9.562	16222
						9.566	15133.3		9.566	13615.3		9.566	7825.14		9.566	16273.3
						9.57	15075.7		9.57	13597.2		9.57	7801.24		9.57	16070.3
						9.574	15055.3		9.574	13456.9		9.574	7890.29		9.574	16244.2
						9.578	15262.3		9.578	13592.5		9.578	7871.91		9.578	16278.7
						9.582	14908.7		9.582	13518.9		9.582	7910.02		9.582	16226.7
						9.586	15035.3		9.586	13495		9.586	7898.44		9.586	16299.8
						9.59	15111.7		9.59	13530		9.59	7873.56		9.59	16202.7
						9.594	15210.7		9.594	13447.4		9.594	7854.88		9.594	16199
						9.598	15079.3		9.598	13527.8		9.598	7836.65		9.598	16318.3
						9.602	15058		9.602	13524.4		9.602	7849.2		9.602	16118
						9.606	15171.3		9.606	13451.4		9.606	7842.78		9.606	16163.7
						9.61	14998.7		9.61	13524.2		9.61	7875.65		9.61	16326.3
						9.614	15096.3		9.614	13512.8		9.614	7869.82		9.614	16054.7
						9.618	15054		9.618	13498.9		9.618	7885.96		9.618	16266
						9.622	14974.3		9.622	13434.2		9.622	7861.75		9.622	16100
						9.626	15057.3		9.626	13603.1		9.626	7806.62		9.626	16181.7
						9.63	14986.7		9.63	13487.5		9.63	7848.9		9.63	16209.7
						9.634	15048.7		9.634	13504.2		9.634	7862.8		9.634	16152
						9.638	15043.8		9.638	13381.1		9.638	7878.49		9.638	16189.2
						9.642	15074		9.642	13530		9.642	7808.41		9.642	16247.3
						9.646	14980.7		9.646	13620.8		9.646	7910.62		9.646	16127.3
						9.65	15089.7		9.65	13610.4		9.65	7878.94		9.65	16182.5
						9.654	15091.5		9.654	13424		9.654	7884.32		9.654	16247.2
						9.658	15040		9.658	13613.3		9.658	7848.31		9.658	16238.7
						9.662	15099.3		9.662	13303.6		9.662	7881.33		9.662	16245.3
						9.666	15115		9.666	13465.3		9.666	7875.2		9.666	16120
						9.67	15015.7		9.67	13565.3		9.67	7849.2		9.67	16227.3
						9.674	15081		9.674	13527.2		9.674	7856.97		9.674	16175.3
						9.678	15089.3		9.678	13643.3		9.678	7852.94		9.678	16170.7
						9.682	15101		9.682	13618.3		9.682	7875.65		9.682	16177.3
						9.686	15102.7		9.686	13518.1		9.686	7826.94		9.686	16129.7
						9.69	14988		9.69	13503.9		9.69	7881.63		9.69	16184.7
						9.694	15095		9.694	13450.3		9.694	7882.22		9.694	16197
						9.698	15000.5		9.698	13611.7		9.698	7880.73		9.698	16072
						9.702	15008.7		9.702	13481.5		9.702	7855.85		9.702	16067.2
						9.706	14862.3		9.706	13629.7		9.706	7941.4		9.706	16146
						9.71	15104		9.71	13416.5		9.71	7873.86		9.71	16068.3
						9.714	14931.3		9.714	13470		9.714	7839.19		9.714	16053.7
						9.718	14974.3		9.718	13520		9.718	7871.47		9.718	16097.8
						9.722	15060		9.722	13576.4		9.722	7927.65		9.722	16235.3
						9.726	14895.7		9.726	13529.2		9.726	7854.88		9.726	16243.3
						9.73	15014.7		9.73	13502.5		9.73	7916.59		9.73	16283
						9.734	14953.3		9.734	13496.1		9.734	7912.71		9.734	16178
						9.738	15086.3		9.738	13517.2		9.738	7884.17		9.738	16156.3
						9.742	14952.7		9.742	13515.8		9.742	7837.1		9.742	16323
						9.746	15021.3		9.746	13503.1		9.746	7846.36		9.746	16228.7
						9.75	14999.3		9.75	13531.1		9.75	7912.86		9.75	16075
						9.754	15036.7		9.754	13517.5		9.754	7965.9		9.754	16278.3
						9.758	15120.7		9.758	13526.1		9.758	7846.21		9.758	16157.7
						9.762	15129.7		9.762	13554.6		9.762	7875.5		9.762	16207.2
						9.766	14925.3		9.766	13391.1		9.766	7882.22		9.766	16141.3
						9.77	15129		9.77	13486.9		9.77	7889.55		9.77	16290.3
						9.774	14891.8		9.774	13447.2		9.774	7876.62		9.774	16213.5
						9.778	14997.8		9.778	13556.5		9.778	7878.26		9.778	16103
						9.782	14986		9.782	13449.7		9.782	7922.27		9.782	16139.7
						9.786	15094		9.786	13580.6		9.786	7845.62		9.786	16257
						9.79	14914.7		9.79	13614.2		9.79	7884.32		9.79	16308.7
						9.794	14855		9.794	13520.3		9.794	7848.9		9.794	16286
						9.798	14935.7		9.798	13461.9		9.798	7899.41		9.798	16171
						9.802	15140		9.802	13465.6		9.802	7960.22		9.802	16196.7
						9.806	14972		9.806	13556.7		9.806	7963.96		9.806	16218.3
						9.81	14930		9.81	13502.8		9.81	7919.13		9.81	16243
						9.814	15021.7		9.814	13545		9.814	7890.89		9.814	16057.7
						9.818	15148.3		9.818	13558.3		9.818	7878.94		9.818	16124.7
						9.822	14971.7		9.822	13528.6		9.822	7928.84		9.822	16262
						9.826	14947		9.826	13475.8		9.826	7948.49		9.826	16174.7
						9.83	14929.7		9.83	13540.8		9.83	7956.34		9.83	16285.7
						9.834	15027		9.834	13575.3		9.834	7942.52		9.834	16194
						9.838	14946		9.838	13604.7		9.838	7947.07		9.838	16138.3
						9.842	14924.7		9.842	13517.8		9.842	7946.7		9.842	16165.5
						9.846	14928.7		9.846	13452.2		9.846	7911.81		9.846	16080.7
						9.85	15039		9.85	13570		9.85	7944.83		9.85	16165
						9.854	14994		9.854	13505.8		9.854	7868.63		9.854	16100
						9.858	15051		9.858	13469.7		9.858	7921.22		9.858	16097.7
						9.862	15023.3		9.862	13546.7		9.862	7962.32		9.862	16212.3
						9.866	14940		9.866	13438.9		9.866	7919.58		9.866	16177.3
						9.87	14900.3		9.87	13512.5		9.87	7847.26		9.87	16163.7
						9.874	14880		9.874	13437.8		9.874	7911.36		9.874	16001
						9.878	15030		9.878	13487.5		9.878	7866.54		9.878	16198
						9.882	14905		9.882	13441.7		9.882	7912.56		9.882	16126.7
						9.886	14888.2		9.886	13689.3		9.886	7973.67		9.886	16238.7
						9.89	14970.3		9.89	13606.7		9.89	7966.95		9.89	16165.3
						9.894	14833.3		9.894	13415.6		9.894	7967.55		9.894	16248.3
						9.898	15058.3		9.898	13524.6		9.898	7923.76		9.898	16252.3
						9.902	14926.3		9.902	13410		9.902	7928.62		9.902	16243.3
						9.906	14990.2		9.906	13405.6		9.906	7975.76		9.906	16272.5
						9.91	15081		9.91	13496.9		9.91	7911.51		9.91	16199
						9.914	14948		9.914	13481.1		9.914	7936.91		9.914	16169.7
						9.918	15082		9.918	13485.3		9.918	7945.58		9.918	16145
						9.922	14947		9.922	13559.2		9.922	8012.37		9.922	16280.3
						9.926	15051.7		9.926	13508.9		9.926	7977.41		9.926	16360
						9.93	15043		9.93	13530.3		9.93	7916.89		9.93	16324
						9.934	14837		9.934	13555.3		9.934	7972.03		9.934	16204
						9.938	14801		9.938	13611.7		9.938	7984.13		9.938	16154
						9.942	14955		9.942	13668.3		9.942	7960.82		9.942	16312
						9.946	14929.3		9.946	13490		9.946	7952.3		9.946	16217
						9.95	14879.7		9.95	13503.9		9.95	7998.4		9.95	16402.2
						9.954	14922.7		9.954	13514.4		9.954	7883.87		9.954	16196.7
						9.958	14899.3		9.958	13588.2		9.958	8013.19		9.958	16105.3
						9.962	14902		9.962	13489.2		9.962	7954.69		9.962	16215.3
						9.966	14915.7		9.966	13495.7		9.966	8029.03		9.966	16196
						9.97	14887.7		9.97	13499.2		9.97	7893.73		9.97	16206
						9.974	14996		9.974	13544.4		9.974	7951.86		9.974	16397.7
						9.978	14962.3		9.978	13653.6		9.978	7963.66		9.978	16289.3
						9.982	15021.7		9.982	13514.4		9.982	7989.21		9.982	16253.3
						9.986	15013.7		9.986	13555		9.986	8000.72		9.986	16303
						9.99	14966.3		9.99	13598.3		9.99	8003.71		9.99	16205.3
						9.994	14834		9.994	13510.8		9.994	7992.8		9.994	16206
						9.998	14931.3		9.998	13557.2		9.998	8017.75		9.998	16268
						10.002	14881		10.002	13649.2		10.002	8008.04		10.002	16247
						10.006	14823		10.006	13505.6		10.006	7923.91		10.006	16252.7
						10.01	14959.7		10.01	13644.7		10.01	7949.32		10.01	16200.2
						10.014	14957.3		10.014	13538.6		10.014	8035.23		10.014	16197.7
						10.018	14971		10.018	13481.4		10.018	7938.26		10.018	16182.3
						10.022	14990.3		10.022	13592.6		10.022	7953.13		10.022	16220.3
						10.026	14983		10.026	13486.4		10.026	8008.71		10.026	16167.7
						10.03	14806.2		10.03	13544.4		10.03	7962.46		10.03	16187.8
						10.034	14851		10.034	13540.6		10.034	8002.36		10.034	16244.3
[truncated: 14,103 more rows]

## Sheet: Fig3g-i
LP					OP					HP
	Int	Hz	ppm			Int	Hz	ppm			Int	Hz	ppm
1	554	499686	1836.01		1	-4982	499686	1836.01		1	-266751	499686	1836.01
2	-4842	499655	1835.9		2	-14021	499655	1835.9		2	-275759	499655	1835.9
3	1752	499625	1835.79		3	-17951	499625	1835.79		3	-274259	499625	1835.79
4	765	499594	1835.67		4	-19780	499594	1835.67		4	-265566	499594	1835.67
5	686	499564	1835.56		5	-17011	499564	1835.56		5	-254915	499564	1835.56
6	-6052	499533	1835.45		6	-12464	499533	1835.45		6	-246745	499533	1835.45
7	-11853	499503	1835.34		7	-6929	499503	1835.34		7	-242605	499503	1835.34
8	-19622	499472	1835.23		8	-3376	499472	1835.23		8	-240714	499472	1835.23
9	-22606	499442	1835.11		9	-1883	499442	1835.11		9	-237300	499442	1835.11
10	-23236	499411	1835		10	-2756	499411	1835		10	-229010	499411	1835
11	-17667	499381	1834.89		11	-3899	499381	1834.89		11	-215144	499381	1834.89
12	-10028	499350	1834.78		12	-4264	499350	1834.78		12	-198547	499350	1834.78
13	838	499320	1834.67		13	-2415	499320	1834.67		13	-184686	499320	1834.67
14	10230	499289	1834.55		14	975	499289	1834.55		14	-179302	499289	1834.55
15	19028	499259	1834.44		15	5223	499259	1834.44		15	-185752	499259	1834.44
16	24039	499228	1834.33		16	8662	499228	1834.33		16	-203277	499228	1834.33
17	27446	499198	1834.22		17	11019	499198	1834.22		17	-227044	499198	1834.22
18	27816	499167	1834.1		18	12366	499167	1834.1		18	-249936	499167	1834.1
19	27976	499137	1833.99		19	14220	499137	1833.99		19	-265290	499137	1833.99
20	26835	499106	1833.88		20	17501	499106	1833.88		20	-269376	499106	1833.88
21	26526	499076	1833.77		21	22841	499076	1833.77		21	-262574	499076	1833.77
22	25335	499045	1833.66		22	29008	499045	1833.66		22	-248819	499045	1833.66
23	24509	499015	1833.54		23	34225	499015	1833.54		23	-233720	499015	1833.54
24	22090	498984	1833.43		24	36095	498984	1833.43		24	-222239	498984	1833.43
25	19220	498953	1833.32		25	33646	498953	1833.32		25	-216992	498953	1833.32
26	14412	498923	1833.21		26	27171	498923	1833.21		26	-217784	498923	1833.21
27	9189	498892	1833.1		27	18992	498892	1833.1		27	-222390	498892	1833.1
28	2606	498862	1832.98		28	11745	498862	1832.98		28	-228016	498862	1832.98
29	-3636	498831	1832.87		29	7826	498831	1832.87		29	-232649	498831	1832.87
30	-10289	498801	1832.76		30	7570	498801	1832.76		30	-235677	498801	1832.76
31	-15746	498770	1832.65		31	9664	498770	1832.65		31	-237613	498770	1832.65
32	-20741	498740	1832.53		32	11143	498740	1832.53		32	-239261	498740	1832.53
33	-23806	498709	1832.42		33	9400	498709	1832.42		33	-240879	498709	1832.42
34	-25722	498679	1832.31		34	2931	498679	1832.31		34	-241863	498679	1832.31
35	-25317	498648	1832.2		35	-7332	498648	1832.2		35	-241093	498648	1832.2
36	-23716	498618	1832.09		36	-18874	498618	1832.09		36	-237705	498618	1832.09
37	-20354	498587	1831.97		37	-28200	498587	1831.97		37	-231818	498587	1831.97
38	-16861	498557	1831.86		38	-32864	498557	1831.86		38	-224756	498557	1831.86
39	-13098	498526	1831.75		39	-32052	498526	1831.75		39	-218616	498526	1831.75
40	-10644	498496	1831.64		40	-27284	498496	1831.64		40	-215379	498496	1831.64
41	-8942	498465	1831.53		41	-21148	498465	1831.53		41	-216014	498465	1831.53
42	-8717	498435	1831.41		42	-16406	498435	1831.41		42	-220023	498435	1831.41
43	-8575	498404	1831.3		43	-14252	498404	1831.3		43	-225664	498404	1831.3
44	-8619	498374	1831.19		44	-14179	498374	1831.19		44	-230712	498374	1831.19
45	-7512	498343	1831.08		45	-13927	498343	1831.08		45	-233394	498343	1831.08
46	-6000	498313	1830.97		46	-11054	498313	1830.97		46	-233047	498313	1830.97
47	-3881	498282	1830.85		47	-3863	498282	1830.85		47	-230235	498282	1830.85
48	-2920	498252	1830.74		48	7301	498252	1830.74		48	-226323	498252	1830.74
49	-3398	498221	1830.63		49	20415	498221	1830.63		49	-222802	498221	1830.63
50	-6553	498191	1830.52		50	32237	498191	1830.52		50	-220700	498191	1830.52
51	-11286	498160	1830.4		51	39987	498160	1830.4		51	-220364	498160	1830.4
52	-16970	498130	1830.29		52	42166	498130	1830.29		52	-221628	498130	1830.29
53	-21043	498099	1830.18		53	39440	498099	1830.18		53	-224179	498099	1830.18
54	-22458	498068	1830.07		54	33960	498068	1830.07		54	-227862	498068	1830.07
55	-19766	498038	1829.96		55	28682	498038	1829.96		55	-232697	498038	1829.96
56	-14244	498007	1829.84		56	25790	498007	1829.84		56	-238648	498007	1829.84
57	-7250	497977	1829.73		57	26103	497977	1829.73		57	-245288	497977	1829.73
58	-2119	497946	1829.62		58	28524	497946	1829.62		58	-251651	497946	1829.62
59	-604	497916	1829.51		59	30873	497916	1829.51		59	-256403	497916	1829.51
60	-4286	497885	1829.4		60	30616	497885	1829.4		60	-258322	497885	1829.4
61	-11546	497855	1829.28		61	26255	497855	1829.28		61	-256833	497855	1829.28
62	-20074	497824	1829.17		62	17763	497824	1829.17		62	-252312	497824	1829.17
63	-25444	497794	1829.06		63	6936	497794	1829.06		63	-245964	497794	1829.06
64	-24802	497763	1828.95		64	-3472	497763	1828.95		64	-239291	497763	1828.95
65	-15956	497733	1828.83		65	-10492	497733	1828.83		65	-233412	497733	1828.83
66	-400	497702	1828.72		66	-12259	497702	1828.72		66	-228588	497702	1828.72
67	18993	497672	1828.61		67	-8466	497672	1828.61		67	-224228	497672	1828.61
68	36810	497641	1828.5		68	-736	497641	1828.5		68	-219387	497641	1828.5
69	48806	497611	1828.39		69	8137	497611	1828.39		69	-213533	497611	1828.39
70	51353	497580	1828.27		70	14897	497580	1828.27		70	-207141	497580	1828.27
71	44513	497550	1828.16		71	17124	497550	1828.16		71	-201765	497550	1828.16
72	30077	497519	1828.05		72	13786	497519	1828.05		72	-199450	497519	1828.05
73	12750	497489	1827.94		73	5710	497489	1827.94		73	-201694	497489	1827.94
74	-3253	497458	1827.83		74	-5022	497458	1827.83		74	-208445	497458	1827.83
75	-13721	497428	1827.71		75	-15679	497428	1827.71		75	-217648	497428	1827.71
76	-17428	497397	1827.6		76	-24058	497397	1827.6		76	-225663	497397	1827.6
77	-14518	497367	1827.49		77	-28963	497367	1827.49		77	-228499	497367	1827.49
78	-7924	497336	1827.38		78	-30594	497336	1827.38		78	-223406	497336	1827.38
79	-515	497306	1827.26		79	-29964	497306	1827.26		79	-210192	497306	1827.26
80	4175	497275	1827.15		80	-28378	497275	1827.15		80	-191640	497275	1827.15
81	4644	497245	1827.04		81	-26527	497245	1827.04		81	-172793	497245	1827.04
82	25	497214	1826.93		82	-24344	497214	1826.93		82	-159296	497214	1826.93
83	-8245	497183	1826.82		83	-21003	497183	1826.82		83	-155407	497183	1826.82
84	-18656	497153	1826.7		84	-15729	497153	1826.7		84	-162426	497153	1826.7
85	-28542	497122	1826.59		85	-8338	497122	1826.59		85	-178184	497122	1826.59
86	-36395	497092	1826.48		86	154	497092	1826.48		86	-197779	497092	1826.48
87	-40581	497061	1826.37		87	7835	497061	1826.37		87	-215305	497061	1826.37
88	-41199	497031	1826.26		88	12394	497031	1826.26		88	-225906	497031	1826.26
89	-38367	497000	1826.14		89	12233	497000	1826.14		89	-227391	497000	1826.14
90	-33641	496970	1826.03		90	7046	496970	1826.03		90	-220812	496970	1826.03
91	-28045	496939	1825.92		91	-1810	496939	1825.92		91	-209835	496939	1825.92
92	-23299	496909	1825.81		92	-11937	496909	1825.81		92	-199195	496909	1825.81
93	-19887	496878	1825.69		93	-20671	496878	1825.69		93	-192863	496878	1825.69
94	-18419	496848	1825.58		94	-26219	496848	1825.58		94	-192627	496848	1825.58
95	-18055	496817	1825.47		95	-28081	496817	1825.47		95	-197612	496817	1825.47
96	-18241	496787	1825.36		96	-27161	496787	1825.36		96	-204858	496787	1825.36
97	-17552	496756	1825.25		97	-25007	496756	1825.25		97	-210663	496756	1825.25
98	-15597	496726	1825.13		98	-23135	496726	1825.13		98	-212116	496726	1825.13
99	-11825	496695	1825.02		99	-22247	496695	1825.02		99	-208207	496695	1825.02
100	-7064	496665	1824.91		100	-22236	496665	1824.91		100	-200103	496665	1824.91
101	-1854	496634	1824.8		101	-22384	496634	1824.8		101	-190531	496634	1824.8
102	2493	496604	1824.69		102	-22093	496604	1824.69		102	-182576	496604	1824.69
103	5739	496573	1824.57		103	-21198	496573	1824.57		103	-178417	496573	1824.57
104	7550	496543	1824.46		104	-20181	496543	1824.46		104	-178529	496543	1824.46
105	8854	496512	1824.35		105	-19691	496512	1824.35		105	-181649	496512	1824.35
106	10138	496482	1824.24		106	-20156	496482	1824.24		106	-185477	496482	1824.24
107	12346	496451	1824.12		107	-21297	496451	1824.12		107	-187792	496451	1824.12
108	15119	496421	1824.01		108	-22300	496421	1824.01		108	-187466	496421	1824.01
109	18004	496390	1823.9		109	-22138	496390	1823.9		109	-184968	496390	1823.9
110	19333	496360	1823.79		110	-20312	496360	1823.79		110	-182143	496360	1823.79
111	18073	496329	1823.68		111	-17110	496329	1823.68		111	-181390	496329	1823.68
112	13143	496298	1823.56		112	-13660	496298	1823.56		112	-184601	496298	1823.56
113	5219	496268	1823.45		113	-11248	496268	1823.45		113	-192307	496268	1823.45
114	-4433	496237	1823.34		114	-10698	496237	1823.34		114	-203400	496237	1823.34
115	-12989	496207	1823.23		115	-11720	496207	1823.23		115	-215500	496207	1823.23
116	-18039	496176	1823.12		116	-13042	496176	1823.12		116	-225813	496176	1823.12
117	-17200	496146	1823		117	-12871	496146	1823		117	-232095	496146	1823
118	-10136	496115	1822.89		118	-9882	496115	1822.89		118	-233352	496115	1822.89
119	2288	496085	1822.78		119	-3793	496085	1822.78		119	-230024	496085	1822.78
120	16901	496054	1822.67		120	4374	496054	1822.67		120	-223659	496054	1822.67
121	30100	496024	1822.56		121	12901	496024	1822.56		121	-216266	496024	1822.56
122	37670	495993	1822.44		122	20123	495993	1822.44		122	-209662	495993	1822.44
123	37103	495963	1822.33		123	25293	495963	1822.33		123	-205047	495963	1822.33
124	27322	495932	1822.22		124	28683	495932	1822.22		124	-202918	495932	1822.22
125	10260	495902	1822.11		125	31237	495902	1822.11		125	-203226	495902	1822.11
126	-10579	495871	1821.99		126	33614	495871	1821.99		126	-205618	495871	1821.99
127	-29862	495841	1821.88		127	35552	495841	1821.88		127	-209581	495841	1821.88
128	-42926	495810	1821.77		128	35648	495810	1821.77		128	-214447	495810	1821.77
129	-46040	495780	1821.66		129	32103	495780	1821.66		129	-219339	495780	1821.66
130	-38578	495749	1821.55		130	23772	495749	1821.55		130	-223199	495749	1821.55
131	-22222	495719	1821.43		131	11288	495719	1821.43		131	-225014	495719	1821.43
132	-1546	495688	1821.32		132	-2761	495688	1821.32		132	-224211	495688	1821.32
133	18372	495658	1821.21		133	-14487	495658	1821.21		133	-221050	495658	1821.21
134	32460	495627	1821.1		134	-20339	495627	1821.1		134	-216765	495627	1821.1
135	38184	495597	1820.99		135	-18638	495597	1820.99		135	-213292	495597	1820.99
136	35212	495566	1820.87		136	-10580	495566	1820.87		136	-212584	495566	1820.87
137	26304	495536	1820.76		137	198	495536	1820.76		137	-215755	495536	1820.76
138	15179	495505	1820.65		138	9033	495505	1820.65		138	-222450	495505	1820.65
139	6030	495474	1820.54		139	12348	495474	1820.54		139	-230764	495474	1820.54
140	1037	495444	1820.42		140	9142	495444	1820.42		140	-237863	495444	1820.42
141	622	495413	1820.31		141	1468	495413	1820.31		141	-241102	495413	1820.31
142	2561	495383	1820.2		142	-6681	495383	1820.2		142	-239205	495383	1820.2
143	4022	495352	1820.09		143	-11223	495352	1820.09		143	-232967	495352	1820.09
144	1969	495322	1819.98		144	-9996	495322	1819.98		144	-225112	495322	1819.98
145	-4543	495291	1819.86		145	-3651	495291	1819.86		145	-219303	495291	1819.86
146	-14804	495261	1819.75		146	4695	495261	1819.75		146	-218665	495261	1819.75
147	-25765	495230	1819.64		147	11148	495230	1819.64		147	-224451	495230	1819.64
148	-34148	495200	1819.53		148	12929	495200	1819.53		148	-235435	495200	1819.53
149	-36857	495169	1819.42		149	9798	495169	1819.42		149	-248320	495169	1819.42
150	-33101	495139	1819.3		150	4056	495139	1819.3		150	-259014	495139	1819.3
151	-23826	495108	1819.19		151	-591	495108	1819.19		151	-264237	495108	1819.19
152	-12238	495078	1819.08		152	-974	495078	1819.08		152	-262761	495078	1819.08
153	-1723	495047	1818.97		153	4033	495047	1818.97		153	-255779	495047	1818.97
154	4492	495017	1818.85		154	12911	495017	1818.85		154	-246245	495017	1818.85
155	5271	494986	1818.74		155	22330	494986	1818.74		155	-237531	494986	1818.74
156	915	494956	1818.63		156	28688	494956	1818.63		156	-232013	494956	1818.63
157	-6326	494925	1818.52		157	29821	494925	1818.52		157	-230219	494925	1818.52
158	-14109	494895	1818.41		158	25778	494895	1818.41		158	-230873	494895	1818.41
159	-20057	494864	1818.29		159	18588	494864	1818.29		159	-231760	494864	1818.29
160	-23356	494834	1818.18		160	10972	494834	1818.18		160	-230928	494834	1818.18
161	-23951	494803	1818.07		161	4967	494803	1818.07		161	-227630	494803	1818.07
162	-23077	494773	1817.96		162	971	494773	1817.96		162	-222561	494773	1817.96
163	-21708	494742	1817.85		163	-2081	494742	1817.85		163	-217313	494742	1817.85
164	-20875	494712	1817.73		164	-5808	494712	1817.73		164	-213368	494712	1817.73
165	-20513	494681	1817.62		165	-11053	494681	1817.62		165	-211185	494681	1817.62
166	-20478	494651	1817.51		166	-17152	494651	1817.51		166	-209859	494651	1817.51
167	-20066	494620	1817.4		167	-22011	494620	1817.4		167	-207560	494620	1817.4
168	-19308	494589	1817.28		168	-23209	494589	1817.28		168	-202520	494589	1817.28
169	-18307	494559	1817.17		169	-19330	494559	1817.17		169	-194093	494559	1817.17
170	-17987	494528	1817.06		170	-11005	494528	1817.06		170	-183337	494528	1817.06
171	-18823	494498	1816.95		171	-857	494498	1816.95		171	-172821	494498	1816.95
172	-21226	494467	1816.84		172	7494	494467	1816.84		172	-165710	494467	1816.84
173	-24384	494437	1816.72		173	11117	494437	1816.72		173	-164552	494437	1816.72
174	-27141	494406	1816.61		174	9115	494406	1816.61		174	-170302	494406	1816.61
175	-27556	494376	1816.5		175	3163	494376	1816.5		175	-182000	494376	1816.5
176	-24373	494345	1816.39		176	-3265	494345	1816.39		176	-197194	494345	1816.39
177	-16792	494315	1816.28		177	-6434	494315	1816.28		177	-212877	494315	1816.28
178	-5639	494284	1816.16		178	-4118	494284	1816.16		178	-226457	494284	1816.16
179	7536	494254	1816.05		179	3435	494254	1816.05		179	-236375	494254	1816.05
180	20101	494223	1815.94		180	13588	494223	1815.94		180	-242160	494223	1815.94
181	29856	494193	1815.83		181	22631	494193	1815.83		181	-244066	494193	1815.83
182	34873	494162	1815.72		182	27459	494162	1815.72		182	-242588	494162	1815.72
183	34719	494132	1815.6		183	27053	494132	1815.6		183	-238204	494132	1815.6
184	29683	494101	1815.49		184	22857	494101	1815.49		184	-231468	494101	1815.49
185	21282	494071	1815.38		185	18098	494071	1815.38		185	-223334	494071	1815.38
186	10988	494040	1815.27		186	16190	494040	1815.27		186	-215409	494040	1815.27
187	581	494010	1815.15		187	19158	494010	1815.15		187	-209832	494010	1815.15
188	-8919	493979	1815.04		188	26625	493979	1815.04		188	-208694	493979	1815.04
189	-16505	493949	1814.93		189	35976	493949	1814.93		189	-213190	493949	1814.93
190	-21868	493918	1814.82		190	43430	493918	1814.82		190	-222919	493918	1814.82
191	-24497	493888	1814.71		191	45711	493888	1814.71		191	-235724	493888	1814.71
192	-24437	493857	1814.59		192	41387	493857	1814.59		192	-248293	493857	1814.59
193	-21634	493827	1814.48		193	31503	493827	1814.48		193	-257316	493827	1814.48
194	-16876	493796	1814.37		194	19105	493796	1814.37		194	-260755	493796	1814.37
195	-11122	493766	1814.26		195	8066	493766	1814.26		195	-258647	493766	1814.26
196	-6137	493735	1814.15		196	1561	493735	1814.15		196	-253041	493735	1814.15
197	-3385	493704	1814.03		197	1008	493704	1814.03		197	-247068	493704	1814.03
198	-4291	493674	1813.92		198	5669	493674	1813.92		198	-243523	493674	1813.92
199	-9072	493643	1813.81		199	13193	493643	1813.81		199	-243591	493643	1813.81
200	-17313	493613	1813.7		200	20644	493613	1813.7		200	-246274	493613	1813.7
201	-27432	493582	1813.58		201	25702	493582	1813.58		201	-248803	493582	1813.58
202	-37900	493552	1813.47		202	27425	493552	1813.47		202	-247822	493552	1813.47
203	-47074	493521	1813.36		203	26442	493521	1813.36		203	-240856	493521	1813.36
204	-54307	493491	1813.25		204	24433	493491	1813.25		204	-227399	493491	1813.25
205	-59234	493460	1813.14		205	23313	493460	1813.14		205	-209195	493460	1813.14
206	-62160	493430	1813.02		206	24332	493430	1813.02		206	-189624	493430	1813.02
207	-62854	493399	1812.91		207	27601	493399	1812.91		207	-172501	493399	1812.91
208	-60943	493369	1812.8		208	32049	493369	1812.8		208	-160815	493369	1812.8
209	-55264	493338	1812.69		209	35932	493338	1812.69		209	-155909	493338	1812.69
210	-45100	493308	1812.58		210	37484	493308	1812.58		210	-157358	493308	1812.58
211	-30216	493277	1812.46		211	35603	493277	1812.46		211	-163477	493277	1812.46
212	-12154	493247	1812.35		212	30152	493247	1812.35		212	-172128	493247	1812.35
213	6422	493216	1812.24		213	21948	493216	1812.24		213	-181450	493216	1812.24
214	21668	493186	1812.13		214	12381	493186	1812.13		214	-190221	493186	1812.13
215	30432	493155	1812.01		215	2989	493155	1812.01		215	-197836	493155	1812.01
216	30817	493125	1811.9		216	-4949	493125	1811.9		216	-204015	493125	1811.9
217	23634	493094	1811.79		217	-10526	493094	1811.79		217	-208523	493094	1811.79
218	11616	493064	1811.68		218	-13227	493064	1811.68		218	-211047	493064	1811.68
219	-913	493033	1811.57		219	-12792	493033	1811.57		219	-211287	493033	1811.57
220	-10242	493003	1811.45		220	-9238	493003	1811.45		220	-209152	493003	1811.45
221	-14013	492972	1811.34		221	-2946	492972	1811.34		221	-204895	492972	1811.34
222	-12576	492942	1811.23		222	5125	492942	1811.23		222	-199086	492942	1811.23
223	-7988	492911	1811.12		223	13393	492911	1811.12		223	-192433	492911	1811.12
224	-3485	492881	1811.01		224	19813	492881	1811.01		224	-185550	492881	1811.01
225	-1338	492850	1810.89		225	22428	492850	1810.89		225	-178811	492850	1810.89
226	-2415	492819	1810.78		226	20036	492819	1810.78		226	-172376	492819	1810.78
227	-5333	492789	1810.67		227	12793	492789	1810.67		227	-166343	492789	1810.67
228	-7863	492758	1810.56		228	2324	492758	1810.56		228	-160929	492758	1810.56
229	-7609	492728	1810.44		229	-8702	492728	1810.44		229	-156542	492728	1810.44
230	-3872	492697	1810.33		230	-17575	492697	1810.33		230	-153698	492697	1810.33
231	2473	492667	1810.22		231	-22573	492667	1810.22		231	-152816	492667	1810.22
232	8769	492636	1810.11		232	-23716	492636	1810.11		232	-154036	492636	1810.11
233	12373	492606	1810		233	-22684	492606	1810		233	-157155	492606	1810
234	11332	492575	1809.88		234	-22031	492575	1809.88		234	-161741	492575	1809.88
235	5828	492545	1809.77		235	-23890	492545	1809.77		235	-167346	492545	1809.77
236	-2515	492514	1809.66		236	-28894	492514	1809.66		236	-173690	492514	1809.66
237	-10884	492484	1809.55		237	-35770	492484	1809.55		237	-180685	492484	1809.55
238	-17144	492453	1809.44		238	-41975	492453	1809.44		238	-188269	492453	1809.44
239	-20174	492423	1809.32		239	-45021	492423	1809.32		239	-196161	492423	1809.32
240	-20731	492392	1809.21		240	-43962	492392	1809.21		240	-203694	492392	1809.21
241	-20252	492362	1809.1		241	-40171	492362	1809.1		241	-209877	492362	1809.1
242	-20436	492331	1808.99		242	-37029	492331	1808.99		242	-213714	492331	1808.99
243	-21702	492301	1808.88		243	-38439	492301	1808.88		243	-214651	492301	1808.88
244	-23464	492270	1808.76		244	-46913	492270	1808.76		244	-212925	492270	1808.76
245	-23936	492240	1808.65		245	-62019	492240	1808.65		245	-209598	492240	1808.65
246	-21668	492209	1808.54		246	-80104	492209	1808.54		246	-206205	492209	1808.54
247	-15852	492179	1808.43		247	-95448	492179	1808.43		247	-204127	492179	1808.43
248	-7340	492148	1808.31		248	-102517	492148	1808.31		248	-203979	492148	1808.31
249	2250	492118	1808.2		249	-98257	492118	1808.2		249	-205302	492118	1808.2
250	10765	492087	1808.09		250	-83462	492087	1808.09		250	-206743	492087	1808.09
251	17011	492057	1807.98		251	-62477	492057	1807.98		251	-206702	492057	1807.98
252	20651	492026	1807.87		252	-41400	492026	1807.87		252	-204158	492026	1807.87
253	22622	491995	1807.75		253	-25510	491995	1807.75		253	-199334	491995	1807.75
254	23860	491965	1807.64		254	-17158	491965	1807.64		254	-193871	491965	1807.64
255	25099	491934	1807.53		255	-15001	491934	1807.53		255	-190393	491934	1807.53
256	25868	491904	1807.42		256	-14997	491904	1807.42		256	-191593	491904	1807.42
257	25300	491873	1807.31		257	-12589	491873	1807.31		257	-199180	491873	1807.31
258	22266	491843	1807.19		258	-5116	491843	1807.19		258	-213085	491843	1807.19
259	16763	491812	1807.08		259	6792	491812	1807.08		259	-231224	491812	1807.08
260	9714	491782	1806.97		260	19377	491782	1806.97		260	-249951	491782	1806.97
261	3238	491751	1806.86		261	27508	491751	1806.86		261	-265049	491751	1806.86
262	-821	491721	1806.74		262	27071	491721	1806.74		262	-272969	491721	1806.74
263	-1324	491690	1806.63		263	16987	491690	1806.63		263	-271922	491690	1806.63
264	1019	491660	1806.52		264	-173	491660	1806.52		264	-262497	491660	1806.52
265	4451	491629	1806.41		265	-19135	491629	1806.41		265	-247582	491629	1806.41
266	6539	491599	1806.3		266	-34053	491599	1806.3		266	-231607	491599	1806.3
267	5921	491568	1806.18		267	-40763	491568	1806.18		267	-219274	491568	1806.18
268	2531	491538	1806.07		268	-38229	491538	1806.07		268	-214132	491538	1806.07
269	-1904	491507	1805.96		269	-28554	491507	1805.96		269	-217425	491507	1805.96
270	-5315	491477	1805.85		270	-15730	491477	1805.85		270	-227603	491477	1805.85
271	-6021	491446	1805.74		271	-3738	491446	1805.74		271	-240714	491446	1805.74
272	-4222	491416	1805.62		272	5023	491416	1805.62		272	-251640	491416	1805.62
273	-1513	491385	1805.51		273	10398	491385	1805.51		273	-255816	491385	1805.51
274	-516	491355	1805.4		274	13943	491355	1805.4		274	-250879	491355	1805.4
275	-2890	491324	1805.29		275	17695	491324	1805.29		275	-237616	491324	1805.29
276	-8673	491294	1805.17		276	22831	491294	1805.17		276	-219806	491294	1805.17
277	-15485	491263	1805.06		277	28967	491263	1805.06		277	-202952	491263	1805.06
278	-19996	491233	1804.95		278	34307	491233	1804.95		278	-192299	491233	1804.95
279	-19099	491202	1804.84		279	36581	491202	1804.84		279	-190922	491202	1804.84
280	-12118	491172	1804.73		280	34191	491172	1804.73		280	-198615	491172	1804.73
281	-1005	491141	1804.61		281	27069	491141	1804.61		281	-212085	491141	1804.61
282	9775	491110	1804.5		282	16797	491110	1804.5		282	-226361	491110	1804.5
283	15590	491080	1804.39		283	6040	491080	1804.39		283	-236847	491080	1804.39
284	13259	491049	1804.28		284	-2481	491049	1804.28		284	-241125	491049	1804.28
285	3046	491019	1804.17		285	-6955	491019	1804.17		285	-239737	491019	1804.17
286	-11810	490988	1804.05		286	-7055	490988	1804.05		286	-235600	490988	1804.05
287	-25964	490958	1803.94		287	-3879	490958	1803.94		287	-232366	490958	1803.94
288	-34689	490927	1803.83		288	594	490927	1803.83		288	-232500	490927	1803.83
289	-35312	490897	1803.72		289	4333	490897	1803.72		289	-236010	490897	1803.72
290	-28558	490866	1803.6		290	5979	490866	1803.6		290	-240437	490866	1803.6
291	-17394	490836	1803.49		291	5278	490836	1803.49		291	-242116	490836	1803.49
292	-5844	490805	1803.38		292	3048	490805	1803.38		292	-238105	490805	1803.38
293	3383	490775	1803.27		293	793	490775	1803.27		293	-227828	490775	1803.27
294	9478	490744	1803.16		294	31	490744	1803.16		294	-213615	490744	1803.16
295	13872	490714	1803.04		295	1638	490714	1803.04		295	-199827	490714	1803.04
296	18511	490683	1802.93		296	5367	490683	1802.93		296	-190954	490683	1802.93
297	24814	490653	1802.82		297	9786	490653	1802.82		297	-189558	490653	1802.82
298	32194	490622	1802.71		298	12646	490622	1802.71		298	-195051	490622	1802.71
299	38668	490592	1802.6		299	11684	490592	1802.6		299	-203885	490592	1802.6
300	41487	490561	1802.48		300	5547	490561	1802.48		300	-211101	490561	1802.48
301	39133	490531	1802.37		301	-5445	490531	1802.37		301	-212542	490531	1802.37
302	31830	490500	1802.26		302	-19087	490500	1802.26		302	-206727	490500	1802.26
303	21990	490470	1802.15		303	-31769	490470	1802.15		303	-195544	490470	1802.15
304	12611	490439	1802.04		304	-39597	490439	1802.04		304	-183493	490439	1802.04
305	6200	490409	1801.92		305	-39735	490409	1801.92		305	-175829	490409	1801.92
306	3101	490378	1801.81		306	-31498	490378	1801.81		306	-176433	490378	1801.81
307	1859	490348	1801.7		307	-16665	490348	1801.7		307	-186323	490348	1801.7
308	-261	490317	1801.59		308	1115	490317	1801.59		308	-203361	490317	1801.59
309	-5175	490287	1801.47		309	17660	490287	1801.47		309	-223178	490287	1801.47
310	-13131	490256	1801.36		310	29743	490256	1801.36		310	-240823	490256	1801.36
311	-21907	490225	1801.25		311	36159	490225	1801.25		311	-252424	490225	1801.25
312	-28217	490195	1801.14		312	37861	490195	1801.14		312	-256238	490195	1801.14
313	-28936	490164	1801.03		313	37206	490164	1801.03		313	-252810	490164	1801.03
314	-23202	490134	1800.91		314	36654	490134	1800.91		314	-244384	490134	1800.91
315	-12610	490103	1800.8		315	37596	490103	1800.8		315	-233917	490103	1800.8
316	-1049	490073	1800.69		316	39846	490073	1800.69		316	-224128	490073	1800.69
317	7440	490042	1800.58		317	42025	490042	1800.58		317	-216845	490042	1800.58
318	10036	490012	1800.47		318	42562	490012	1800.47		318	-212729	490012	1800.47
319	6745	489981	1800.35		319	40748	489981	1800.35		319	-211299	489981	1800.35
320	-211	489951	1800.24		320	37235	489951	1800.24		320	-211201	489951	1800.24
321	-7212	489920	1800.13		321	33698	489920	1800.13		321	-210642	489920	1800.13
322	-11447	489890	1800.02		322	31809	489890	1800.02		322	-207991	489890	1800.02
323	-11746	489859	1799.9		323	32109	489859	1799.9		323	-202449	489859	1799.9
324	-9268	489829	1799.79		324	33411	489829	1799.79		324	-194580	489829	1799.79
325	-6134	489798	1799.68		325	33154	489798	1799.68		325	-186433	489798	1799.68
326	-4441	489768	1799.57		326	28599	489768	1799.57		326	-181031	489768	1799.57
327	-4600	489737	1799.46		327	18343	489737	1799.46		327	-181249	489737	1799.46
328	-5536	489707	1799.34		328	3356	489707	1799.34		328	-188434	489707	1799.34
329	-5000	489676	1799.23		329	-12998	489676	1799.23		329	-201362	489676	1799.23
330	-1409	489646	1799.12		330	-26085	489646	1799.12		330	-216123	489646	1799.12
331	5441	489615	1799.01		331	-31791	489615	1799.01		331	-227209	489615	1799.01
332	13605	489585	1798.9		332	-28225	489585	1798.9		332	-229520	489585	1798.9
333	20211	489554	1798.78		333	-16523	489554	1798.78		333	-220517	489554	1798.78
334	22442	489524	1798.67		334	-454	489524	1798.67		334	-201545	489524	1798.67
335	19337	489493	1798.56		335	15028	489493	1798.56		335	-177617	489493	1798.56
336	11864	489463	1798.45		336	25599	489463	1798.45		336	-155591	489463	1798.45
337	2794	489432	1798.33		337	28993	489432	1798.33		337	-141442	489432	1798.33
338	-5158	489401	1798.22		338	25476	489401	1798.22		338	-137803	489401	1798.22
339	-10357	489371	1798.11		339	17311	489371	1798.11		339	-142932	489371	1798.11
340	-13470	489340	1798		340	7561	489340	1798		340	-151637	489340	1798
341	-16688	489310	1797.89		341	-1130	489310	1797.89		341	-157797	489310	1797.89
342	-22873	489279	1797.77		342	-7287	489279	1797.77		342	-157340	489279	1797.77
343	-33549	489249	1797.66		343	-10667	489249	1797.66		343	-150272	489249	1797.66
344	-48280	489218	1797.55		344	-11803	489218	1797.55		344	-140753	489218	1797.55
345	-64226	489188	1797.44		345	-11402	489188	1797.44		345	-135145	489188	1797.44
346	-77621	489157	1797.33		346	-9973	489157	1797.33		346	-138904	489157	1797.33
347	-84917	489127	1797.21		347	-7794	489127	1797.21		347	-153817	489127	1797.21
348	-84568	489096	1797.1		348	-5134	489096	1797.1		348	-176897	489096	1797.1
349	-77134	489066	1796.99		349	-2451	489066	1796.99		349	-201532	489066	1796.99
350	-65264	489035	1796.88		350	-380	489035	1796.88		350	-220354	489035	1796.88
351	-52130	489005	1796.76		351	529	489005	1796.76		351	-228504	489005	1796.76
352	-40652	488974	1796.65		352	115	488974	1796.65		352	-225734	488974	1796.65
353	-32303	488944	1796.54		353	-1271	488944	1796.54		353	-216364	488944	1796.54
354	-27447	488913	1796.43		354	-2984	488913	1796.43		354	-207112	488913	1796.43
355	-25340	488883	1796.32		355	-4529	488883	1796.32		355	-203859	488883	1796.32
356	-25116	488852	1796.2		356	-6000	488852	1796.2		356	-208874	488852	1796.2
357	-25715	488822	1796.09		357	-8142	488822	1796.09		357	-219818	488822	1796.09
358	-26336	488791	1795.98		358	-11968	488791	1795.98		358	-230938	488791	1795.98
359	-25896	488761	1795.87		359	-18023	488761	1795.87		359	-235856	488761	1795.87
360	-23460	488730	1795.76		360	-25721	488730	1795.76		360	-230564	488730	1795.76
361	-18127	488700	1795.64		361	-33147	488700	1795.64		361	-215230	488700	1795.64
362	-9958	488669	1795.53		362	-37563	488669	1795.53		362	-194018	488669	1795.53
363	68	488639	1795.42		363	-36443	488639	1795.42		363	-173080	488639	1795.42
364	9756	488608	1795.31		364	-28607	488608	1795.31		364	-157776	488608	1795.31
365	16854	488578	1795.2		365	-14880	488578	1795.2		365	-150458	488578	1795.2
366	19751	488547	1795.08		366	2056	488547	1795.08		366	-149824	488547	1795.08
367	18813	488516	1794.97		367	18607	488516	1794.97		367	-152023	488516	1794.97
368	16103	488486	1794.86		368	31542	488486	1794.86		368	-152866	488486	1794.86
369	14908	488455	1794.75		369	39035	488455	1794.75		369	-149970	488455	1794.75
370	17696	488425	1794.63		370	40973	488425	1794.63		370	-143817	488425	1794.63
371	24916	488394	1794.52		371	38490	488394	1794.52		371	-137294	488394	1794.52
372	33869	488364	1794.41		372	33024	488364	1794.41		372	-134057	488364	1794.41
373	39833	488333	1794.3		373	25509	488333	1794.3		373	-136615	488333	1794.3
374	37654	488303	1794.19		374	16134	488303	1794.19		374	-145106	488303	1794.19
375	24610	488272	1794.07		375	4809	488272	1794.07		375	-157293	488272	1794.07
376	1764	488242	1793.96		376	-7998	488242	1793.96		376	-169679	488242	1793.96
377	-25508	488211	1793.85		377	-20632	488211	1793.85		377	-179090	488211	1793.85
378	-49648	488181	1793.74		378	-30329	488181	1793.74		378	-183897	488181	1793.74
379	-63436	488150	1793.63		379	-34116	488150	1793.63		379	-184330	488150	1793.63
380	-63245	488120	1793.51		380	-30174	488120	1793.51		380	-181849	488120	1793.51
381	-50155	488089	1793.4		381	-18974	488089	1793.4		381	-178048	488089	1793.4
382	-29809	488059	1793.29		382	-3537	488059	1793.29		382	-173732	488059	1793.29
383	-9671	488028	1793.18		383	11446	488028	1793.18		383	-168684	488028	1793.18
384	3665	487998	1793.06		384	21322	487998	1793.06		384	-162164	487998	1793.06
385	7325	487967	1792.95		385	23282	487967	1792.95		385	-153772	487967	1792.95
386	2521	487937	1792.84		386	17422	487937	1792.84		386	-144110	487937	1792.84
387	-6195	487906	1792.73		387	6592	487906	1792.73		387	-134817	487906	1792.73
388	-13702	487876	1792.62		388	-4914	487876	1792.62		388	-127910	487876	1792.62
389	-16313	487845	1792.5		389	-13177	487845	1792.5		389	-124806	487845	1792.5
390	-13482	487815	1792.39		390	-16148	487815	1792.39		390	-125571	487815	1792.39
391	-7118	487784	1792.28		391	-14160	487784	1792.28		391	-128858	487784	1792.28
392	-427	487754	1792.17		392	-9320	487754	1792.17		392	-132598	487754	1792.17
393	4351	487723	1792.06		393	-4188	487723	1792.06		393	-135122	487723	1792.06
394	6723	487693	1791.94		394	-472	487693	1791.94		394	-136132	487693	1791.94
395	8237	487662	1791.83		395	1623	487662	1791.83		395	-136981	487662	1791.83
396	10900	487631	1791.72		396	3140	487631	1791.72		396	-140100	487631	1791.72
397	16041	487601	1791.61		397	5476	487601	1791.61		397	-147812	487601	1791.61
398	22990	487570	1791.49		398	9426	487570	1791.49		398	-161100	487570	1791.49
399	29692	487540	1791.38		399	14713	487540	1791.38		399	-178926	487540	1791.38
400	33588	487509	1791.27		400	20232	487509	1791.27		400	-198439	487509	1791.27
401	33570	487479	1791.16		401	24774	487479	1791.16		401	-215977	487479	1791.16
402	30560	487448	1791.05		402	27728	487448	1791.05		402	-228403	487448	1791.05
403	27601	487418	1790.93		403	29297	487418	1790.93		403	-234181	487418	1790.93
404	28018	487387	1790.82		404	30062	487387	1790.82		404	-233731	487387	1790.82
405	33851	487357	1790.71		405	30209	487357	1790.71		405	-228973	487357	1790.71
406	44114	487326	1790.6		406	28944	487326	1790.6		406	-222329	487326	1790.6
407	55137	487296	1790.49		407	24602	487296	1790.49		407	-215679	487296	1790.49
408	61652	487265	1790.37		408	15522	487265	1790.37		408	-209746	487265	1790.37
409	59468	487235	1790.26		409	1309	487235	1790.26		409	-204126	487235	1790.26
410	47170	487204	1790.15		410	-16240	487204	1790.15		410	-197895	487204	1790.15
411	27321	487174	1790.04		411	-33168	487174	1790.04		411	-190415	487174	1790.04
412	5253	487143	1789.92		412	-44556	487143	1789.92		412	-181957	487143	1789.92
413	-12718	487113	1789.81		413	-46453	487113	1789.81		413	-173830	487113	1789.81
414	-22140	487082	1789.7		414	-37682	487082	1789.7		414	-167977	487082	1789.7
415	-21754	487052	1789.59		415	-20614	487052	1789.59		415	-166236	487052	1789.59
416	-14047	487021	1789.48		416	-457	487021	1789.48		416	-169574	487021	1789.48
417	-3570	486991	1789.36		417	16728	486991	1789.36		417	-177620	486991	1789.36
418	4835	486960	1789.25		418	26417	486960	1789.25		418	-188650	486960	1789.25
419	8333	486930	1789.14		419	27347	486930	1789.14		419	-200037	486930	1789.14
420	6620	486899	1789.03		420	21792	486899	1789.03		420	-208975	486899	1789.03
421	1841	486869	1788.92		421	14305	486869	1788.92		421	-213254	486869	1788.92
422	-3193	486838	1788.8		422	9531	486838	1788.8		422	-211840	486838	1788.8
423	-6248	486808	1788.69		423	10139	486808	1788.69		423	-205110	486808	1788.69
424	-7035	486777	1788.58		424	15820	486777	1788.58		424	-194668	486777	1788.58
425	-6830	486746	1788.47		425	23722	486746	1788.47		425	-182833	486746	1788.47
426	-7916	486716	1788.35		426	30018	486716	1788.35		426	-171917	486716	1788.35
427	-11964	486685	1788.24		427	31759	486685	1788.24		427	-163546	486685	1788.24
428	-19442	486655	1788.13		428	28100	486655	1788.13		428	-158217	486655	1788.13
429	-29077	486624	1788.02		429	20374	486624	1788.02		429	-155257	486624	1788.02
430	-38812	486594	1787.91		430	11120	486594	1787.91		430	-153211	486594	1787.91
431	-46472	486563	1787.79		431	2677	486563	1787.79		431	-150528	486563	1787.79
432	-51030	486533	1787.68		432	-3858	486533	1787.68		432	-146275	486533	1787.68
433	-52635	486502	1787.57		433	-8803	486502	1787.57		433	-140602	486502	1787.57
434	-52683	486472	1787.46		434	-13195	486472	1787.46		434	-134715	486472	1787.46
435	-52729	486441	1787.35		435	-17735	486441	1787.35		435	-130373	486441	1787.35
436	-54035	486411	1787.23		436	-22041	486411	1787.23		436	-129072	486411	1787.23
437	-56708	486380	1787.12		437	-24690	486380	1787.12		437	-131295	486380	1787.12
438	-60015	486350	1787.01		438	-24027	486350	1787.01		438	-136176	486350	1787.01
439	-62430	486319	1786.9		439	-19287	486319	1786.9		439	-141757	486319	1786.9
440	-62587	486289	1786.79		440	-11352	486289	1786.79		440	-145772	486289	1786.79
441	-59502	486258	1786.67		441	-2686	486258	1786.67		441	-146620	486258	1786.67
442	-53271	486228	1786.56		442	3601	486228	1786.56		442	-144101	486228	1786.56
443	-44791	486197	1786.45		443	5062	486197	1786.45		443	-139553	486197	1786.45
444	-35910	486167	1786.34		444	949	486167	1786.34		444	-135320	486167	1786.34
445	-28682	486136	1786.22		445	-7580	486136	1786.22		445	-133780	486136	1786.22
446	-25181	486106	1786.11		446	-18177	486106	1786.11		446	-136355	486106	1786.11
447	-26577	486075	1786		447	-28522	486075	1786		447	-142979	486075	1786
448	-32980	486045	1785.89		448	-37392	486045	1785.89		448	-152230	486045	1785.89
449	-42857	486014	1785.78		449	-45001	486014	1785.78		449	-162065	486014	1785.78
450	-53551	485984	1785.66		450	-52431	485984	1785.66		450	-170763	485984	1785.66
451	-61599	485953	1785.55		451	-60524	485953	1785.55		451	-177611	485953	1785.55
452	-64084	485922	1785.44		452	-68869	485922	1785.44		452	-182981	485922	1785.44
453	-59352	485892	1785.33		453	-75512	485892	1785.33		453	-187786	485892	1785.33
454	-48019	485861	1785.22		454	-77595	485861	1785.22		454	-192610	485861	1785.22
455	-32610	485831	1785.1		455	-72666	485831	1785.1		455	-197018	485831	1785.1
456	-17077	485800	1784.99		456	-59956	485800	1784.99		456	-199470	485800	1784.99
457	-5139	485770	1784.88		457	-40996	485770	1784.88		457	-197974	485770	1784.88
458	731	485739	1784.77		458	-19182	485739	1784.77		458	-191214	485739	1784.77
459	429	485709	1784.65		459	1467	485709	1784.65		459	-179608	485709	1784.65
460	-4189	485678	1784.54		460	17803	485678	1784.54		460	-165710	485678	1784.54
461	-9901	485648	1784.43		461	28530	485648	1784.43		461	-153629	485648	1784.43
462	-13792	485617	1784.32		462	34259	485617	1784.32		462	-147581	485617	1784.32
463	-14100	485587	1784.21		463	36659	485587	1784.21		463	-150139	485587	1784.21
464	-11058	485556	1784.09		464	37229	485556	1784.09		464	-160940	485556	1784.09
465	-6235	485526	1783.98		465	36365	485526	1783.98		465	-176489	485526	1783.98
466	-1931	485495	1783.87		466	33227	485495	1783.87		466	-191263	485495	1783.87
467	204	485465	1783.76		467	26451	485465	1783.76		467	-199748	485465	1783.76
468	-493	485434	1783.65		468	15302	485434	1783.65		468	-198622	485434	1783.65
469	-3358	485404	1783.53		469	591	485404	1783.53		469	-188172	485404	1783.53
470	-7261	485373	1783.42		470	-15154	485373	1783.42		470	-172291	485373	1783.42
471	-11010	485343	1783.31		471	-28426	485343	1783.31		471	-157024	485343	1783.31
472	-14150	485312	1783.2		472	-36036	485312	1783.2		472	-148196	485312	1783.2
473	-16637	485282	1783.08		473	-36362	485282	1783.08		473	-149089	485282	1783.08
474	-18751	485251	1782.97		474	-29938	485251	1782.97		474	-159138	485251	1782.97
475	-20276	485221	1782.86		475	-19140	485221	1782.86		475	-174192	485221	1782.86
476	-20635	485190	1782.75		476	-7130	485190	1782.75		476	-188248	485190	1782.75
477	-18865	485160	1782.64		477	3395	485160	1782.64		477	-195924	485160	1782.64
478	-14608	485129	1782.52		478	11102	485129	1782.52		478	-194658	485129	1782.52
479	-8424	485099	1782.41		479	16168	485099	1782.41		479	-185680	485099	1782.41
480	-2279	485068	1782.3		480	19756	485068	1782.3		480	-173400	485068	1782.3
481	1308	485037	1782.19		481	23129	485037	1782.19		481	-163468	485037	1782.19
482	23	485007	1782.08		482	26903	485007	1782.08		482	-160375	485007	1782.08
483	-6768	484976	1781.96		483	30764	484976	1781.96		483	-165620	484976	1781.96
484	-17702	484946	1781.85		484	33716	484946	1781.85		484	-177201	484946	1781.85
485	-29374	484915	1781.74		485	34631	484915	1781.74		485	-190621	484915	1781.74
486	-37784	484885	1781.63		486	32785	484885	1781.63		486	-200892	484885	1781.63
487	-39574	484854	1781.51		487	28101	484854	1781.51		487	-204641	484854	1781.51
488	-33614	484824	1781.4		488	21095	484824	1781.4		488	-201382	484824	1781.4
489	-21096	484793	1781.29		489	12610	484793	1781.29		489	-193445	484793	1781.29
490	-5227	484763	1781.18		490	3596	484763	1781.18		490	-184671	484763	1781.18
491	10438	484732	1781.07		491	-4971	484732	1781.07		491	-178564	484732	1781.07
492	23129	484702	1780.95		492	-12036	484702	1780.95		492	-176769	484702	1780.95
493	32048	484671	1780.84		493	-16455	484671	1780.84		493	-178598	484671	1780.84
494	37994	484641	1780.73		494	-17140	484641	1780.73		494	-181741	484641	1780.73
495	42796	484610	1780.62		495	-13414	484610	1780.62		495	-183755	484610	1780.62
496	47798	484580	1780.51		496	-5391	484580	1780.51		496	-183496	484580	1780.51
497	53296	484549	1780.39		497	5830	484549	1780.39		497	-181768	484549	1780.39
498	58101	484519	1780.28		498	18354	484519	1780.28		498	-180802	484519	1780.28
499	60505	484488	1780.17		499	30029	484488	1780.17		499	-182853	484488	1780.17
500	59033	484458	1780.06		500	39119	484458	1780.06		500	-188623	484458	1780.06
501	53618	484427	1779.95		501	44767	484427	1779.95		501	-196380	484427	1779.95
502	45523	484397	1779.83		502	47015	484397	1779.83		502	-202302	484397	1779.83
503	37103	484366	1779.72		503	46368	484366	1779.72		503	-202002	484366	1779.72
504	30464	484336	1779.61		504	43201	484336	1779.61		504	-192586	484336	1779.61
505	26778	484305	1779.5		505	37359	484305	1779.5		505	-174290	484305	1779.5
506	25511	484275	1779.38		506	28294	484275	1779.38		506	-150886	484275	1779.38
507	25005	484244	1779.27		507	15682	484244	1779.27		507	-128588	484244	1779.27
508	23020	484214	1779.16		508	222	484214	1779.16		508	-113830	484214	1779.16
509	18032	484183	1779.05		509	-15914	484183	1779.05		509	-110851	484183	1779.05
510	9581	484152	1778.94		510	-29377	484152	1778.94		510	-120062	484152	1778.94
511	-1372	484122	1778.82		511	-36702	484122	1778.82		511	-137888	484122	1778.82
512	-13252	484091	1778.71		512	-35743	484091	1778.71		512	-158130	484091	1778.71
513	-24291	484061	1778.6		513	-26798	484061	1778.6		513	-174266	484061	1778.6
514	-33389	484030	1778.49		514	-12802	484030	1778.49		514	-181759	484030	1778.49
515	-39958	484000	1778.38		515	1616	484000	1778.38		515	-179497	484000	1778.38
516	-43953	483969	1778.26		516	11877	483969	1778.26		516	-169896	483969	1778.26
517	-45160	483939	1778.15		517	15234	483939	1778.15		517	-157749	483939	1778.15
518	-43256	483908	1778.04		518	11760	483908	1778.04		518	-148374	483908	1778.04
519	-37645	483878	1777.93		519	4059	483878	1777.93		519	-145788	483878	1777.93
520	-28229	483847	1777.81		520	-4147	483847	1777.81		520	-151535	483847	1777.81
521	-15639	483817	1777.7		521	-9893	483817	1777.7		521	-164434	483817	1777.7
522	-1785	483786	1777.59		522	-12343	483786	1777.59		522	-181188	483786	1777.59
523	10704	483756	1777.48		523	-13018	483756	1777.48		523	-197530	483756	1777.48
524	18906	483725	1777.37		524	-14748	483725	1777.37		524	-209503	483725	1777.37
525	20844	483695	1777.25		525	-19946	483695	1777.25		525	-214540	483695	1777.25
526	15910	483664	1777.14		526	-29086	483664	1777.14		526	-212127	483664	1777.14
527	5368	483634	1777.03		527	-40236	483634	1777.03		527	-203946	483634	1777.03
528	-8334	483603	1776.92		528	-49876	483603	1776.92		528	-193440	483603	1776.92
529	-22091	483573	1776.81		529	-54643	483573	1776.81		529	-184880	483573	1776.81
530	-33336	483542	1776.69		530	-53044	483542	1776.69		530	-182097	483542	1776.69
531	-40393	483512	1776.58		531	-46288	483512	1776.58		531	-187202	483512	1776.58
532	-42968	483481	1776.47		532	-37729	483481	1776.47		532	-199715	483481	1776.47
533	-41670	483451	1776.36		533	-31216	483451	1776.36		533	-216503	483451	1776.36
534	-37902	483420	1776.24		534	-29173	483420	1776.24		534	-232672	483420	1776.24
535	-33186	483390	1776.13		535	-31411	483390	1776.13		535	-243222	483390	1776.13
536	-29199	483359	1776.02		536	-35288	483359	1776.02		536	-244883	483359	1776.02
537	-27330	483328	1775.91		537	-37171	483328	1775.91		537	-237402	483328	1775.91
538	-28804	483298	1775.8		538	-34423	483298	1775.8		538	-223689	483298	1775.8
539	-34122	483267	1775.68		539	-26901	483267	1775.68		539	-208693	483267	1775.68
540	-43014	483237	1775.57		540	-17149	483237	1775.57		540	-197410	483237	1775.57
541	-53907	483206	1775.46		541	-9176	483206	1775.46		541	-192894	483206	1775.46
542	-64301	483176	1775.35		542	-6391	483176	1775.35		542	-195150	483176	1775.35
543	-71008	483145	1775.24		543	-9779	483145	1775.24		543	-201417	483145	1775.24
544	-71344	483115	1775.12		544	-17222	483115	1775.12		544	-207720	483115	1775.12
545	-63825	483084	1775.01		545	-24372	483084	1775.01		545	-210907	483084	1775.01
546	-49099	483054	1774.9		546	-26633	483054	1774.9		546	-210179	483054	1774.9
547	-29642	483023	1774.79		547	-21312	483023	1774.79		547	-207335	483023	1774.79
548	-9297	482993	1774.67		548	-8865	482993	1774.67		548	-205593	482993	1774.67
549	8249	482962	1774.56		549	7323	482962	1774.56		549	-207611	482962	1774.56
550	20416	482932	1774.45		550	22525	482932	1774.45		550	-213758	482932	1774.45
551	26730	482901	1774.34		551	32761	482901	1774.34		551	-221604	482901	1774.34
552	28436	482871	1774.23		552	36429	482871	1774.23		552	-226990	482871	1774.23
553	27900	482840	1774.11		553	34656	482840	1774.11		553	-226206	482840	1774.11
554	27080	482810	1774		554	30352	482810	1774		554	-218177	482810	1774
555	26752	482779	1773.89		555	26492	482779	1773.89		555	-205481	482779	1773.89
556	25881	482749	1773.78		556	24610	482749	1773.78		556	-193529	482749	1773.78
557	22414	482718	1773.67		557	24235	482718	1773.67		557	-188178	482718	1773.67
558	14166	482688	1773.55		558	23560	482688	1773.55		558	-192851	482688	1773.55
559	387	482657	1773.44		559	20859	482657	1773.44		559	-206594	482657	1773.44
560	-17716	482627	1773.33		560	15876	482627	1773.33		560	-224107	482627	1773.33
561	-36787	482596	1773.22		561	10335	482596	1773.22		561	-237866	482596	1773.22
562	-52594	482566	1773.11		562	7297	482566	1773.11		562	-241446	482566	1773.11
563	-61286	482535	1772.99		563	9609	482535	1772.99		563	-232500	482535	1772.99
564	-61107	482505	1772.88		564	18282	482505	1772.88		564	-213972	482505	1772.88
565	-52865	482474	1772.77		565	31582	482474	1772.77		565	-192923	482474	1772.77
566	-39932	482443	1772.66		566	45399	482443	1772.66		566	-177442	482443	1772.66
567	-26756	482413	1772.54		567	54697	482413	1772.54		567	-173066	482413	1772.54
568	-17467	482382	1772.43		568	55470	482382	1772.43		568	-180341	482382	1772.43
569	-14117	482352	1772.32		569	46278	482352	1772.32		569	-194653	482352	1772.32
570	-16256	482321	1772.21		570	28776	482321	1772.21		570	-208384	482321	1772.21
571	-21003	482291	1772.1		571	7023	482291	1772.1		571	-214372	482291	1772.1
572	-24556	482260	1771.98		572	-13999	482260	1771.98		572	-209081	482260	1771.98
573	-23547	482230	1771.87		573	-30009	482230	1771.87		573	-194039	482230	1771.87
574	-16683	482199	1771.76		574	-38534	482199	1771.76		574	-174958	482199	1771.76
575	-5038	482169	1771.65		575	-39195	482169	1771.65		575	-159011	482169	1771.65
576	8116	482138	1771.54		576	-33262	482138	1771.54		576	-151572	482138	1771.54
577	18840	482108	1771.42		577	-22861	482108	1771.42		577	-153908	482108	1771.42
578	23808	482077	1771.31		578	-10248	482077	1771.31		578	-162784	482077	1771.31
579	21788	482047	1771.2		579	2602	482047	1771.2		579	-172061	482047	1771.2
580	13780	482016	1771.09		580	14122	482016	1771.09		580	-175460	482016	1771.09
581	2741	481986	1770.97		581	23162	481986	1770.97		581	-169222	481986	1770.97
582	-7907	481955	1770.86		582	29057	481955	1770.86		582	-153548	481955	1770.86
583	-15385	481925	1770.75		583	31774	481925	1770.75		583	-132333	481925	1770.75
584	-18752	481894	1770.64		584	31999	481894	1770.64		584	-111464	481894	1770.64
585	-18759	481864	1770.53		585	30976	481864	1770.53		585	-96542	481864	1770.53
586	-17410	481833	1770.41		586	30049	481833	1770.41		586	-90960	481833	1770.41
587	-16555	481803	1770.3		587	30023	481803	1770.3		587	-95035	481803	1770.3
588	-17120	481772	1770.19		588	30697	481772	1770.19		588	-106312	481772	1770.19
589	-18450	481742	1770.08		589	30841	481742	1770.08		589	-120743	481742	1770.08
590	-19003	481711	1769.97		590	28743	481711	1769.97		590	-134144	481711	1769.97
591	-17143	481681	1769.85		591	23099	481681	1769.85		591	-143440	481681	1769.85
592	-12551	481650	1769.74		592	13837	481650	1769.74		592	-147371	481650	1769.74
593	-6592	481620	1769.63		593	2393	481620	1769.63		593	-146616	481620	1769.63
594	-2289	481589	1769.52		594	-8727	481589	1769.52		594	-143429	481589	1769.52
595	-2889	481558	1769.4		595	-16959	481558	1769.4		595	-140935	481558	1769.4
596	-10528	481528	1769.29		596	-20747	481528	1769.29		596	-142227	481528	1769.29
597	-24689	481497	1769.18		597	-20148	481497	1769.18		597	-149413	481497	1769.18
598	-42122	481467	1769.07		598	-16629	481467	1769.07		598	-162846	481467	1769.07
599	-57462	481436	1768.96		599	-12208	481436	1768.96		599	-180771	481436	1768.96
600	-65326	481406	1768.84		600	-8384	481406	1768.84		600	-199622	481406	1768.84
601	-62112	481375	1768.73		601	-5486	481375	1768.73		601	-214986	481375	1768.73
602	-47724	481345	1768.62		602	-2784	481345	1768.62		602	-223002	481345	1768.62
603	-25533	481314	1768.51		603	680	481314	1768.51		603	-221697	481314	1768.51
604	-1493	481284	1768.4		604	5090	481284	1768.4		604	-211711	481284	1768.4
605	18157	481253	1768.28		605	9295	481253	1768.28		605	-196066	481253	1768.28
606	28768	481223	1768.17		606	11162	481223	1768.17		606	-179018	481223	1768.17
607	28918	481192	1768.06		607	8719	481192	1768.06		607	-164471	481192	1768.06
608	20291	481162	1767.95		608	1536	481162	1767.95		608	-154629	481162	1767.95
609	6882	481131	1767.83		609	-8512	481131	1767.83		609	-149503	481131	1767.83
610	-6958	481101	1767.72		610	-17621	481101	1767.72		610	-147434	481101	1767.72
611	-17851	481070	1767.61		611	-21633	481070	1767.61		611	-146340	481070	1767.61
612	-24473	481040	1767.5		612	-18063	481040	1767.5		612	-144996	481040	1767.5
613	-27145	481009	1767.39		613	-7611	481009	1767.39		613	-143694	481009	1767.39
614	-27209	480979	1767.27		614	5759	480979	1767.27		614	-143924	480979	1767.27
615	-25731	480948	1767.16		615	16350	480948	1767.16		615	-147292	480948	1767.16
616	-23116	480918	1767.05		616	19312	480918	1767.05		616	-154291	480918	1767.05
617	-18925	480887	1766.94		617	13023	480887	1766.94		617	-163628	480887	1766.94
618	-12785	480857	1766.83		618	127	480857	1766.83		618	-172531	480857	1766.83
619	-4933	480826	1766.71		619	-13434	480826	1766.71		619	-177902	480826	1766.71
620	3121	480796	1766.6		620	-20993	480796	1766.6		620	-177739	480796	1766.6
621	9130	480765	1766.49		621	-18235	480765	1766.49		621	-172061	480765	1766.49
622	10777	480735	1766.38		622	-5263	480735	1766.38		622	-162845	480735	1766.38
623	7054	480704	1766.27		623	13308	480704	1766.27		623	-153005	480704	1766.27
624	-1236	480673	1766.15		624	30357	480673	1766.15		624	-144977	480673	1766.15
625	-11273	480643	1766.04		625	39382	480643	1766.04		625	-139666	480643	1766.04
626	-19390	480612	1765.93		626	37330	480612	1765.93		626	-136326	480612	1765.93
627	-22256	480582	1765.82		627	25742	480582	1765.82		627	-133386	480582	1765.82
628	-18475	480551	1765.7		628	9780	480551	1765.7		628	-129729	480551	1765.7
629	-9005	480521	1765.59		629	-4366	480521	1765.59		629	-125614	480521	1765.59
630	2909	480490	1765.48		630	-12338	480490	1765.48		630	-122674	480490	1765.48
631	13165	480460	1765.37		631	-13347	480460	1765.37		631	-122930	480460	1765.37
632	18100	480429	1765.26		632	-9975	480429	1765.26		632	-127386	480429	1765.26
633	16044	480399	1765.14		633	-6287	480399	1765.14		633	-135048	480399	1765.14
634	7619	480368	1765.03		634	-5293	480368	1765.03		634	-143061	480368	1765.03
635	-4381	480338	1764.92		635	-7189	480338	1764.92		635	-148032	480338	1764.92
636	-16299	480307	1764.81		636	-9277	480307	1764.81		636	-147904	480307	1764.81
637	-24673	480277	1764.7		637	-7626	480277	1764.7		637	-143369	480277	1764.7
638	-27522	480246	1764.58		638	491	480246	1764.58		638	-137924	480246	1764.58
639	-24552	480216	1764.47		639	14679	480216	1764.47		639	-136335	480216	1764.47
640	-17191	480185	1764.36		640	31159	480185	1764.36		640	-142165	480185	1764.36
641	-7683	480155	1764.25		641	44341	480155	1764.25		641	-155568	480155	1764.25
642	1474	480124	1764.13		642	49507	480124	1764.13		642	-172601	480124	1764.13
643	8452	480094	1764.02		643	45198	480094	1764.02		643	-186571	480094	1764.02
644	12224	480063	1763.91		644	34088	480063	1763.91		644	-190984	480063	1763.91
645	12874	480033	1763.8		645	21795	480033	1763.8		645	-182755	480033	1763.8
646	11207	480002	1763.69		646	14212	480002	1763.69		646	-164102	480002	1763.69
647	8706	479972	1763.57		647	14616	479972	1763.57		647	-142080	479972	1763.57
648	6940	479941	1763.46		648	22039	479941	1763.46		648	-125782	479941	1763.46
649	7425	479911	1763.35		649	31672	479911	1763.35		649	-122388	479911	1763.35
650	11000	479880	1763.24		650	37175	479880	1763.24		650	-133835	479880	1763.24
651	17772	479849	1763.13		651	33704	479849	1763.13		651	-155690	479849	1763.13
652	26758	479819	1763.01		652	20253	479819	1763.01		652	-178823	479819	1763.01
653	36301	479788	1762.9		653	125	479788	1762.9		653	-193203	479788	1762.9
654	44293	479758	1762.79		654	-20606	479758	1762.79		654	-192156	479758	1762.79
655	49062	479727	1762.68		655	-35913	479727	1762.68		655	-175210	479727	1762.68
656	49727	479697	1762.56		656	-42488	479697	1762.56		656	-148279	479697	1762.56
657	46744	479666	1762.45		657	-41056	479666	1762.45		657	-121146	479666	1762.45
658	41524	479636	1762.34		658	-35716	479636	1762.34		658	-103382	479636	1762.34
659	36114	479605	1762.23		659	-31768	479605	1762.23		659	-100501	479605	1762.23
660	32187	479575	1762.12		660	-33080	479575	1762.12		660	-111955	479575	1762.12
661	30633	479544	1762		661	-40316	479544	1762		661	-131722	479544	1762
662	31047	479514	1761.89		662	-50764	479514	1761.89		662	-151067	479514	1761.89
663	32200	479483	1761.78		663	-59807	479483	1761.78		663	-162183	479483	1761.78
664	32411	479453	1761.67		664	-63186	479453	1761.67		664	-161163	479453	1761.67
665	30487	479422	1761.56		665	-59019	479422	1761.56		665	-149146	479422	1761.56
666	25973	479392	1761.44		666	-48604	479392	1761.44		666	-131393	479392	1761.44
667	19438	479361	1761.33		667	-35795	479361	1761.33		667	-114881	479361	1761.33
668	11878	479331	1761.22		668	-25285	479331	1761.22		668	-105538	479331	1761.22
669	4378	479300	1761.11		669	-20700	479300	1761.11		669	-106230	479300	1761.11
670	-2603	479270	1760.99		670	-23262	479270	1760.99		670	-116124	479270	1760.99
671	-9138	479239	1760.88		671	-31554	479239	1760.88		671	-131454	479239	1760.88
672	-15811	479209	1760.77		672	-42260	479209	1760.77		672	-147172	479209	1760.77
673	-22978	479178	1760.66		673	-51476	479178	1760.66		673	-158756	479178	1760.66
674	-30522	479148	1760.55		674	-55976	479148	1760.55		674	-163563	479148	1760.55
675	-37436	479117	1760.43		675	-54047	479117	1760.43		675	-161386	479117	1760.43
676	-42298	479087	1760.32		676	-45728	479087	1760.32		676	-154202	479087	1760.32
677	-43601	479056	1760.21		677	-32605	479056	1760.21		677	-145321	479056	1760.21
678	-40647	479026	1760.1		678	-17308	479026	1760.1		678	-138247	479026	1760.1
679	-33761	478995	1759.99		679	-2926	478995	1759.99		679	-135564	478995	1759.99
680	-24557	478964	1759.87		680	7673	478964	1759.87		680	-138132	478964	1759.87
681	-15297	478934	1759.76		681	12507	478934	1759.76		681	-144825	478934	1759.76
682	-8436	478903	1759.65		682	11097	478903	1759.65		682	-152915	478903	1759.65
683	-5670	478873	1759.54		683	4755	478873	1759.54		683	-159047	478873	1759.54
684	-7679	478842	1759.43		684	-3623	478842	1759.43		684	-160515	478842	1759.43
685	-13749	478812	1759.31		685	-10416	478812	1759.31		685	-156374	478812	1759.31
686	-22227	478781	1759.2		686	-12525	478781	1759.2		686	-147926	478781	1759.2
687	-30754	478751	1759.09		687	-8619	478751	1759.09		687	-138265	478751	1759.09
688	-37049	478720	1758.98		688	249	478720	1758.98		688	-131012	478720	1758.98
689	-39201	478690	1758.86		689	10961	478690	1758.86		689	-128702	478690	1758.86
690	-36278	478659	1758.75		690	19607	478659	1758.75		690	-131562	478659	1758.75
691	-28312	478629	1758.64		691	23139	478629	1758.64		691	-137269	478629	1758.64
692	-16519	478598	1758.53		692	20708	478598	1758.53		692	-141910	478598	1758.53
693	-2850	478568	1758.42		693	13948	478568	1758.42		693	-141744	478568	1758.42
694	10236	478537	1758.3		694	6107	478537	1758.3		694	-135001	478537	1758.3
695	20577	478507	1758.19		695	337	478507	1758.19		695	-122837	478507	1758.19
696	26651	478476	1758.08		696	-1937	478476	1758.08		696	-108954	478476	1758.08
697	28150	478446	1757.97		697	-1785	478446	1757.97		697	-98000	478446	1757.97
698	25729	478415	1757.86		698	-2192	478415	1757.86		698	-93505	478415	1757.86
699	20791	478385	1757.74		699	-6418	478385	1757.74		699	-96318	478385	1757.74
700	14586	478354	1757.63		700	-16093	478354	1757.63		700	-104338	478354	1757.63
701	7800	478324	1757.52		701	-30075	478324	1757.52		701	-113669	478324	1757.52
702	100	478293	1757.41		702	-44692	478293	1757.41		702	-120633	478293	1757.41
703	-9325	478263	1757.29		703	-55355	478263	1757.29		703	-123640	478263	1757.29
704	-21180	478232	1757.18		704	-58738	478232	1757.18		704	-123978	478232	1757.18
705	-34932	478202	1757.07		705	-54469	478202	1757.07		705	-125093	478202	1757.07
706	-48513	478171	1756.96		706	-45397	478171	1756.96		706	-130746	478171	1756.96
707	-58361	478141	1756.85		707	-36290	478141	1756.85		707	-142951	478141	1756.85
708	-60743	478110	1756.73		708	-31518	478110	1756.73		708	-160753	478110	1756.73
709	-53126	478079	1756.62		709	-32923	478079	1756.62		709	-180463	478079	1756.62
710	-35800	478049	1756.51		710	-38880	478049	1756.51		710	-197238	478049	1756.51
711	-12184	478018	1756.4		711	-45118	478018	1756.4		711	-207204	478018	1756.4
712	11681	477988	1756.29		712	-46850	477988	1756.29		712	-209075	477988	1756.29
713	29183	477957	1756.17		713	-41216	477957	1756.17		713	-204472	477957	1756.17
714	35184	477927	1756.06		714	-28785	477927	1756.06		714	-196842	477927	1756.06
715	28004	477896	1755.95		715	-13415	477896	1755.95		715	-189581	477896	1755.95
716	9706	477866	1755.84		716	-481	477866	1755.84		716	-184367	477866	1755.84
717	-14679	477835	1755.72		717	5595	477835	1755.72		717	-180553	477835	1755.72
718	-39443	477805	1755.61		718	3361	477805	1755.61		718	-175908	477805	1755.61
719	-60195	477774	1755.5		719	-5095	477774	1755.5		719	-168247	477774	1755.5
720	-75451	477744	1755.39		720	-15200	477744	1755.39		720	-157037	477744	1755.39
721	-86321	477713	1755.28		721	-22046	477713	1755.28		721	-144070	477713	1755.28
722	-95280	477683	1755.16		722	-22480	477683	1755.16		722	-132822	477683	1755.16
723	-103922	477652	1755.05		723	-16222	477652	1755.05		723	-126791	477652	1755.05
724	-111634	477622	1754.94		724	-5481	477622	1754.94		724	-127713	477622	1754.94
725	-115208	477591	1754.83		725	6504	477591	1754.83		725	-134587	477591	1754.83
726	-110447	477561	1754.72		726	17234	477561	1754.72		726	-144065	477561	1754.72
727	-94289	477530	1754.6		727	25993	477530	1754.6		727	-152030	477530	1754.6
728	-67209	477500	1754.49		728	33760	477500	1754.49		728	-155582	477500	1754.49
729	-33844	477469	1754.38		729	42076	477469	1754.38		729	-154416	477469	1754.38
730	-2156	477439	1754.27		730	51650	477439	1754.27		730	-150880	477439	1754.27
731	19463	477408	1754.15		731	61484	477408	1754.15		731	-148686	477408	1754.15
732	25175	477378	1754.04		732	69086	477378	1754.04		732	-150918	477378	1754.04
733	14248	477347	1753.93		733	71609	477347	1753.93		733	-158348	477347	1753.93
734	-8749	477317	1753.82		734	67359	477317	1753.82		734	-168912	477317	1753.82
735	-35469	477286	1753.71		735	56784	477286	1753.71		735	-178629	477286	1753.71
736	-57167	477256	1753.59		736	42469	477256	1753.59		736	-183499	477256	1753.59
737	-67704	477225	1753.48		737	28087	477225	1753.48		737	-181461	477225	1753.48
738	-65684	477194	1753.37		738	16893	477194	1753.37		738	-173438	477194	1753.37
739	-54105	477164	1753.26		739	10478	477164	1753.26		739	-162974	477164	1753.26
740	-38609	477133	1753.15		740	8416	477133	1753.15		740	-154635	477133	1753.15
741	-24469	477103	1753.03		741	8838	477103	1753.03		741	-151936	477103	1753.03
742	-14556	477072	1752.92		742	9594	477072	1752.92		742	-155773	477072	1752.92
743	-8400	477042	1752.81		743	9274	477042	1752.81		743	-164064	477042	1752.81
744	-3438	477011	1752.7		744	7618	477011	1752.7		744	-172720	477011	1752.7
745	3085	476981	1752.59		745	5156	476981	1752.59		745	-177485	476981	1752.59
746	11877	476950	1752.47		746	2449	476950	1752.47		746	-175767	476950	1752.47
747	20957	476920	1752.36		747	-547	476920	1752.36		747	-167697	476920	1752.36
748	26215	476889	1752.25		748	-4518	476889	1752.25		748	-155984	476889	1752.25
749	23636	476859	1752.14		749	-10220	476859	1752.14		749	-144734	476859	1752.14
750	11306	476828	1752.02		750	-17629	476828	1752.02		750	-137780	476828	1752.02
751	-9083	476798	1751.91		751	-25434	476798	1751.91		751	-137254	476798	1751.91
752	-32745	476767	1751.8		752	-31223	476767	1751.8		752	-142929	476767	1751.8
753	-53387	476737	1751.69		753	-32430	476737	1751.69		753	-152485	476737	1751.69
754	-65847	476706	1751.58		754	-27527	476706	1751.58		754	-162494	476706	1751.58
755	-67832	476676	1751.46		755	-16888	476676	1751.46		755	-169650	476676	1751.46
756	-60713	476645	1751.35		756	-2768	476645	1751.35		756	-171795	476645	1751.35
757	-48342	476615	1751.24		757	11580	476615	1751.24		757	-168421	476615	1751.24
758	-35305	476584	1751.13		758	23262	476584	1751.13		758	-160608	476584	1751.13
759	-24758	476554	1751.02		759	30809	476554	1751.02		759	-150506	476554	1751.02
760	-17604	476523	1750.9		760	34470	476523	1750.9		760	-140618	476523	1750.9
761	-12594	476493	1750.79		761	35565	476493	1750.79		761	-133098	476493	1750.79
762	-7856	476462	1750.68		762	35383	476462	1750.68		762	-129226	476462	1750.68
763	-2224	476432	1750.57		763	34268	476432	1750.57		763	-129177	476432	1750.57
764	3667	476401	1750.45		764	31525	476401	1750.45		764	-132083	476401	1750.45
765	7853	476370	1750.34		765	26163	476370	1750.34		765	-136375	476370	1750.34
766	8055	476340	1750.23		766	18089	476340	1750.23		766	-140317	476340	1750.23
767	3408	476309	1750.12		767	8881	476309	1750.12		767	-142569	476309	1750.12
768	-4806	476279	1750.01		768	1590	476279	1750.01		768	-142615	476279	1750.01
769	-13121	476248	1749.89		769	-573	476248	1749.89		769	-140898	476248	1749.89
770	-17373	476218	1749.78		770	3977	476218	1749.78		770	-138603	476218	1749.78
771	-14254	476187	1749.67		771	13883	476187	1749.67		771	-137171	476187	1749.67
772	-2931	476157	1749.56		772	24904	476157	1749.56		772	-137726	476157	1749.56
773	14785	476126	1749.45		773	31521	476126	1749.45		773	-140664	476126	1749.45
774	35044	476096	1749.33		774	29518	476096	1749.33		774	-145556	476096	1749.33
775	53739	476065	1749.22		775	18244	476065	1749.22		775	-151389	476065	1749.22
776	67861	476035	1749.11		776	1413	476035	1749.11		776	-157012	476035	1749.11
777	76532	476004	1749		777	-14225	476004	1749		777	-161546	476004	1749
778	80567	475974	1748.88		778	-21791	475974	1748.88		778	-164579	475974	1748.88
779	81627	475943	1748.77		779	-17542	475943	1748.77		779	-166080	475943	1748.77
780	80778	475913	1748.66		780	-2820	475913	1748.66		780	-166140	475913	1748.66
781	77947	475882	1748.55		781	16299	475882	1748.55		781	-164727	475882	1748.55
782	71860	475852	1748.44		782	31671	475852	1748.44		782	-161654	475852	1748.44
783	61143	475821	1748.32		783	36825	475821	1748.32		783	-156795	475821	1748.32
784	45272	475791	1748.21		784	30054	475791	1748.21		784	-150428	475791	1748.21
785	25528	475760	1748.1		785	15272	475760	1748.1		785	-143491	475760	1748.1
786	4721	475730	1747.99		786	196	475730	1747.99		786	-137531	475730	1747.99
787	-13502	475699	1747.88		787	-7384	475699	1747.88		787	-134291	475699	1747.88
788	-26156	475669	1747.76		788	-3432	475669	1747.76		788	-135074	475669	1747.76
789	-31789	475638	1747.65		789	10227	475638	1747.65		789	-140162	475638	1747.65
790	-31059	475608	1747.54		790	26626	475608	1747.54		790	-148567	475608	1747.54
791	-26068	475577	1747.43		791	36856	475577	1747.43		791	-158273	475577	1747.43
792	-19532	475547	1747.31		792	34304	475547	1747.31		792	-166883	475547	1747.31
793	-13489	475516	1747.2		793	17852	475516	1747.2		793	-172412	475516	1747.2
794	-8838	475485	1747.09		794	-7435	475485	1747.09		794	-173898	475485	1747.09
795	-5120	475455	1746.98		795	-32527	475455	1746.98		795	-171579	475455	1746.98
796	-1268	475424	1746.87		796	-48428	475424	1746.87		796	-166619	475424	1746.87
797	3852	475394	1746.75		797	-50143	475394	1746.75		797	-160524	475394	1746.75
798	10647	475363	1746.64		798	-38717	475363	1746.64		798	-154532	475363	1746.64
799	18787	475333	1746.53		799	-20509	475333	1746.53		799	-149231	475333	1746.53
800	27183	475302	1746.42		800	-4100	475302	1746.42		800	-144510	475302	1746.42
801	34542	475272	1746.31		801	3578	475272	1746.31		801	-139807	475272	1746.31
802	39516	475241	1746.19		802	123	475241	1746.19		802	-134476	475241	1746.19
803	41114	475211	1746.08		803	-11755	475211	1746.08		803	-128112	475211	1746.08
804	38606	475180	1745.97		804	-25997	475180	1745.97		804	-120724	475180	1745.97
805	31815	475150	1745.86		805	-36315	475150	1745.86		805	-112750	475150	1745.86
806	21042	475119	1745.74		806	-39016	475119	1745.74		806	-104973	475119	1745.74
807	7396	475089	1745.63		807	-34262	475089	1745.63		807	-98401	475089	1745.63
808	-7448	475058	1745.52		808	-25281	475058	1745.52		808	-94112	475058	1745.52
809	-21375	475028	1745.41		809	-16209	475028	1745.41		809	-93060	475028	1745.41
810	-32621	474997	1745.3		810	-9802	474997	1745.3		810	-95810	474997	1745.3
811	-40234	474967	1745.18		811	-6299	474967	1745.18		811	-102285	474967	1745.18
812	-44649	474936	1745.07		812	-3902	474936	1745.07		812	-111602	474936	1745.07
813	-47313	474906	1744.96		813	-499	474906	1744.96		813	-122168	474906	1744.96
814	-50116	474875	1744.85		814	4515	474875	1744.85		814	-132058	474875	1744.85
815	-54138	474845	1744.74		815	9436	474845	1744.74		815	-139610	474845	1744.74
816	-59015	474814	1744.62		816	11030	474814	1744.62		816	-144011	474814	1744.62
817	-62620	474784	1744.51		817	6489	474784	1744.51		817	-145598	474784	1744.51
818	-62057	474753	1744.4		818	-4488	474753	1744.4		818	-145703	474753	1744.4
819	-54898	474723	1744.29		819	-18790	474723	1744.29		819	-146080	474723	1744.29
820	-41313	474692	1744.18		820	-30732	474692	1744.18		820	-147984	474692	1744.18
821	-23032	474662	1744.06		821	-34518	474662	1744.06		821	-152117	474662	1744.06
822	-4504	474631	1743.95		822	-27158	474631	1743.95		822	-157847	474631	1743.95
823	9386	474600	1743.84		823	-10205	474600	1743.84		823	-163941	474600	1743.84
824	15208	474570	1743.73		824	10479	474570	1743.73		824	-169203	474570	1743.73
825	12742	474539	1743.61		825	26998	474539	1743.61		825	-173074	474539	1743.61
826	5059	474509	1743.5		826	32849	474509	1743.5		826	-175794	474509	1743.5
827	-2517	474478	1743.39		827	25828	474478	1743.39		827	-178018	474478	1743.39
828	-4877	474448	1743.28		828	9100	474448	1743.28		828	-180084	474448	1743.28
829	771	474417	1743.17		829	-10184	474417	1743.17		829	-181388	474417	1743.17
830	13414	474387	1743.05		830	-24048	474387	1743.05		830	-180323	474387	1743.05
831	28774	474356	1742.94		831	-27249	474356	1742.94		831	-174921	474356	1742.94
832	40961	474326	1742.83		832	-19524	474326	1742.83		832	-164002	474326	1742.83
833	45190	474295	1742.72		833	-5567	474295	1742.72		833	-148232	474295	1742.72
834	39667	474265	1742.61		834	7294	474265	1742.61		834	-130474	474265	1742.61
835	26494	474234	1742.49		835	12535	474234	1742.49		835	-115075	474234	1742.49
836	10539	474204	1742.38		836	7478	474204	1742.38		836	-106236	474204	1742.38
837	-2469	474173	1742.27		837	-5548	474173	1742.27		837	-106137	474173	1742.27
838	-8430	474143	1742.16		838	-20330	474143	1742.16		838	-113679	474143	1742.16
839	-6156	474112	1742.04		839	-29689	474112	1742.04		839	-124551	474112	1742.04
840	2346	474082	1741.93		840	-28756	474082	1741.93		840	-132757	474082	1741.93
841	13255	474051	1741.82		841	-17199	474051	1741.82		841	-133046	474051	1741.82
842	22537	474021	1741.71		842	634	474021	1741.71		842	-123242	474021	1741.71
843	27658	473990	1741.6		843	17573	473990	1741.6		843	-105411	473990	1741.6
844	28014	473960	1741.48		844	26670	473960	1741.48		844	-85284	473960	1741.48
845	24717	473929	1741.37		845	24014	473929	1741.37		845	-70095	473929	1741.37
846	19397	473899	1741.26		846	10223	473899	1741.26		846	-65704	473899	1741.26
847	13419	473868	1741.15		847	-9974	473868	1741.15		847	-74233	473868	1741.15
848	7280	473838	1741.04		848	-29674	473838	1741.04		848	-93203	473838	1741.04
849	1068	473807	1740.92		849	-42421	473807	1740.92		849	-116558	473807	1740.92
850	-5090	473776	1740.81		850	-44353	473776	1740.81		850	-137091	473776	1740.81
851	-10356	473746	1740.7		851	-35226	473746	1740.7		851	-149234	473746	1740.7
852	-13442	473715	1740.59		852	-18028	473715	1740.59		852	-151035	473715	1740.59
853	-13077	473685	1740.47		853	2335	473685	1740.47		853	-144535	473685	1740.47
854	-9062	473654	1740.36		854	20718	473654	1740.36		854	-134504	473654	1740.36
855	-2589	473624	1740.25		855	33072	473624	1740.25		855	-126200	473624	1740.25
856	3825	473593	1740.14		856	37186	473593	1740.14		856	-123174	473593	1740.14
857	7559	473563	1740.03		857	32777	473563	1740.03		857	-126074	473563	1740.03
858	7027	473532	1739.91		858	21207	473532	1739.91		858	-132836	473532	1739.91
859	2825	473502	1739.8		859	5025	473502	1739.8		859	-140030	473502	1739.8
860	-2475	473471	1739.69		860	-12491	473471	1739.69		860	-144609	473471	1739.69
861	-5204	473441	1739.58		861	-27880	473441	1739.58		861	-145215	473441	1739.58
862	-2498	473410	1739.47		862	-38106	473410	1739.47		862	-142482	473410	1739.47
863	6363	473380	1739.35		863	-41293	473380	1739.35		863	-138329	473380	1739.35
864	19184	473349	1739.24		864	-37334	473349	1739.24		864	-134701	473349	1739.24
865	31759	473319	1739.13		865	-28160	473319	1739.13		865	-132468	473319	1739.13
866	39430	473288	1739.02		866	-17365	473288	1739.02		866	-131048	473288	1739.02
867	39272	473258	1738.9		867	-9247	473258	1738.9		867	-128890	473258	1738.9
868	31213	473227	1738.79		868	-7408	473227	1738.79		868	-124538	473227	1738.79
869	18250	473197	1738.68		869	-13502	473197	1738.68		869	-117651	473197	1738.68
870	4984	473166	1738.57		870	-26517	473166	1738.57		870	-109448	473166	1738.57
871	-4172	473136	1738.46		871	-42999	473136	1738.46		871	-102299	473136	1738.46
872	-6942	473105	1738.34		872	-58104	473105	1738.34		872	-98654	473105	1738.34
873	-3748	473075	1738.23		873	-67201	473075	1738.23		873	-99821	473075	1738.23
874	2654	473044	1738.12		874	-67363	473044	1738.12		874	-105214	473044	1738.12
875	8872	473014	1738.01		875	-58321	473014	1738.01		875	-112430	473014	1738.01
876	12390	472983	1737.9		876	-42489	472983	1737.9		876	-118177	472983	1737.9
877	12801	472953	1737.78		877	-24163	472953	1737.78		877	-119633	472953	1737.78
878	11551	472922	1737.67		878	-8155	472922	1737.67		878	-115635	472922	1737.67
879	11028	472891	1737.56		879	1616	472891	1737.56		879	-107180	472891	1737.56
880	12857	472861	1737.45		880	3217	472861	1737.45		880	-97013	472861	1737.45
881	16929	472830	1737.34		881	-2878	472830	1737.34		881	-88519	472830	1737.34
882	21024	472800	1737.22		882	-14026	472800	1737.22		882	-84413	472800	1737.22
883	21870	472769	1737.11		883	-26269	472769	1737.11		883	-85799	472769	1737.11
884	16505	472739	1737		884	-35492	472739	1737		884	-91980	472739	1737
885	3942	472708	1736.89		885	-38661	472708	1736.89		885	-101038	472708	1736.89
886	-14261	472678	1736.77		886	-34751	472678	1736.77		886	-110840	472678	1736.77
887	-34146	472647	1736.66		887	-25164	472647	1736.66		887	-119956	472647	1736.66
888	-50798	472617	1736.55		888	-13402	472617	1736.55		888	-128035	472617	1736.55
889	-59835	472586	1736.44		889	-4068	472586	1736.44		889	-135487	472586	1736.44
890	-59007	472556	1736.33		890	-1361	472556	1736.33		890	-142672	472556	1736.33
891	-48662	472525	1736.21		891	-7587	472525	1736.21		891	-149085	472525	1736.21
892	-31662	472495	1736.1		892	-22150	472495	1736.1		892	-153012	472495	1736.1
893	-12189	472464	1735.99		893	-41535	472464	1735.99		893	-151972	472464	1735.99
894	5373	472434	1735.88		894	-60313	472434	1735.88		894	-143792	472434	1735.88
895	17780	472403	1735.77		895	-72962	472403	1735.77		895	-127879	472403	1735.77
896	23420	472373	1735.65		896	-75767	472373	1735.65		896	-106039	472373	1735.65
897	22610	472342	1735.54		897	-68109	472342	1735.54		897	-82370	472342	1735.54
898	17052	472312	1735.43		898	-52527	472312	1735.43		898	-62119	472312	1735.43
899	9358	472281	1735.32		899	-33572	472281	1735.32		899	-49898	472281	1735.32
900	2139	472251	1735.2		900	-15870	472251	1735.2		900	-47959	472251	1735.2
901	-2472	472220	1735.09		901	-2323	472220	1735.09		901	-55298	472220	1735.09
902	-3447	472190	1734.98		902	6798	472190	1734.98		902	-68008	472190	1734.98
903	-857	472159	1734.87		903	13398	472159	1734.87		903	-80806	472159	1734.87
904	4101	472129	1734.76		904	20050	472129	1734.76		904	-89124	472129	1734.76
905	9736	472098	1734.64		905	28141	472098	1734.64		905	-90879	472098	1734.64
906	14297	472068	1734.53		906	36732	472068	1734.53		906	-87180	472068	1734.53
907	16763	472037	1734.42		907	42715	472037	1734.42		907	-81646	472037	1734.42
908	17000	472006	1734.31		908	42340	472006	1734.31		908	-78656	472006	1734.31
909	15885	471976	1734.2		909	33328	471976	1734.2		909	-81300	471976	1734.2
910	14664	471945	1734.08		910	16564	471945	1734.08		910	-89957	471945	1734.08
911	14456	471915	1733.97		911	-3668	471915	1733.97		911	-102102	471915	1733.97
912	15501	471884	1733.86		912	-21108	471884	1733.86		912	-113442	471884	1733.86
913	17162	471854	1733.75		913	-30140	471854	1733.75		913	-119812	471854	1733.75
914	18078	471823	1733.63		914	-28329	471823	1733.63		914	-118995	471823	1733.63
915	17061	471793	1733.52		915	-17723	471793	1733.52		915	-111630	471793	1733.52
916	13682	471762	1733.41		916	-4091	471762	1733.41		916	-100846	471762	1733.41
917	8864	471732	1733.3		917	5574	471732	1733.3		917	-90835	471732	1733.3
918	4505	471701	1733.19		918	6275	471701	1733.19		918	-85059	471701	1733.19
919	2863	471671	1733.07		919	-2609	471671	1733.07		919	-84926	471671	1733.07
920	5339	471640	1732.96		920	-16881	471640	1732.96		920	-89508	471640	1732.96
921	11821	471610	1732.85		921	-29356	471610	1732.85		921	-96339	471610	1732.85
922	20331	471579	1732.74		922	-33121	471579	1732.74		922	-102839	471579	1732.74
923	27810	471549	1732.63		923	-24771	471549	1732.63		923	-107616	471549	1732.63
924	31122	471518	1732.51		924	-6071	471518	1732.51		924	-111009	471518	1732.51
925	28487	471488	1732.4		925	16701	471488	1732.4		925	-114650	471488	1732.4
926	20074	471457	1732.29		926	35512	471457	1732.29		926	-120326	471457	1732.29
927	8104	471427	1732.18		927	44087	471427	1732.18		927	-128756	471427	1732.18
928	-4228	471396	1732.06		928	40629	471396	1732.06		928	-138943	471396	1732.06
929	-13921	471366	1731.95		929	28456	471366	1731.95		929	-148429	471366	1731.95
930	-19529	471335	1731.84		930	14349	471335	1731.84		930	-154342	471335	1731.84
931	-21490	471305	1731.73		931	5381	471305	1731.73		931	-154710	471305	1731.73
932	-21896	471274	1731.62		932	5765	471274	1731.62		932	-149400	471274	1731.62
933	-23193	471244	1731.5		933	15094	471244	1731.5		933	-140243	471244	1731.5
934	-27024	471213	1731.39		934	28759	471213	1731.39		934	-130286	471213	1731.39
935	-33118	471183	1731.28		935	40178	471183	1731.28		935	-122540	471183	1731.28
936	-39366	471152	1731.17		936	43780	471152	1731.17		936	-118808	471152	1731.17
937	-42452	471121	1731.06		937	37285	471121	1731.06		937	-119085	471121	1731.06
938	-39417	471091	1730.94		938	22407	471091	1730.94		938	-121750	471091	1730.94
939	-28870	471060	1730.83		939	3744	471060	1730.83		939	-124376	471060	1730.83
940	-11969	471030	1730.72		940	-13356	471030	1730.72		940	-124758	471030	1730.72
941	7880	470999	1730.61		941	-24944	470999	1730.61		941	-121709	470999	1730.61
942	25890	470969	1730.5		942	-29598	470969	1730.5		942	-115344	470969	1730.5
943	37618	470938	1730.38		943	-28269	470938	1730.38		943	-106865	470938	1730.38
944	40296	470908	1730.27		944	-23113	470908	1730.27		944	-98031	470908	1730.27
945	33879	470877	1730.16		945	-16173	470877	1730.16		945	-90604	470877	1730.16
946	20837	470847	1730.05		946	-8568	470847	1730.05		946	-85934	470847	1730.05
947	5394	470816	1729.93		947	-595	470816	1729.93		947	-84731	470816	1729.93
948	-8095	470786	1729.82		948	7599	470786	1729.82		948	-86945	470786	1729.82
949	-16432	470755	1729.71		949	15297	470755	1729.71		949	-91693	470755	1729.71
950	-18669	470725	1729.6		950	21081	470725	1729.6		950	-97269	470725	1729.6
951	-16042	470694	1729.49		951	23396	470694	1729.49		951	-101341	470694	1729.49
952	-11419	470664	1729.37		952	21558	470664	1729.37		952	-101463	470664	1729.37
953	-7876	470633	1729.26		953	16499	470633	1729.26		953	-95888	470633	1729.26
954	-7566	470603	1729.15		954	10762	470603	1729.15		954	-84452	470603	1729.15
955	-10692	470572	1729.04		955	7544	470572	1729.04		955	-69144	470572	1729.04
956	-15574	470542	1728.93		956	9264	470542	1728.93		956	-53978	470542	1728.93
957	-19170	470511	1728.81		957	16311	470511	1728.81		957	-44011	470511	1728.81
958	-18456	470481	1728.7		958	26757	470481	1728.7		958	-43703	470481	1728.7
959	-11540	470450	1728.59		959	37158	470450	1728.59		959	-55170	470450	1728.59
960	1306	470420	1728.48		960	44192	470420	1728.48		960	-77033	470420	1728.48
961	17715	470389	1728.36		961	46223	470389	1728.36		961	-104408	470389	1728.36
962	33754	470359	1728.25		962	44070	470359	1728.25		962	-130174	470359	1728.25
963	45350	470328	1728.14		963	40475	470328	1728.14		963	-147148	470328	1728.14
964	49480	470297	1728.03		964	38600	470297	1728.03		964	-150412	470297	1728.03
965	45311	470267	1727.92		965	40241	470267	1727.92		965	-138941	470267	1727.92
966	34276	470236	1727.8		966	44737	470236	1727.8		966	-115947	470236	1727.8
967	19725	470206	1727.69		967	49097	470206	1727.69		967	-87844	470206	1727.69
968	5674	470175	1727.58		968	49377	470175	1727.58		968	-62228	470175	1727.58
969	-4245	470145	1727.47		969	42564	470145	1727.47		969	-45639	470145	1727.47
970	-7910	470114	1727.36		970	28134	470114	1727.36		970	-41829	470114	1727.36
971	-4953	470084	1727.24		971	8445	470084	1727.24		971	-51073	470084	1727.24
972	3245	470053	1727.13		972	-12102	470053	1727.13		972	-70553	470053	1727.13
973	14310	470023	1727.02		973	-28804	470023	1727.02		973	-95560	470023	1727.02
974	25448	469992	1726.91		974	-38375	469992	1726.91		974	-120962	469992	1726.91
975	34270	469962	1726.79		975	-39957	469962	1726.79		975	-142480	469962	1726.79
976	39060	469931	1726.68		976	-34986	469931	1726.68		976	-157435	469931	1726.68
977	39158	469901	1726.57		977	-26218	469901	1726.57		977	-164919	469901	1726.57
978	34848	469870	1726.46		978	-16425	469870	1726.46		978	-165497	469870	1726.46
979	27481	469840	1726.35		979	-7498	469840	1726.35		979	-160655	469840	1726.35
980	19136	469809	1726.23		980	-231	469809	1726.23		980	-152199	469809	1726.23
981	12452	469779	1726.12		981	5241	469779	1726.12		981	-141753	469779	1726.12
982	9922	469748	1726.01		982	8860	469748	1726.01		982	-130449	469748	1726.01
983	13368	469718	1725.9		983	10307	469718	1725.9		983	-118851	469718	1725.9
984	23150	469687	1725.79		984	9209	469687	1725.79		984	-107119	469687	1725.79
985	38005	469657	1725.67		985	5628	469657	1725.67		985	-95343	469657	1725.67
986	55077	469626	1725.56		986	521	469626	1725.56		986	-83917	469626	1725.56
987	70844	469596	1725.45		987	-4358	469596	1725.45		987	-73776	469596	1725.45
988	82034	469565	1725.34		988	-7084	469565	1725.34		988	-66346	469565	1725.34
989	86834	469535	1725.22		989	-6548	469535	1725.22		989	-63144	469535	1725.22
990	85278	469504	1725.11		990	-3150	469504	1725.11		990	-65164	469504	1725.11
991	79225	469474	1725		991	1177	469474	1725		991	-72297	469474	1725
992	71330	469443	1724.89		992	3824	469443	1724.89		992	-83100	469443	1724.89
993	64021	469412	1724.78		993	2792	469412	1724.78		993	-95089	469412	1724.78
994	58357	469382	1724.66		994	-2163	469382	1724.66		994	-105531	469382	1724.66
995	53891	469351	1724.55		995	-9249	469351	1724.55		995	-112433	469351	1724.55
996	49010	469321	1724.44		996	-15344	469321	1724.44		996	-115306	469321	1724.44
997	42209	469290	1724.33		997	-17487	469290	1724.33		997	-115323	469290	1724.33
998	33082	469260	1724.22		998	-14330	469260	1724.22		998	-114760	469260	1724.22
999	23114	469229	1724.1		999	-6880	469229	1724.1		999	-115916	469229	1724.1
1000	15237	469199	1723.99		1000	1932	469199	1723.99		1000	-120010	469199	1723.99
1001	12852	469168	1723.88		1001	8599	469168	1723.88		1001	-126535	469168	1723.88
1002	18117	469138	1723.77		1002	10689	469138	1723.77		1002	-133430	469138	1723.77
1003	30830	469107	1723.66		1003	7886	469107	1723.66		1003	-137986	469107	1723.66
1004	47872	469077	1723.54		1004	1988	469077	1723.54		1004	-138101	469077	1723.54
1005	64102	469046	1723.43		1005	-4187	469046	1723.43		1005	-133306	469046	1723.43
1006	73838	469016	1723.32		1006	-8299	469016	1723.32		1006	-125085	469016	1723.32
1007	72960	468985	1723.21		1007	-9657	468985	1723.21		1007	-116333	468985	1723.21
1008	60223	468955	1723.09		1008	-9361	468955	1723.09		1008	-110199	468955	1723.09
1009	37864	468924	1722.98		1009	-9461	468924	1722.98		1009	-108827	468924	1722.98
1010	10691	468894	1722.87		1010	-11544	468894	1722.87		1010	-112544	468894	1722.87
1011	-15394	468863	1722.76		1011	-15655	468863	1722.76		1011	-119807	468863	1722.76
1012	-35457	468833	1722.65		1012	-20097	468833	1722.65		1012	-127883	468833	1722.65
1013	-46828	468802	1722.53		1013	-22333	468802	1722.53		1013	-133898	468802	1722.53
1014	-49803	468772	1722.42		1014	-20440	468772	1722.42		1014	-135784	468772	1722.42
1015	-47004	468741	1722.31		1015	-14359	468741	1722.31		1015	-132766	468741	1722.31
1016	-42294	468711	1722.2		1016	-6162	468711	1722.2		1016	-125283	468711	1722.2
1017	-39149	468680	1722.09		1017	804	468680	1722.09		1017	-114528	468680	1722.09
1018	-39626	468650	1721.97		1018	3574	468650	1721.97		1018	-101921	468650	1721.97
1019	-43679	468619	1721.86		1019	1086	468619	1721.86		1019	-88792	468619	1721.86
1020	-49537	468589	1721.75		1020	-5161	468589	1721.75		1020	-76354	468589	1721.75
1021	-54348	468558	1721.64		1021	-11768	468558	1721.64		1021	-65838	468558	1721.64
1022	-55414	468527	1721.52		1022	-15018	468527	1721.52		1022	-58578	468527	1721.52
1023	-50996	468497	1721.41		1023	-12669	468497	1721.41		1023	-55861	468497	1721.41
1024	-41072	468466	1721.3		1024	-4975	468466	1721.3		1024	-58550	468466	1721.3
1025	-27260	468436	1721.19		1025	5508	468436	1721.19		1025	-66661	468436	1721.19
1026	-12537	468405	1721.08		1026	15269	468405	1721.08		1026	-79137	468405	1721.08
1027	-265	468375	1720.96		1027	21556	468375	1720.96		1027	-93994	468375	1720.96
1028	6614	468344	1720.85		1028	23655	468344	1720.85		1028	-108831	468344	1720.85
1029	6585	468314	1720.74		1029	23018	468314	1720.74		1029	-121484	468314	1720.74
1030	-119	468283	1720.63		1030	22307	468283	1720.63		1030	-130558	468283	1720.63
1031	-11418	468253	1720.52		1031	23841	468253	1720.52		1031	-135612	468253	1720.52
1032	-24141	468222	1720.4		1032	28364	468222	1720.4		1032	-136980	468222	1720.4
1033	-34860	468192	1720.29		1033	34697	468192	1720.29		1033	-135395	468192	1720.29
1034	-41104	468161	1720.18		1034	40513	468161	1720.18		1034	-131659	468161	1720.18
1035	-41990	468131	1720.07		1035	43664	468131	1720.07		1035	-126548	468131	1720.07
1036	-38589	468100	1719.95		1036	43410	468100	1719.95		1036	-120956	468100	1719.95
1037	-33339	468070	1719.84		1037	40791	468070	1719.84		1037	-116087	468070	1719.84
1038	-29277	468039	1719.73		1038	38040	468039	1719.73		1038	-113440	468039	1719.73
1039	-28810	468009	1719.62		1039	37323	468009	1719.62		1039	-114457	468009	1719.62
1040	-33046	467978	1719.51		1040	39585	467978	1719.51		1040	-119877	467978	1719.51
1041	-41358	467948	1719.39		1041	44066	467948	1719.39		1041	-129100	467948	1719.39
1042	-51857	467917	1719.28		1042	48803	467917	1719.28		1042	-139936	467917	1719.28
1043	-61972	467887	1719.17		1043	51711	467887	1719.17		1043	-148988	467887	1719.17
1044	-69427	467856	1719.06		1044	51707	467856	1719.06		1044	-152658	467856	1719.06
1045	-72659	467826	1718.95		1045	49139	467826	1718.95		1045	-148428	467826	1718.95
1046	-71131	467795	1718.83		1046	45381	467795	1718.83		1046	-135912	467795	1718.83
1047	-64962	467765	1718.72		1047	41781	467765	1718.72		1047	-117196	467765	1718.72
1048	-54720	467734	1718.61		1048	38679	467734	1718.61		1048	-96276	467734	1718.61
1049	-41000	467703	1718.5		1049	35036	467703	1718.5		1049	-77788	467703	1718.5
1050	-24585	467673	1718.38		1050	29022	467673	1718.38		1050	-65510	467673	1718.38
1051	-6496	467642	1718.27		1051	19183	467642	1718.27		1051	-61233	467642	1718.27
1052	11619	467612	1718.16		1052	5627	467612	1718.16		1052	-64412	467612	1718.16
1053	27639	467581	1718.05		1053	-9551	467581	1718.05		1053	-72688	467581	1718.05
1054	39171	467551	1717.94		1054	-22846	467551	1717.94		1054	-82981	467551	1717.94
1055	44353	467520	1717.82		1055	-30765	467520	1717.82		1055	-92659	467520	1717.82
1056	42385	467490	1717.71		1056	-31337	467490	1717.71		1056	-100301	467490	1717.71
1057	34082	467459	1717.6		1057	-25010	467459	1717.6		1057	-105798	467459	1717.6
1058	21589	467429	1717.49		1058	-14408	467429	1717.49		1058	-109850	467429	1717.49
1059	7910	467398	1717.38		1059	-3135	467398	1717.38		1059	-113188	467398	1717.38
1060	-4166	467368	1717.26		1060	5845	467368	1717.26		1060	-115933	467368	1717.26
1061	-12706	467337	1717.15		1061	11371	467337	1717.15		1061	-117396	467337	1717.15
1062	-17168	467307	1717.04		1062	14316	467307	1717.04		1062	-116393	467307	1717.04
1063	-18051	467276	1716.93		1063	16757	467276	1716.93		1063	-111907	467276	1716.93
1064	-16448	467246	1716.82		1064	20672	467246	1716.82		1064	-103763	467246	1716.82
1065	-13195	467215	1716.7		1065	26786	467215	1716.7		1065	-92998	467215	1716.7
1066	-8608	467185	1716.59		1066	34241	467185	1716.59		1066	-81746	467185	1716.59
1067	-2381	467154	1716.48		1067	41140	467154	1716.48		1067	-72633	467154	1716.48
1068	5803	467124	1716.37		1068	45654	467124	1716.37		1068	-67906	467124	1716.37
1069	15821	467093	1716.25		1069	46992	467093	1716.25		1069	-68607	467093	1716.25
1070	26585	467063	1716.14		1070	45754	467063	1716.14		1070	-74090	467063	1716.14
1071	36279	467032	1716.03		1071	43453	467032	1716.03		1071	-82088	467032	1716.03
1072	42751	467002	1715.92		1072	41606	467002	1715.92		1072	-89349	467002	1715.92
1073	44432	466971	1715.81		1073	40864	466971	1715.81		1073	-92672	466971	1715.81
1074	40811	466941	1715.69		1074	40793	466941	1715.69		1074	-90026	466941	1715.69
1075	32778	466910	1715.58		1075	40298	466910	1715.58		1075	-81352	466910	1715.58
1076	22137	466880	1715.47		1076	38502	466880	1715.47		1076	-68748	466880	1715.47
1077	11065	466849	1715.36		1077	35418	466849	1715.36		1077	-55887	466849	1715.36
1078	1232	466818	1715.25		1078	32044	466818	1715.25		1078	-46807	466818	1715.25
1079	-6491	466788	1715.13		1079	29715	466788	1715.13		1079	-44461	466788	1715.13
1080	-12196	466757	1715.02		1080	29172	466757	1715.02		1080	-49556	466757	1715.02
1081	-16433	466727	1714.91		1081	29844	466727	1714.91		1081	-60163	466727	1714.91
1082	-19893	466696	1714.8		1082	29931	466696	1714.8		1082	-72313	466696	1714.8
1083	-22920	466666	1714.68		1083	27258	466666	1714.68		1083	-81438	466666	1714.68
1084	-25626	466635	1714.57		1084	20572	466635	1714.57		1084	-84111	466635	1714.57
1085	-27920	466605	1714.46		1085	10472	466605	1714.46		1085	-79427	466605	1714.46
1086	-29897	466574	1714.35		1086	-510	466574	1714.35		1086	-69428	466574	1714.35
1087	-31740	466544	1714.24		1087	-8921	466544	1714.24		1087	-58368	466544	1714.24
1088	-33690	466513	1714.12		1088	-11949	466513	1714.12		1088	-51096	466513	1714.12
1089	-35566	466483	1714.01		1089	-8843	466483	1714.01		1089	-51197	466483	1714.01
1090	-36701	466452	1713.9		1090	-1340	466452	1713.9		1090	-59668	466452	1713.9
1091	-35892	466422	1713.79		1091	7097	466422	1713.79		1091	-74663	466422	1713.79
1092	-32048	466391	1713.68		1092	12933	466391	1713.68		1092	-92363	466391	1713.68
1093	-24714	466361	1713.56		1093	14230	466361	1713.56		1093	-108569	466361	1713.56
1094	-14743	466330	1713.45		1094	11513	466330	1713.45		1094	-120273	466330	1713.45
1095	-4153	466300	1713.34		1095	7309	466300	1713.34		1095	-126545	466300	1713.34
1096	4360	466269	1713.23		1096	4680	466269	1713.23		1096	-128403	466269	1713.23
1097	8643	466239	1713.11		1097	5440	466239	1713.11		1097	-127846	466239	1713.11
1098	7973	466208	1713		1098	9098	466208	1713		1098	-126586	466208	1713
1099	3696	466178	1712.89		1099	13039	466178	1712.89		1099	-125165	466178	1712.89
1100	-1322	466147	1712.78		1100	13941	466147	1712.78		1100	-122859	466147	1712.78
1101	-3731	466117	1712.67		1101	9620	466117	1712.67		1101	-118371	466117	1712.67
1102	-1315	466086	1712.55		1102	401	466086	1712.55		1102	-110889	466086	1712.55
1103	6078	466056	1712.44		1103	-10819	466056	1712.44		1103	-100913	466056	1712.44
1104	16263	466025	1712.33		1104	-19793	466025	1712.33		1104	-90372	466025	1712.33
1105	25831	465995	1712.22		1105	-22905	465995	1712.22		1105	-81947	465995	1712.22
1106	31645	465964	1712.11		1106	-18824	465964	1712.11		1106	-77937	465964	1712.11
1107	32563	465933	1711.99		1107	-9062	465933	1711.99		1107	-79224	465933	1711.99
1108	29990	465903	1711.88		1108	2893	465903	1711.88		1108	-84861	465903	1711.88
1109	27461	465872	1711.77		1109	13313	465872	1711.77		1109	-92482	465872	1711.77
1110	28825	465842	1711.66		1110	19973	465842	1711.66		1110	-99318	465842	1711.66
1111	36384	465811	1711.54		1111	22918	465811	1711.54		1111	-103329	465811	1711.54
1112	49342	465781	1711.43		1112	23967	465781	1711.43		1112	-103924	465781	1711.43
1113	63892	465750	1711.32		1113	25227	465750	1711.32		1113	-101962	465750	1711.32
1114	74481	465720	1711.21		1114	27583	465720	1711.21		1114	-99127	465720	1711.21
1115	76289	465689	1711.1		1115	29996	465689	1711.1		1115	-97034	465689	1711.1
1116	67291	465659	1710.98		1116	30125	465659	1710.98		1116	-96514	465659	1710.98
1117	49476	465628	1710.87		1117	25882	465628	1710.87		1117	-97410	465628	1710.87
1118	28084	465598	1710.76		1118	17102	465598	1710.76		1118	-98867	465598	1710.76
1119	9668	465567	1710.65		1119	6251	465567	1710.65		1119	-99885	465567	1710.65
1120	-719	465537	1710.54		1120	-2312	465537	1710.54		1120	-99796	465537	1710.54
1121	-1440	465506	1710.42		1121	-4344	465506	1710.42		1121	-98417	465506	1710.42
1122	5036	465476	1710.31		1122	2029	465476	1710.31		1122	-95892	465476	1710.31
1123	13498	465445	1710.2		1123	14936	465445	1710.2		1123	-92420	465445	1710.2
1124	18266	465415	1710.09		1124	29151	465415	1710.09		1124	-88126	465415	1710.09
1125	15862	465384	1709.97		1125	38150	465384	1709.97		1125	-83200	465384	1709.97
1126	6362	465354	1709.86		1126	37010	465354	1709.86		1126	-78233	465354	1709.86
1127	-6633	465323	1709.75		1127	24722	465323	1709.75		1127	-74462	465323	1709.75
1128	-17870	465293	1709.64		1128	4847	465293	1709.64		1128	-73684	465293	1709.64
1129	-22729	465262	1709.53		1129	-15937	465262	1709.53		1129	-77715	465262	1709.53
1130	-19392	465232	1709.41		1130	-30675	465232	1709.41		1130	-87580	465232	1709.41
1131	-9387	465201	1709.3		1131	-35140	465201	1709.3		1131	-102812	465201	1709.3
1132	3139	465171	1709.19		1132	-29508	465171	1709.19		1132	-121237	465171	1709.19
1133	13535	465140	1709.08		1133	-18030	465140	1709.08		1133	-139445	465140	1709.08
1134	18583	465110	1708.97		1134	-6805	465110	1708.97		1134	-153821	465110	1708.97
1135	17852	465079	1708.85		1135	-837	465079	1708.85		1135	-161703	465079	1708.85
1136	13378	465048	1708.74		1136	-1713	465048	1708.74		1136	-162199	465048	1708.74
1137	8416	465018	1708.63		1137	-7067	465018	1708.63		1137	-156304	465018	1708.63
1138	5444	464987	1708.52		1138	-11946	464987	1708.52		1138	-146330	464987	1708.52
1139	4967	464957	1708.41		1139	-11438	464957	1708.41		1139	-134929	464957	1708.41
1140	5202	464926	1708.29		1140	-3174	464926	1708.29		1140	-124190	464926	1708.29
1141	3305	464896	1708.18		1141	11442	464896	1708.18		1141	-115181	464896	1708.18
1142	-3014	464865	1708.07		1142	27898	464865	1708.07		1142	-108033	464865	1708.07
1143	-13819	464835	1707.96		1143	40695	464835	1707.96		1143	-102400	464835	1707.96
1144	-26586	464804	1707.84		1144	45934	464804	1707.84		1144	-97949	464804	1707.84
1145	-36895	464774	1707.73		1145	43027	464774	1707.73		1145	-94575	464774	1707.73
1146	-40382	464743	1707.62		1146	34821	464743	1707.62		1146	-92277	464743	1707.62
1147	-34547	464713	1707.51		1147	26056	464713	1707.51		1147	-90851	464713	1707.51
1148	-20109	464682	1707.4		1148	21017	464682	1707.4		1148	-89703	464682	1707.4
1149	-745	464652	1707.28		1149	21464	464652	1707.28		1149	-87976	464652	1707.28
1150	18138	464621	1707.17		1150	25890	464621	1707.17		1150	-85001	464621	1707.17
1151	31560	464591	1707.06		1151	30335	464591	1707.06		1151	-80813	464591	1707.06
1152	36608	464560	1706.95		1152	30389	464560	1706.95		1152	-76391	464560	1706.95
1153	33397	464530	1706.84		1153	23312	464530	1706.84		1153	-73416	464530	1706.84
1154	24514	464499	1706.72		1154	9344	464499	1706.72		1154	-73571	464499	1706.72
1155	13834	464469	1706.61		1155	-8470	464469	1706.61		1155	-77738	464469	1706.61
1156	4800	464438	1706.5		1156	-25707	464438	1706.5		1156	-85511	464438	1706.5
1157	-554	464408	1706.39		1157	-38611	464408	1706.39		1157	-95326	464408	1706.39
1158	-2000	464377	1706.27		1158	-45695	464377	1706.27		1158	-105195	464377	1706.27
1159	-434	464347	1706.16		1159	-48232	464347	1706.16		1159	-113659	464347	1706.16
1160	2893	464316	1706.05		1160	-49365	464316	1706.05		1160	-120458	464316	1706.05
1161	7242	464286	1705.94		1161	-52380	464286	1705.94		1161	-126502	464286	1705.94
1162	12408	464255	1705.83		1162	-58879	464255	1705.83		1162	-133128	464255	1705.83
1163	18484	464224	1705.71		1163	-67807	464224	1705.71		1163	-141005	464224	1705.71
1164	25105	464194	1705.6		1164	-75699	464194	1705.6		1164	-149303	464194	1705.6
1165	31211	464163	1705.49		1165	-78130	464163	1705.49		1165	-155659	464163	1705.49
1166	35060	464133	1705.38		1166	-71653	464133	1705.38		1166	-157052	464133	1705.38
1167	35056	464102	1705.27		1167	-55476	464102	1705.27		1167	-151242	464102	1705.27
1168	30462	464072	1705.15		1168	-32075	464072	1705.15		1168	-138071	464072	1705.15
1169	22101	464041	1705.04		1169	-6569	464041	1705.04		1169	-119916	464041	1705.04
1170	12109	464011	1704.93		1170	14978	464011	1704.93		1170	-100986	464011	1704.93
1171	3278	463980	1704.82		1171	27574	463980	1704.82		1171	-85692	463980	1704.82
1172	-2232	463950	1704.7		1172	28968	463950	1704.7		1172	-76805	463950	1704.7
1173	-3719	463919	1704.59		1173	20258	463919	1704.59		1173	-74274	463919	1704.59
1174	-2374	463889	1704.48		1174	5385	463889	1704.48		1174	-75260	463889	1704.48
1175	-605	463858	1704.37		1175	-10343	463858	1704.37		1175	-75420	463858	1704.37
1176	-1044	463828	1704.26		1176	-22009	463828	1704.26		1176	-70840	463828	1704.26
1177	-5178	463797	1704.14		1177	-26576	463797	1704.14		1177	-59765	463797	1704.14
1178	-12749	463767	1704.03		1178	-23541	463767	1704.03		1178	-43325	463767	1704.03
1179	-21670	463736	1703.92		1179	-14696	463736	1703.92		1179	-24986	463736	1703.92
1180	-28977	463706	1703.81		1180	-3133	463706	1703.81		1180	-9024	463706	1703.81
1181	-31859	463675	1703.7		1181	7977	463675	1703.7		1181	1231	463675	1703.7
1182	-28820	463645	1703.58		1182	16435	463645	1703.58		1182	4588	463645	1703.58
1183	-19974	463614	1703.47		1183	21454	463614	1703.47		1183	2134	463614	1703.47
1184	-6967	463584	1703.36		1184	23531	463584	1703.36		1184	-3615	463584	1703.36
1185	7849	463553	1703.25		1185	23824	463553	1703.25		1185	-10058	463553	1703.25
1186	22015	463523	1703.13		1186	23475	463523	1703.13		1186	-15638	463523	1703.13
1187	33579	463492	1703.02		1187	23100	463492	1703.02		1187	-20277	463492	1703.02
1188	41038	463462	1702.91		1188	22735	463462	1702.91		1188	-24983	463462	1702.91
1189	43336	463431	1702.8		1189	22092	463431	1702.8		1189	-30964	463431	1702.8
1190	39616	463401	1702.69		1190	21030	463401	1702.69		1190	-38776	463401	1702.69
1191	29547	463370	1702.57		1191	19881	463370	1702.57		1191	-47945	463370	1702.57
1192	13633	463339	1702.46		1192	19513	463339	1702.46		1192	-57219	463339	1702.46
1193	-6176	463309	1702.35		1193	21017	463309	1702.35		1193	-65225	463309	1702.35
1194	-26508	463278	1702.24		1194	25213	463278	1702.24		1194	-71148	463278	1702.24
1195	-42951	463248	1702.13		1195	32137	463248	1702.13		1195	-75046	463248	1702.13
1196	-51334	463217	1702.01		1196	40807	463217	1702.01		1196	-77672	463217	1702.01
1197	-48977	463187	1701.9		1197	49320	463187	1701.9		1197	-79962	463187	1701.9
1198	-35904	463156	1701.79		1198	55337	463156	1701.79		1198	-82493	463156	1701.79
1199	-14937	463126	1701.68		1199	56718	463126	1701.68		1199	-85233	463126	1701.68
1200	8953	463095	1701.57		1200	52178	463095	1701.57		1200	-87678	463095	1701.57
1201	30371	463065	1701.45		1201	41693	463065	1701.45		1201	-89244	463065	1701.45
1202	45117	463034	1701.34		1202	26615	463034	1701.34		1202	-89665	463034	1701.34
1203	51566	463004	1701.23		1203	9419	463004	1701.23		1203	-89154	463004	1701.23
1204	50775	462973	1701.12		1204	-6784	462973	1701.12		1204	-88264	462973	1701.12
1205	45822	462943	1701		1205	-18918	462943	1701		1205	-87572	462943	1701
1206	40237	462912	1700.89		1206	-24576	462912	1700.89		1206	-87431	462912	1700.89
1207	36739	462882	1700.78		1207	-22570	462882	1700.78		1207	-87950	462882	1700.78
1208	36299	462851	1700.67		1208	-13180	462851	1700.67		1208	-89205	462851	1700.67
1209	38348	462821	1700.56		1209	1877	462821	1700.56		1209	-91512	462821	1700.56
1210	41410	462790	1700.44		1210	19886	462790	1700.44		1210	-95513	462790	1700.44
1211	44205	462760	1700.33		1211	37773	462760	1700.33		1211	-101939	462760	1700.33
1212	46166	462729	1700.22		1212	52888	462729	1700.22		1212	-111110	462729	1700.22
1213	47620	462699	1700.11		1213	63571	462699	1700.11		1213	-122422	462699	1700.11
1214	49155	462668	1700		1214	69423	462668	1700		1214	-134163	462668	1700
1215	51100	462638	1699.88		1215	71076	462638	1699.88		1215	-143831	462638	1699.88
1216	53016	462607	1699.77		1216	69679	462607	1699.77		1216	-148914	462607	1699.77
1217	54003	462577	1699.66		1217	66238	462577	1699.66		1217	-147806	462577	1699.66
1218	53193	462546	1699.55		1218	61213	462546	1699.55		1218	-140464	462546	1699.55
1219	50576	462516	1699.43		1219	54481	462516	1699.43		1219	-128468	462516	1699.43
1220	47165	462485	1699.32		1220	45764	462485	1699.32		1220	-114470	462485	1699.32
1221	44753	462454	1699.21		1221	35195	462454	1699.21		1221	-101261	462454	1699.21
1222	44843	462424	1699.1		1222	23774	462424	1699.1		1222	-90885	462424	1699.1
1223	47739	462393	1698.99		1223	13320	462393	1698.99		1223	-84186	462393	1698.99
1224	51860	462363	1698.87		1224	5933	462363	1698.87		1224	-80924	462363	1698.87
1225	54211	462332	1698.76		1225	3084	462332	1698.76		1225	-80317	462332	1698.76
1226	51463	462302	1698.65		1226	4862	462302	1698.65		1226	-81668	462302	1698.65
1227	41689	462271	1698.54		1227	9702	462271	1698.54		1227	-84720	462271	1698.54
1228	25468	462241	1698.43		1228	14906	462241	1698.43		1228	-89584	462241	1698.43
1229	6257	462210	1698.31		1229	17713	462210	1698.31		1229	-96344	462210	1698.31
1230	-10742	462180	1698.2		1230	16532	462180	1698.2		1230	-104618	462180	1698.2
1231	-20332	462149	1698.09		1231	11675	462149	1698.09		1231	-113398	462149	1698.09
1232	-19455	462119	1697.98		1232	5272	462119	1697.98		1232	-121291	462119	1697.98
1233	-8298	462088	1697.86		1233	266	462088	1697.86		1233	-127069	462088	1697.86
1234	9619	462058	1697.75		1234	-973	462058	1697.75		1234	-130218	462058	1697.75
1235	28920	462027	1697.64		1235	2133	462027	1697.64		1235	-131178	462027	1697.64
1236	44255	461997	1697.53		1236	8048	461997	1697.53		1236	-131132	461997	1697.53
1237	52281	461966	1697.42		1237	13786	461966	1697.42		1237	-131421	461966	1697.42
1238	52433	461936	1697.3		1238	16368	461936	1697.3		1238	-132898	461936	1697.3
1239	46735	461905	1697.19		1239	14282	461905	1697.19		1239	-135546	461905	1697.19
1240	38379	461875	1697.08		1240	8300	461875	1697.08		1240	-138533	461875	1697.08
1241	30309	461844	1696.97		1241	1109	461844	1696.97		1241	-140656	461844	1696.97
1242	24004	461814	1696.86		1242	-4023	461814	1696.86		1242	-140901	461814	1696.86
1243	19437	461783	1696.74		1243	-4992	461783	1696.74		1243	-138814	461783	1696.74
1244	15616	461753	1696.63		1244	-2073	461753	1696.63		1244	-134481	461753	1696.63
1245	11752	461722	1696.52		1245	1988	461722	1696.52		1245	-128185	461722	1696.52
1246	7877	461692	1696.41		1246	3210	461692	1696.41		1246	-119977	461692	1696.41
1247	5019	461661	1696.29		1247	-1649	461661	1696.29		1247	-109476	461661	1696.29
1248	4390	461631	1696.18		1248	-13212	461631	1696.18		1248	-96078	461631	1696.18
1249	6539	461600	1696.07		1249	-28700	461600	1696.07		1249	-79510	461600	1696.07
1250	10539	461569	1695.96		1250	-42622	461569	1695.96		1250	-60442	461569	1695.96
1251	14207	461539	1695.85		1251	-48802	461539	1695.85		1251	-40806	461539	1695.85
1252	14857	461508	1695.73		1252	-42846	461508	1695.73		1252	-23553	461508	1695.73
1253	10727	461478	1695.62		1253	-24080	461478	1695.62		1253	-11882	461478	1695.62
1254	1889	461447	1695.51		1254	3957	461447	1695.51		1254	-8197	461447	1695.51
1255	-9407	461417	1695.4		1255	34591	461417	1695.4		1255	-13223	461417	1695.4
1256	-19655	461386	1695.29		1256	60309	461386	1695.29		1256	-25644	461386	1695.29
1257	-25429	461356	1695.17		1257	75264	461356	1695.17		1257	-42416	461356	1695.17
1258	-24986	461325	1695.06		1258	77089	461325	1695.06		1258	-59642	461325	1695.06
1259	-18894	461295	1694.95		1259	67326	461295	1694.95		1259	-73677	461295	1694.95
1260	-9841	461264	1694.84		1260	50516	461264	1694.84		1260	-82086	461264	1694.84
1261	-1235	461234	1694.73		1261	32359	461234	1694.73		1261	-84160	461234	1694.73
1262	4271	461203	1694.61		1262	17804	461203	1694.61		1262	-80908	461203	1694.61
1263	6082	461173	1694.5		1263	9685	461173	1694.5		1263	-74595	461173	1694.5
1264	5702	461142	1694.39		1264	8333	461142	1694.39		1264	-68019	461142	1694.39
1265	5976	461112	1694.28		1265	12034	461112	1694.28		1265	-63736	461112	1694.28
1266	9443	461081	1694.16		1266	18050	461081	1694.16		1266	-63410	461081	1694.16
1267	17080	461051	1694.05		1267	23649	461051	1694.05		1267	-67396	461051	1694.05
1268	27595	461020	1693.94		1268	26919	461020	1693.94		1268	-74665	461020	1693.94
1269	38088	460990	1693.83		1269	27113	460990	1693.83		1269	-83098	460990	1693.83
1270	45288	460959	1693.72		1270	24663	460959	1693.72		1270	-90121	460959	1693.72
1271	47255	460929	1693.6		1271	20886	460929	1693.6		1271	-93569	460929	1693.6
1272	44254	460898	1693.49		1272	17562	460898	1693.49		1272	-92491	460898	1693.49
1273	38863	460868	1693.38		1273	16372	460868	1693.38		1273	-87611	460868	1693.38
1274	34793	460837	1693.27		1274	18352	460837	1693.27		1274	-81180	460837	1693.27
1275	35440	460807	1693.16		1275	23391	460807	1693.16		1275	-76193	460807	1693.16
1276	42355	460776	1693.04		1276	30061	460776	1693.04		1276	-75206	460776	1693.04
1277	54760	460745	1692.93		1277	35842	460745	1692.93		1277	-79210	460745	1692.93
1278	69807	460715	1692.82		1278	37881	460715	1692.82		1278	-87069	460715	1692.82
1279	83857	460684	1692.71		1279	34012	460684	1692.71		1279	-95836	460684	1692.71
1280	93716	460654	1692.59		1280	23756	460654	1692.59		1280	-101858	460654	1692.59
1281	97730	460623	1692.48		1281	8772	460623	1692.48		1281	-102255	460623	1692.48
1282	95903	460593	1692.37		1282	-7442	460593	1692.37		1282	-96106	460593	1692.37
1283	89561	460562	1692.26		1283	-20668	460562	1692.26		1283	-84812	460562	1692.26
1284	80422	460532	1692.15		1284	-27419	460532	1692.15		1284	-71462	460532	1692.15
1285	70022	460501	1692.03		1285	-26243	460501	1692.03		1285	-59489	460501	1692.03
1286	59326	460471	1691.92		1286	-18206	460471	1691.92		1286	-51278	460471	1691.92
1287	49048	460440	1691.81		1287	-6431	460440	1691.81		1287	-47383	460440	1691.81
1288	39948	460410	1691.7		1288	5208	460410	1691.7		1288	-46715	460410	1691.7
1289	33230	460379	1691.59		1289	13571	460379	1691.59		1289	-47575	460379	1691.59
1290	30296	460349	1691.47		1290	17335	460349	1691.47		1290	-48934	460349	1691.47
1291	32350	460318	1691.36		1291	17127	460318	1691.36		1291	-51246	460318	1691.36
1292	39583	460288	1691.25		1292	14783	460288	1691.25		1292	-56291	460288	1691.25
1293	50853	460257	1691.14		1293	12082	460257	1691.14		1293	-66076	460257	1691.14
1294	63622	460227	1691.02		1294	9708	460227	1691.02		1294	-81324	460227	1691.02
1295	74737	460196	1690.91		1295	6925	460196	1690.91		1295	-100388	460196	1690.91
1296	81290	460166	1690.8		1296	2212	460166	1690.8		1296	-119216	460166	1690.8
1297	81696	460135	1690.69		1297	-5551	460135	1690.69		1297	-132574	460135	1690.69
1298	76030	460105	1690.58		1298	-15934	460105	1690.58		1298	-136035	460105	1690.58
1299	66000	460074	1690.46		1299	-26587	460074	1690.46		1299	-127888	460074	1690.46
1300	54093	460044	1690.35		1300	-33889	460044	1690.35		1300	-110057	460044	1690.35
1301	42762	460013	1690.24		1301	-34482	460013	1690.24		1301	-87572	460013	1690.24
1302	33540	459983	1690.13		1302	-26923	459983	1690.13		1302	-66775	459983	1690.13
1303	26867	459952	1690.02		1303	-12731	459952	1690.02		1303	-52998	459952	1690.02
1304	22180	459922	1689.9		1304	3849	459922	1689.9		1304	-48712	459922	1689.9
1305	18595	459891	1689.79		1305	17268	459891	1689.79		1305	-52880	459891	1689.79
1306	15353	459860	1689.68		1306	22840	459860	1689.68		1306	-61706	459860	1689.68
1307	12273	459830	1689.57		1307	18616	459830	1689.57		1307	-70371	459830	1689.57
1308	9595	459799	1689.45		1308	6233	459799	1689.45		1308	-74950	459799	1689.45
1309	7801	459769	1689.34		1309	-9764	459769	1689.34		1309	-73701	459769	1689.34
1310	7118	459738	1689.23		1310	-23759	459738	1689.23		1310	-67321	459738	1689.23
1311	7431	459708	1689.12		1311	-31372	459708	1689.12		1311	-58219	459708	1689.12
1312	8188	459677	1689.01		1312	-31128	459677	1689.01		1312	-49309	459677	1689.01
1313	8793	459647	1688.89		1313	-24886	459647	1688.89		1313	-42921	459647	1688.89
1314	8786	459616	1688.78		1314	-16752	459616	1688.78		1314	-40246	459616	1688.78
1315	8177	459586	1688.67		1315	-11100	459586	1688.67		1315	-41401	459586	1688.67
1316	7294	459555	1688.56		1316	-10495	459555	1688.56		1316	-45862	459555	1688.56
1317	6711	459525	1688.45		1317	-14565	459525	1688.45		1317	-52915	459525	1688.45
1318	6841	459494	1688.33		1318	-20211	459494	1688.33		1318	-61842	459494	1688.33
1319	7850	459464	1688.22		1319	-23137	459464	1688.22		1319	-71835	459464	1688.22
1320	9483	459433	1688.11		1320	-19924	459433	1688.11		1320	-81804	459433	1688.11
1321	11282	459403	1688		1321	-9763	459403	1688		1321	-90317	459403	1688
1322	12620	459372	1687.89		1322	5004	459372	1687.89		1322	-95822	459372	1687.89
1323	12961	459342	1687.77		1323	19719	459342	1687.77		1323	-97096	459342	1687.77
1324	11780	459311	1687.66		1324	29362	459311	1687.66		1324	-93704	459311	1687.66
1325	8697	459281	1687.55		1325	30676	459281	1687.55		1325	-86253	459281	1687.55
1326	3379	459250	1687.44		1326	23653	459250	1687.44		1326	-76297	459250	1687.44
1327	-4212	459220	1687.32		1327	11640	459220	1687.32		1327	-65966	459220	1687.32
1328	-13752	459189	1687.21		1328	109	459189	1687.21		1328	-57468	459189	1687.21
1329	-24256	459159	1687.1		1329	-5478	459159	1687.1		1329	-52647	459159	1687.1
1330	-34208	459128	1686.99		1330	-1732	459128	1686.99		1330	-52679	459128	1686.99
1331	-41706	459098	1686.88		1331	11429	459098	1686.88		1331	-57867	459098	1686.88
1332	-45117	459067	1686.76		1332	30917	459067	1686.76		1332	-67489	459067	1686.76
1333	-43551	459037	1686.65		1333	51802	459037	1686.65		1333	-79692	459037	1686.65
1334	-37415	459006	1686.54		1334	69276	459006	1686.54		1334	-91561	459006	1686.54
1335	-28296	458975	1686.43		1335	80363	458975	1686.43		1335	-99558	458975	1686.43
1336	-18591	458945	1686.32		1336	84742	458945	1686.32		1336	-100421	458945	1686.32
1337	-10523	458914	1686.2		1337	84359	458914	1686.2		1337	-92370	458914	1686.2
1338	-5377	458884	1686.09		1338	82177	458884	1686.09		1338	-76201	458884	1686.09
1339	-2837	458853	1685.98		1339	80621	458853	1685.98		1339	-55687	458853	1685.98
1340	-1213	458823	1685.87		1340	80511	458823	1685.87		1340	-36872	458823	1685.87
1341	1930	458792	1685.75		1341	80854	458792	1685.75		1341	-26244	458792	1685.75
1342	8523	458762	1685.64		1342	79598	458762	1685.64		1342	-28342	458762	1685.64
1343	19078	458731	1685.53		1343	74827	458731	1685.53		1343	-43730	458731	1685.53
1344	32114	458701	1685.42		1344	65856	458701	1685.42		1344	-68271	458701	1685.42
1345	44657	458670	1685.31		1345	53625	458670	1685.31		1345	-94232	458670	1685.31
1346	53233	458640	1685.19		1346	40276	458640	1685.19		1346	-112927	458640	1685.19
1347	55421	458609	1685.08		1347	28095	458609	1685.08		1347	-117950	458609	1685.08
1348	50846	458579	1684.97		1348	18430	458579	1684.97		1348	-107673	458579	1684.97
1349	41617	458548	1684.86		1349	11079	458548	1684.86		1349	-85914	458548	1684.86
1350	31483	458518	1684.75		1350	4524	458518	1684.75		1350	-60468	458518	1684.75
1351	24484	458487	1684.63		1351	-3163	458487	1684.63		1351	-40058	458487	1684.63
1352	23161	458457	1684.52		1352	-13114	458457	1684.52		1352	-31012	458457	1684.52
1353	27551	458426	1684.41		1353	-24852	458426	1684.41		1353	-35033	458426	1684.41
1354	34978	458396	1684.3		1354	-36200	458396	1684.3		1354	-48975	458396	1684.3
1355	41223	458365	1684.18		1355	-44079	458365	1684.18		1355	-66577	458365	1684.18
1356	42166	458335	1684.07		1356	-45772	458335	1684.07		1356	-81303	458335	1684.07
1357	35658	458304	1683.96		1357	-40168	458304	1683.96		1357	-88964	458304	1683.96
1358	22362	458274	1683.85		1358	-28358	458274	1683.85		1358	-89005	458274	1683.85
1359	5634	458243	1683.74		1359	-13387	458243	1683.74		1359	-84042	458243	1683.74
1360	-9994	458213	1683.62		1360	780	458213	1683.62		1360	-78063	458213	1683.62
1361	-20608	458182	1683.51		1361	10566	458182	1683.51		1361	-74280	458182	1683.51
1362	-24649	458151	1683.4		1362	13904	458151	1683.4		1362	-73707	458151	1683.4
1363	-23350	458121	1683.29		1363	10683	458121	1683.29		1363	-75028	458121	1683.29
1364	-20097	458090	1683.18		1364	2519	458090	1683.18		1364	-75681	458090	1683.18
1365	-18566	458060	1683.06		1365	-8025	458060	1683.06		1365	-73451	458060	1683.06
1366	-20900	458029	1682.95		1366	-18295	458029	1682.95		1366	-67720	458029	1682.95
1367	-26382	457999	1682.84		1367	-26234	457999	1682.84		1367	-59796	457999	1682.84
1368	-31701	457968	1682.73		1368	-30628	457968	1682.73		1368	-52250	457968	1682.73
1369	-32319	457938	1682.61		1369	-31090	457938	1682.61		1369	-47742	457938	1682.61
1370	-24810	457907	1682.5		1370	-27856	457907	1682.5		1370	-47956	457907	1682.5
1371	-8663	457877	1682.39		1371	-21677	457877	1682.39		1371	-53150	457877	1682.39
1372	12892	457846	1682.28		1372	-13761	457846	1682.28		1372	-62373	457846	1682.28
1373	33945	457816	1682.17		1373	-5760	457816	1682.17		1373	-74053	457816	1682.17
1374	48034	457785	1682.05		1374	438	457785	1682.05		1374	-86514	457785	1682.05
1375	50916	457755	1681.94		1375	3106	457755	1681.94		1375	-98140	457755	1681.94
1376	42306	457724	1681.83		1376	1272	457724	1681.83		1376	-107238	457724	1681.83
1377	26227	457694	1681.72		1377	-4823	457694	1681.72		1377	-111942	457694	1681.72
1378	9336	457663	1681.61		1378	-13581	457663	1681.61		1378	-110465	457663	1681.61
1379	-1677	457633	1681.49		1379	-22460	457633	1681.49		1379	-101807	457633	1681.49
1380	-2918	457602	1681.38		1380	-28772	457602	1681.38		1380	-86603	457602	1681.38
1381	5281	457572	1681.27		1381	-30666	457572	1681.27		1381	-67555	457572	1681.27
1382	18524	457541	1681.16		1382	-27796	457541	1681.16		1382	-48995	457541	1681.16
1383	30425	457511	1681.05		1383	-21458	457511	1681.05		1383	-35512	457511	1681.05
1384	35231	457480	1680.93		1384	-14047	457480	1680.93		1384	-30140	457480	1680.93
1385	30262	457450	1680.82		1385	-8140	457450	1680.82		1385	-32937	457450	1680.82
1386	16705	457419	1680.71		1386	-5520	457419	1680.71		1386	-40755	457419	1680.71
1387	-1091	457389	1680.6		1387	-6615	457389	1680.6		1387	-48478	457389	1680.6
1388	-17810	457358	1680.48		1388	-10485	457358	1680.48		1388	-51287	457358	1680.48
1389	-29376	457328	1680.37		1389	-15372	457328	1680.37		1389	-46929	457328	1680.37
1390	-34573	457297	1680.26		1390	-19452	457297	1680.26		1390	-36892	457297	1680.26
1391	-34971	457266	1680.15		1391	-21518	457266	1680.15		1391	-25828	457266	1680.15
1392	-33761	457236	1680.04		1392	-21265	457236	1680.04		1392	-19415	457236	1680.04
1393	-33738	457205	1679.92		1393	-19204	457205	1679.92		1393	-21633	457205	1679.92
1394	-35921	457175	1679.81		1394	-16244	457175	1679.81		1394	-32774	457175	1679.81
1395	-39055	457144	1679.7		1395	-13262	457144	1679.7		1395	-49166	457144	1679.7
1396	-40628	457114	1679.59		1396	-10755	457114	1679.59		1396	-64812	457114	1679.59
1397	-38371	457083	1679.48		1397	-8732	457083	1679.48		1397	-74157	457083	1679.48
1398	-31855	457053	1679.36		1398	-6740	457053	1679.36		1398	-74663	457053	1679.36
1399	-22883	457022	1679.25		1399	-4028	457022	1679.25		1399	-67934	457022	1679.25
1400	-14874	456992	1679.14		1400	259	456992	1679.14		1400	-58856	456992	1679.14
1401	-11115	456961	1679.03		1401	6786	456961	1679.03		1401	-53187	456961	1679.03
1402	-13192	456931	1678.91		1402	15683	456931	1678.91		1402	-54790	456931	1678.91
1403	-19982	456900	1678.8		1403	26151	456900	1678.8		1403	-63872	456900	1678.8
1404	-28168	456870	1678.69		1404	36256	456870	1678.69		1404	-77031	456870	1678.69
1405	-33598	456839	1678.58		1405	43064	456839	1678.58		1405	-89036	456839	1678.58
1406	-33275	456809	1678.47		1406	43345	456809	1678.47		1406	-95354	456809	1678.47
1407	-26555	456778	1678.35		1407	34691	456778	1678.35		1407	-94159	456778	1678.35
1408	-15416	456748	1678.24		1408	16775	456748	1678.24		1408	-86833	456748	1678.24
1409	-3283	456717	1678.13		1409	-7866	456717	1678.13		1409	-76823	456717	1678.13
1410	6569	456687	1678.02		1410	-33952	456687	1678.02		1410	-67577	456687	1678.02
1411	12620	456656	1677.91		1411	-54766	456656	1677.91		1411	-60714	456656	1677.91
1412	15494	456626	1677.79		1412	-64244	456626	1677.79		1412	-55445	456626	1677.79
1413	17412	456595	1677.68		1413	-59218	456595	1677.68		1413	-49505	456595	1677.68
1414	20595	456565	1677.57		1414	-40804	456565	1677.57		1414	-41018	456565	1677.57
1415	25922	456534	1677.46		1415	-14348	456534	1677.46		1415	-30198	456534	1677.46
1416	32146	456504	1677.34		1416	12270	456504	1677.34		1416	-19829	456504	1677.34
1417	36519	456473	1677.23		1417	31318	456473	1677.23		1417	-14164	456473	1677.23
1418	36094	456443	1677.12		1418	37921	456443	1677.12		1418	-16732	456443	1677.12
1419	29459	456412	1677.01		1419	31627	456412	1677.01		1419	-28195	456412	1677.01
1420	17569	456381	1676.9		1420	16275	456381	1676.9		1420	-45438	456381	1676.9
1421	3645	456351	1676.78		1421	-1821	456351	1676.78		1421	-62487	456351	1676.78
1422	-8258	456320	1676.67		1422	-16495	456320	1676.67		1422	-72943	456320	1676.67
1423	-14912	456290	1676.56		1423	-24085	456290	1676.56		1423	-72811	456290	1676.56
1424	-15404	456259	1676.45		1424	-24470	456259	1676.45		1424	-62370	456259	1676.45
1425	-11317	456229	1676.34		1425	-20509	456229	1676.34		1425	-46156	456229	1676.34
1426	-5950	456198	1676.22		1426	-16183	456198	1676.22		1426	-31027	456198	1676.22
1427	-2567	456168	1676.11		1427	-14466	456168	1676.11		1427	-23192	456168	1676.11
1428	-2970	456137	1676		1428	-15857	456137	1676		1428	-25567	456137	1676
1429	-6663	456107	1675.89		1429	-18311	456107	1675.89		1429	-36670	456107	1675.89
1430	-11391	456076	1675.77		1430	-18420	456076	1675.77		1430	-51492	456076	1675.77
1431	-14296	456046	1675.66		1431	-13300	456046	1675.66		1431	-63864	456046	1675.66
1432	-13490	456015	1675.55		1432	-2147	456015	1675.55		1432	-69174	456015	1675.55
1433	-8803	455985	1675.44		1433	13189	455985	1675.44		1433	-66195	455985	1675.44
1434	-1796	455954	1675.33		1434	28917	455954	1675.33		1434	-57253	455954	1675.33
1435	5325	455924	1675.21		1435	40851	455924	1675.21		1435	-46829	455924	1675.21
1436	10839	455893	1675.1		1436	46104	455893	1675.1		1436	-39354	455893	1675.1
1437	14456	455863	1674.99		1437	44105	455863	1674.99		1437	-37295	455863	1674.99
1438	17179	455832	1674.88		1438	36607	455832	1674.88		1438	-40365	455832	1674.88
1439	20580	455802	1674.77		1439	26726	455802	1674.77		1439	-46074	455802	1674.77
1440	25542	455771	1674.65		1440	17602	455771	1674.65		1440	-51202	455771	1674.65
1441	31600	455741	1674.54		1441	11235	455741	1674.54		1441	-53367	455741	1674.54
1442	36886	455710	1674.43		1442	8032	455710	1674.43		1442	-51966	455710	1674.43
1443	39155	455680	1674.32		1443	7059	455680	1674.32		1443	-48130	455680	1674.32
1444	36935	455649	1674.2		1444	6806	455649	1674.2		1444	-43899	455649	1674.2
1445	30566	455619	1674.09		1445	5941	455619	1674.09		1445	-41158	455619	1674.09
1446	22095	455588	1673.98		1446	3795	455588	1673.98		1446	-40879	455588	1673.98
1447	14438	455558	1673.87		1447	342	455558	1673.87		1447	-42987	455558	1673.87
1448	9776	455527	1673.76		1448	-4094	455527	1673.76		1448	-46766	455527	1673.76
1449	8440	455496	1673.64		1449	-9231	455496	1673.64		1449	-51427	455496	1673.64
1450	8514	455466	1673.53		1450	-15001	455466	1673.53		1450	-56479	455466	1673.53
1451	6827	455435	1673.42		1451	-21494	455435	1673.42		1451	-61705	455435	1673.42
1452	513	455405	1673.31		1452	-28681	455405	1673.31		1452	-66855	455405	1673.31
1453	-11217	455374	1673.2		1453	-36180	455374	1673.2		1453	-71349	455374	1673.2
1454	-26435	455344	1673.08		1454	-43123	455344	1673.08		1454	-74278	455344	1673.08
1455	-40941	455313	1672.97		1455	-48296	455313	1672.97		1455	-74774	455313	1672.97
1456	-50098	455283	1672.86		1456	-50413	455283	1672.86		1456	-72556	455283	1672.86
1457	-50808	455252	1672.75		1457	-48510	455252	1672.75		1457	-68332	455252	1672.75
1458	-43101	455222	1672.64		1458	-42257	455222	1672.64		1458	-63737	455222	1672.64
1459	-30155	455191	1672.52		1459	-32221	455191	1672.52		1459	-60789	455191	1672.52
1460	-17117	455161	1672.41		1460	-19895	455161	1672.41		1460	-61057	455161	1672.41
1461	-8835	455130	1672.3		1461	-7556	455130	1672.3		1461	-64956	455130	1672.3
1462	-7949	455100	1672.19		1462	2193	455100	1672.19		1462	-71531	455100	1672.19
1463	-13792	455069	1672.07		1463	7094	455069	1672.07		1463	-78829	455069	1672.07
1464	-22986	455039	1671.96		1464	6046	455039	1671.96		1464	-84705	455039	1671.96
1465	-30976	455008	1671.85		1465	-280	455008	1671.85		1465	-87656	455008	1671.85
1466	-34162	454978	1671.74		1466	-9295	454978	1671.74		1466	-87298	454978	1671.74
1467	-31216	454947	1671.63		1467	-17124	454947	1671.63		1467	-84312	454947	1671.63
1468	-23427	454917	1671.51		1468	-19883	454917	1671.51		1468	-79922	454917	1671.51
1469	-13614	454886	1671.4		1469	-15305	454886	1671.4		1469	-75256	454886	1671.4
1470	-4661	454856	1671.29		1470	-3949	454856	1671.29		1470	-70908	454856	1671.29
1471	1957	454825	1671.18		1471	10537	454825	1671.18		1471	-66905	454825	1671.18
1472	6501	454795	1671.07		1472	22530	454795	1671.07		1472	-63019	454795	1671.07
1473	10467	454764	1670.95		1473	26535	454764	1670.95		1473	-59171	454764	1670.95
1474	15205	454734	1670.84		1474	19591	454734	1670.84		1474	-55639	454734	1670.84
1475	20885	454703	1670.73		1475	2820	454703	1670.73		1475	-52929	454703	1670.73
1476	26044	454672	1670.62		1476	-18598	454672	1670.62		1476	-51389	454672	1670.62
1477	28404	454642	1670.5		1477	-37264	454642	1670.5		1477	-50838	454642	1670.5
1478	26182	454611	1670.39		1478	-46465	454611	1670.39		1478	-50481	454611	1670.39
1479	19566	454581	1670.28		1479	-43005	454581	1670.28		1479	-49238	454581	1670.28
1480	11116	454550	1670.17		1480	-28597	454550	1670.17		1480	-46345	454550	1670.17
1481	5136	454520	1670.06		1481	-9215	454520	1670.06		1481	-41902	454520	1670.06
1482	5778	454489	1669.94		1482	7463	454489	1669.94		1482	-37034	454489	1669.94
1483	15119	454459	1669.83		1483	15316	454459	1669.83		1483	-33490	454459	1669.83
1484	31718	454428	1669.72		1484	12360	454428	1669.72		1484	-32812	454428	1669.72
1485	50842	454398	1669.61		1485	1405	454398	1669.61		1485	-35457	454398	1669.61
1486	65970	454367	1669.5		1486	-11424	454367	1669.5		1486	-40324	454367	1669.5
1487	71456	454337	1669.38		1487	-19633	454337	1669.38		1487	-44973	454337	1669.38
1488	64795	454306	1669.27		1488	-19284	454306	1669.27		1488	-46510	454306	1669.27
1489	47943	454276	1669.16		1489	-10597	454276	1669.16		1489	-42773	454276	1669.16
1490	26645	454245	1669.05		1490	2545	454245	1669.05		1490	-33293	454245	1669.05
1491	8414	454215	1668.93		1491	14770	454215	1668.93		1491	-19608	454215	1668.93
1492	-454	454184	1668.82		1492	21973	454184	1668.82		1492	-4749	454184	1668.82
1493	2787	454154	1668.71		1493	23173	454154	1668.71		1493	7851	454154	1668.71
1494	16169	454123	1668.6		1494	20636	454123	1668.6		1494	15576	454123	1668.6
1495	33889	454093	1668.49		1495	18209	454093	1668.49		1495	17433	454093	1668.49
1496	48419	454062	1668.37		1496	18916	454062	1668.37		1496	14146	454062	1668.37
1497	53423	454032	1668.26		1497	23063	454032	1668.26		1497	7572	454032	1668.26
1498	45921	454001	1668.15		1498	27991	454001	1668.15		1498	-237	454001	1668.15
1499	27335	453971	1668.04		1499	29531	453971	1668.04		1499	-7856	453971	1668.04
1500	2695	453940	1667.93		1500	24482	453940	1667.93		1500	-14802	453940	1667.93
1501	-21165	453910	1667.81		1501	12675	453910	1667.81		1501	-21272	453910	1667.81
1502	-38082	453879	1667.7		1502	-2435	453879	1667.7		1502	-27496	453879	1667.7
1503	-44350	453849	1667.59		1503	-15116	453849	1667.59		1503	-33108	453849	1667.59
1504	-39670	453818	1667.48		1504	-19932	453818	1667.48		1504	-36925	453818	1667.48
1505	-26641	453787	1667.36		1505	-14312	453787	1667.36		1505	-37298	453787	1667.36
1506	-9578	453757	1667.25		1506	255	453757	1667.25		1506	-32917	453757	1667.25
1507	7198	453726	1667.14		1507	18939	453726	1667.14		1507	-23677	453726	1667.14
1508	20524	453696	1667.03		1508	35910	453696	1667.03		1508	-11177	453696	1667.03
1509	29080	453665	1666.92		1509	47007	453665	1666.92		1509	1469	453665	1666.92
1510	33120	453635	1666.8		1510	51464	453635	1666.8		1510	10522	453635	1666.8
1511	33936	453604	1666.69		1511	51768	453604	1666.69		1511	12893	453604	1666.69
1512	33015	453574	1666.58		1512	51860	453574	1666.58		1512	7335	453574	1666.58
1513	31648	453543	1666.47		1513	54628	453543	1666.47		1513	-4976	453543	1666.47
1514	30691	453513	1666.36		1514	60115	453513	1666.36		1514	-20721	453513	1666.36
1515	30817	453482	1666.24		1515	65339	453482	1666.24		1515	-35534	453482	1666.24
1516	32583	453452	1666.13		1516	65896	453452	1666.13		1516	-45515	453452	1666.13
1517	36553	453421	1666.02		1517	58401	453421	1666.02		1517	-48598	453421	1666.02
1518	42934	453391	1665.91		1518	42547	453391	1665.91		1518	-45248	453391	1665.91
1519	51315	453360	1665.8		1519	21588	453360	1665.8		1519	-38200	453360	1665.8
1520	60294	453330	1665.68		1520	1076	453330	1665.68		1520	-31360	453330	1665.68
1521	67706	453299	1665.57		1521	-13601	453299	1665.57		1521	-28266	453299	1665.57
1522	71089	453269	1665.46		1522	-19521	453269	1665.46		1522	-30744	453269	1665.46
1523	68706	453238	1665.35		1523	-17288	453238	1665.35		1523	-38259	453238	1665.35
1524	60311	453208	1665.23		1524	-10303	453208	1665.23		1524	-48234	453208	1665.23
1525	47703	453177	1665.12		1525	-2761	453177	1665.12		1525	-57166	453177	1665.12
1526	34311	453147	1665.01		1526	2572	453147	1665.01		1526	-62078	453147	1665.01
1527	24258	453116	1664.9		1527	5543	453116	1664.9		1527	-61680	453116	1664.9
1528	20779	453086	1664.79		1528	8241	453086	1664.79		1528	-56758	453086	1664.79
1529	25015	453055	1664.67		1529	13270	453055	1664.67		1529	-49634	453055	1664.67
1530	35285	453025	1664.56		1530	21768	453025	1664.56		1530	-42967	453025	1664.56
1531	47624	452994	1664.45		1531	32228	452994	1664.45		1531	-38457	452994	1664.45
1532	57052	452964	1664.34		1532	40929	452964	1664.34		1532	-36046	452964	1664.34
1533	59528	452933	1664.23		1533	43683	452933	1664.23		1533	-34010	452933	1664.23
1534	53427	452902	1664.11		1534	38083	452902	1664.11		1534	-29906	452902	1664.11
1535	40319	452872	1664		1535	24954	452872	1664		1535	-21922	452872	1664
1536	24322	452841	1663.89		1536	8267	452841	1663.89		1536	-10014	452841	1663.89
1537	10650	452811	1663.78		1537	-6552	452811	1663.78		1537	3764	452811	1663.78
1538	3532	452780	1663.66		1538	-15011	452780	1663.66		1538	15901	452780	1663.66
1539	4751	452750	1663.55		1539	-15520	452750	1663.55		1539	22804	452750	1663.55
1540	12969	452719	1663.44		1540	-9877	452719	1663.44		1540	22279	452719	1663.44
1541	24484	452689	1663.33		1541	-2153	452689	1663.33		1541	14438	452689	1663.33
1542	34660	452658	1663.22		1542	3482	452658	1663.22		1542	1616	452658	1663.22
1543	39797	452628	1663.1		1543	4767	452628	1663.1		1543	-12673	452628	1663.1
1544	38255	452597	1662.99		1544	2273	452597	1662.99		1544	-25244	452597	1662.99
1545	30836	452567	1662.88		1545	-1251	452567	1662.88		1545	-34521	452567	1662.88
1546	19970	452536	1662.77		1546	-2584	452536	1662.77		1546	-40984	452536	1662.77
1547	8574	452506	1662.66		1547	119	452506	1662.66		1547	-46598	452506	1662.66
1548	-1220	452475	1662.54		1548	6412	452475	1662.54		1548	-53543	452475	1662.54
1549	-8505	452445	1662.43		1549	13960	452445	1662.43		1549	-62878	452445	1662.43
1550	-13513	452414	1662.32		1550	20044	452414	1662.32		1550	-73820	452414	1662.32
1551	-16782	452384	1662.21		1551	23197	452384	1662.21		1551	-84008	452384	1662.21
1552	-18545	452353	1662.09		1552	24088	452353	1662.09		1552	-90617	452353	1662.09
1553	-18355	452323	1661.98		1553	25059	452323	1661.98		1553	-91783	452323	1661.98
1554	-15556	452292	1661.87		1554	28651	452292	1661.87		1554	-87628	452292	1661.87
1555	-9935	452262	1661.76		1555	35851	452262	1661.76		1555	-80364	452262	1661.76
1556	-2506	452231	1661.65		1556	45168	452231	1661.65		1556	-73422	452231	1661.65
1557	4512	452201	1661.53		1557	53038	452201	1661.53		1557	-69992	452201	1661.53
1558	8298	452170	1661.42		1558	55490	452170	1661.42		1558	-71681	452170	1661.42
1559	6785	452140	1661.31		1559	50174	452140	1661.31		1559	-77886	452140	1661.31
1560	-240	452109	1661.2		1560	37760	452109	1661.2		1560	-86164	452109	1661.2
1561	-10530	452078	1661.09		1561	21858	452078	1661.09		1561	-93362	452078	1661.09
1562	-20089	452048	1660.97		1562	7521	452048	1660.97		1562	-96947	452048	1660.97
1563	-24631	452017	1660.86		1563	-1050	452017	1660.86		1563	-95917	452017	1660.86
1564	-21602	451987	1660.75		1564	-2391	451987	1660.75		1564	-90883	451987	1660.75
1565	-11449	451956	1660.64		1565	1589	451956	1660.64		1565	-83407	451956	1660.64
1566	2119	451926	1660.52		1566	6614	451926	1660.52		1566	-75004	451926	1660.52
1567	13516	451895	1660.41		1567	8095	451895	1660.41		1567	-66374	451895	1660.41
1568	17412	451865	1660.3		1568	3301	451865	1660.3		1568	-57267	451865	1660.3
1569	11135	451834	1660.19		1569	-7461	451834	1660.19		1569	-47025	451834	1660.19
1570	-4088	451804	1660.08		1570	-21118	451804	1660.08		1570	-35427	451804	1660.08
1571	-23249	451773	1659.96		1571	-33425	451773	1659.96		1571	-23334	451773	1659.96
1572	-39437	451743	1659.85		1572	-40964	451743	1659.85		1572	-12709	451743	1659.85
1573	-46359	451712	1659.74		1573	-42652	451712	1659.74		1573	-5930	451712	1659.74
1574	-40892	451682	1659.63		1574	-39983	451682	1659.63		1574	-4719	451682	1659.63
1575	-24263	451651	1659.52		1575	-36066	451651	1659.52		1575	-9240	451651	1659.52
1576	-1805	451621	1659.4		1576	-33920	451621	1659.4		1576	-17851	451621	1659.4
1577	18986	451590	1659.29		1577	-35008	451590	1659.29		1577	-27698	451590	1659.29
1578	30910	451560	1659.18		1578	-38605	451560	1659.18		1578	-35916	451560	1659.18
1579	29519	451529	1659.07		1579	-42327	451529	1659.07		1579	-40857	451529	1659.07
1580	14316	451499	1658.96		1580	-43384	451499	1658.96		1580	-42778	451499	1658.96
1581	-11209	451468	1658.84		1581	-39958	451468	1658.84		1581	-43613	451468	1658.84
1582	-40996	451438	1658.73		1582	-31964	451438	1658.73		1582	-45947	451438	1658.73
1583	-68259	451407	1658.62		1583	-20962	451407	1658.62		1583	-51651	451407	1658.62
1584	-87510	451377	1658.51		1584	-9300	451377	1658.51		1584	-60834	451377	1658.51
1585	-95765	451346	1658.39		1585	927	451346	1658.39		1585	-71608	451346	1658.39
1586	-93099	451316	1658.28		1586	8649	451316	1658.28		1586	-80783	451316	1658.28
1587	-82132	451285	1658.17		1587	13897	451285	1658.17		1587	-85180	451285	1658.17
1588	-67152	451255	1658.06		1588	17344	451255	1658.06		1588	-82960	451255	1658.06
1589	-52740	451224	1657.95		1589	19575	451224	1657.95		1589	-74385	451224	1657.95
1590	-42678	451193	1657.83		1590	20608	451193	1657.83		1590	-61680	451193	1657.83
1591	-38935	451163	1657.72		1591	19871	451163	1657.72		1591	-48124	451163	1657.72
1592	-41367	451132	1657.61		1592	16682	451132	1657.61		1592	-36778	451132	1657.61
1593	-47796	451102	1657.5		1593	10869	451102	1657.5		1593	-29460	451102	1657.5
1594	-54855	451071	1657.39		1594	3220	451071	1657.39		1594	-26349	451071	1657.39
1595	-59025	451041	1657.27		1595	-4612	451041	1657.27		1595	-26347	451041	1657.27
1596	-57921	451010	1657.16		1596	-10646	451010	1657.16		1596	-27912	451010	1657.16
1597	-51030	450980	1657.05		1597	-13424	450980	1657.05		1597	-29912	450980	1657.05
1598	-39971	450949	1656.94		1598	-12666	450949	1656.94		1598	-32072	450949	1656.94
1599	-27764	450919	1656.82		1599	-9498	450919	1656.82		1599	-34818	450919	1656.82
1600	-17728	450888	1656.71		1600	-6021	450888	1656.71		1600	-38675	450888	1656.71
1601	-12078	450858	1656.6		1601	-4454	450858	1656.6		1601	-43562	450858	1656.6
1602	-11184	450827	1656.49		1602	-6104	450827	1656.49		1602	-48432	450827	1656.49
1603	-13451	450797	1656.38		1603	-10674	450797	1656.38		1603	-51477	450797	1656.38
1604	-16262	450766	1656.26		1604	-16123	450766	1656.26		1604	-50871	450766	1656.26
1605	-17175	450736	1656.15		1605	-19283	450736	1656.15		1605	-45697	450736	1656.15
1606	-15176	450705	1656.04		1606	-16961	450705	1656.04		1606	-36634	450705	1656.04
1607	-11002	450675	1655.93		1607	-7257	450675	1655.93		1607	-26018	450675	1655.93
1608	-6754	450644	1655.82		1608	9469	450644	1655.82		1608	-17186	450644	1655.82
1609	-4597	450614	1655.7		1609	30292	450614	1655.7		1609	-13330	450614	1655.7
1610	-5593	450583	1655.59		1610	50356	450583	1655.59		1610	-16313	450583	1655.59
1611	-8901	450553	1655.48		1611	64251	450553	1655.48		1611	-25942	450553	1655.48
1612	-12150	450522	1655.37		1612	67801	450522	1655.37		1612	-40000	450522	1655.37
1613	-12464	450492	1655.25		1613	59565	450492	1655.25		1613	-55059	450492	1655.25
1614	-8015	450461	1655.14		1614	41558	450461	1655.14		1614	-67721	450461	1655.14
1615	1072	450431	1655.03		1615	18751	450431	1655.03		1615	-75803	450431	1655.03
1616	12577	450400	1654.92		1616	-2479	450400	1654.92		1616	-78962	450400	1654.92
1617	23280	450370	1654.81		1617	-16508	450370	1654.81		1617	-78533	450370	1654.81
1618	30391	450339	1654.69		1618	-20374	450339	1654.69		1618	-76659	450339	1654.69
1619	32972	450308	1654.58		1619	-14737	450308	1654.58		1619	-75123	450308	1654.58
1620	32210	450278	1654.47		1620	-3413	450278	1654.47		1620	-74410	450278	1654.47
1621	30774	450247	1654.36		1621	8274	450247	1654.36		1621	-73432	450247	1654.36
1622	31158	450217	1654.25		1622	15722	450217	1654.25		1622	-70054	450217	1654.25
1623	34252	450186	1654.13		1623	16844	450186	1654.13		1623	-62218	450186	1654.13
1624	38539	450156	1654.02		1624	12718	450156	1654.02		1624	-49145	450156	1654.02
1625	40741	450125	1653.91		1625	6764	450125	1653.91		1625	-32089	450125	1653.91
1626	37307	450095	1653.8		1626	2927	450095	1653.8		1626	-14230	450095	1653.8
1627	26390	450064	1653.68		1627	3661	450064	1653.68		1627	280	450064	1653.68
1628	8951	450034	1653.57		1628	8750	450034	1653.57		1628	7787	450034	1653.57
1629	-11213	450003	1653.46		1629	15459	450003	1653.46		1629	6507	450003	1653.46
1630	-28986	449973	1653.35		1630	20004	449973	1653.35		1630	-2775	449973	1653.35
1631	-39904	449942	1653.24		1631	19522	449942	1653.24		1631	-16982	449942	1653.24
1632	-42055	449912	1653.12		1632	13645	449912	1653.12		1632	-31914	449912	1653.12
1633	-36612	449881	1653.01		1633	4796	449881	1653.01		1633	-43817	449881	1653.01
1634	-27168	449851	1652.9		1634	-2874	449851	1652.9		1634	-50713	449851	1652.9
1635	-17851	449820	1652.79		1635	-5462	449820	1652.79		1635	-52945	449820	1652.79
1636	-11531	449790	1652.68		1636	-1161	449790	1652.68		1636	-52728	449790	1652.68
1637	-8621	449759	1652.56		1637	8868	449759	1652.56		1637	-52949	449759	1652.56
1638	-7386	449729	1652.45		1638	21084	449729	1652.45		1638	-55740	449729	1652.45
1639	-5143	449698	1652.34		1639	31231	449698	1652.34		1639	-61473	449698	1652.34
1640	-54	449668	1652.23		1640	36293	449668	1652.23		1640	-68588	449668	1652.23
1641	7832	449637	1652.12		1641	35697	449637	1652.12		1641	-74302	449637	1652.12
1642	16442	449607	1652		1642	31261	449607	1652		1642	-75852	449607	1652
1643	22844	449576	1651.89		1643	25901	449576	1651.89		1643	-71705	449576	1651.89
1644	24697	449546	1651.78		1644	21911	449546	1651.78		1644	-62210	449546	1651.78
1645	21543	449515	1651.67		1645	19688	449515	1651.67		1645	-49428	449515	1651.67
1646	14877	449485	1651.55		1646	17657	449485	1651.55		1646	-36268	449485	1651.55
1647	7334	449454	1651.44		1647	13361	449454	1651.44		1647	-25344	449454	1651.44
1648	1101	449423	1651.33		1648	5173	449423	1651.33		1648	-18058	449423	1651.33
1649	-3202	449393	1651.22		1649	-6400	449393	1651.22		1649	-14292	449393	1651.22
1650	-6871	449362	1651.11		1650	-18505	449362	1651.11		1650	-12777	449362	1651.11
1651	-12125	449332	1650.99		1651	-27088	449332	1650.99		1651	-11910	449332	1650.99
1652	-20646	449301	1650.88		1652	-28777	449301	1650.88		1652	-10603	449301	1650.88
1653	-32098	449271	1650.77		1653	-22624	449271	1650.77		1653	-8786	449271	1650.77
1654	-43856	449240	1650.66		1654	-10735	449240	1650.66		1654	-7355	449240	1650.66
1655	-51822	449210	1650.55		1655	2510	449210	1650.55		1655	-7654	449210	1650.55
1656	-52370	449179	1650.43		1656	12349	449179	1650.43		1656	-10744	449179	1650.43
1657	-44098	449149	1650.32		1657	15661	449149	1650.32		1657	-16806	449149	1650.32
1658	-28845	449118	1650.21		1658	12203	449118	1650.21		1658	-24930	449118	1650.21
1659	-11036	449088	1650.1		1659	4429	449088	1650.1		1659	-33328	449088	1650.1
1660	4034	449057	1649.98		1660	-3915	449057	1649.98		1660	-39879	449057	1649.98
1661	12546	449027	1649.87		1661	-9720	449027	1649.87		1661	-42767	449027	1649.87
1662	13644	448996	1649.76		1662	-11923	448996	1649.76		1662	-41004	448996	1649.76
1663	9714	448966	1649.65		1663	-11792	448966	1649.65		1663	-34690	448966	1649.65
1664	4959	448935	1649.54		1664	-11925	448935	1649.54		1664	-24988	448935	1649.54
1665	3357	448905	1649.42		1665	-14634	448905	1649.42		1665	-13863	448905	1649.42
1666	6662	448874	1649.31		1666	-20513	448874	1649.31		1666	-3653	448874	1649.31
1667	13784	448844	1649.2		1667	-27999	448844	1649.2		1667	3425	448844	1649.2
1668	21480	448813	1649.09		1668	-34069	448813	1649.09		1668	5764	448813	1649.09
1669	26322	448783	1648.98		1669	-35729	448783	1648.98		1669	2749	448783	1648.98
1670	26559	448752	1648.86		1670	-31451	448752	1648.86		1670	-5065	448752	1648.86
1671	23253	448722	1648.75		1671	-21900	448722	1648.75		1671	-16067	448722	1648.75
1672	19735	448691	1648.64		1672	-9567	448691	1648.64		1672	-28002	448691	1648.64
1673	20008	448661	1648.53		1673	2365	448661	1648.53		1673	-38613	448661	1648.53
1674	26523	448630	1648.41		1674	11370	448630	1648.41		1674	-46286	448630	1648.41
1675	38834	448599	1648.3		1675	16378	448599	1648.3		1675	-50490	448599	1648.3
1676	53448	448569	1648.19		1676	17801	448569	1648.19		1676	-51803	448569	1648.19
1677	65340	448538	1648.08		1677	16799	448538	1648.08		1677	-51516	448538	1648.08
1678	70042	448508	1647.97		1678	14404	448508	1647.97		1678	-50944	448508	1647.97
1679	65661	448477	1647.85		1679	10956	448477	1647.85		1679	-50760	448477	1647.85
1680	53513	448447	1647.74		1680	6214	448447	1647.74		1680	-50634	448447	1647.74
1681	37442	448416	1647.63		1681	-60	448416	1647.63		1681	-49366	448416	1647.63
1682	21853	448386	1647.52		1682	-7424	448386	1647.52		1682	-45447	448386	1647.52
1683	9800	448355	1647.41		1683	-14537	448355	1647.41		1683	-37818	448355	1647.41
1684	1702	448325	1647.29		1684	-19544	448325	1647.29		1684	-26481	448325	1647.29
1685	-4346	448294	1647.18		1685	-20961	448294	1647.18		1685	-12686	448294	1647.18
1686	-11258	448264	1647.07		1686	-18481	448264	1647.07		1686	1374	448264	1647.07
1687	-20962	448233	1646.96		1687	-13289	448233	1646.96		1687	13214	448233	1646.96
1688	-33154	448203	1646.84		1688	-7570	448203	1646.84		1688	20758	448203	1646.84
1689	-45079	448172	1646.73		1689	-3493	448172	1646.73		1689	22816	448172	1646.73
1690	-52846	448142	1646.62		1690	-2115	448142	1646.62		1690	19191	448142	1646.62
1691	-53272	448111	1646.51		1691	-2888	448111	1646.51		1691	10465	448111	1646.51
1692	-45726	448081	1646.4		1692	-3940	448081	1646.4		1692	-2323	448081	1646.4
1693	-32672	448050	1646.28		1693	-3125	448050	1646.28		1693	-17913	448050	1646.28
1694	-18979	448020	1646.17		1694	820	448020	1646.17		1694	-34859	448020	1646.17
1695	-9889	447989	1646.06		1695	7510	447989	1646.06		1695	-51447	447989	1646.06
1696	-8910	447959	1645.95		1696	15034	447959	1645.95		1696	-65686	447959	1645.95
1697	-16206	447928	1645.84		1697	20800	447928	1645.84		1697	-75526	447928	1645.84
1698	-28565	447898	1645.72		1698	22750	447898	1645.72		1698	-79361	447898	1645.72
1699	-40592	447867	1645.61		1699	20222	447867	1645.61		1699	-76622	447867	1645.61
1700	-46986	447837	1645.5		1700	14130	447837	1645.5		1700	-68186	447837	1645.5
1701	-44556	447806	1645.39		1701	6337	447806	1645.39		1701	-56313	447806	1645.39
1702	-33535	447776	1645.28		1702	-1297	447776	1645.28		1702	-44042	447776	1645.28
1703	-17316	447745	1645.16		1703	-7731	447745	1645.16		1703	-34200	447745	1645.16
1704	-1144	447714	1645.05		1704	-12896	447714	1645.05		1704	-28435	447714	1645.05
1705	10005	447684	1644.94		1705	-17242	447684	1644.94		1705	-26661	447684	1644.94
1706	13141	447653	1644.83		1706	-20929	447653	1644.83		1706	-27197	447653	1644.83
1707	8292	447623	1644.71		1707	-23283	447623	1644.71		1707	-27513	447623	1644.71
1708	-1825	447592	1644.6		1708	-22828	447592	1644.6		1708	-25290	447592	1644.6
1709	-12899	447562	1644.49		1709	-18017	447562	1644.49		1709	-19308	447562	1644.49
1710	-20722	447531	1644.38		1710	-8205	447531	1644.38		1710	-9809	447531	1644.38
1711	-22466	447501	1644.27		1711	5617	447501	1644.27		1711	1748	447501	1644.27
1712	-17484	447470	1644.15		1712	20872	447470	1644.15		1712	13379	447470	1644.15
1713	-7063	447440	1644.04		1713	34195	447440	1644.04		1713	23294	447440	1644.04
1714	6236	447409	1643.93		1714	42716	447409	1643.93		1714	30334	447409	1643.93
1715	19685	447379	1643.82		1715	45118	447379	1643.82		1715	33967	447379	1643.82
1716	31112	447348	1643.71		1716	42044	447348	1643.71		1716	33995	447348	1643.71
1717	39386	447318	1643.59		1717	35568	447318	1643.59		1717	30269	447318	1643.59
1718	44245	447287	1643.48		1718	28139	447287	1643.48		1718	22690	447287	1643.48
1719	46039	447257	1643.37		1719	21469	447257	1643.37		1719	11563	447257	1643.37
1720	45235	447226	1643.26		1720	16017	447226	1643.26		1720	-1905	447226	1643.26
1721	42311	447196	1643.14		1721	11212	447196	1643.14		1721	-15361	447196	1643.14
1722	37683	447165	1643.03		1722	6294	447165	1643.03		1722	-25627	447165	1643.03
1723	31975	447135	1642.92		1723	1155	447135	1642.92		1723	-29654	447135	1642.92
1724	26054	447104	1642.81		1724	-3279	447104	1642.81		1724	-25786	447104	1642.81
1725	21056	447074	1642.7		1725	-5426	447074	1642.7		1725	-14754	447074	1642.7
1726	17971	447043	1642.58		1726	-3931	447043	1642.58		1726	162	447043	1642.58
1727	17296	447013	1642.47		1727	1405	447013	1642.47		1727	14061	447013	1642.47
1728	18591	446982	1642.36		1728	9280	446982	1642.36		1728	22206	446982	1642.36
1729	20543	446952	1642.25		1729	17307	446952	1642.25		1729	21955	446952	1642.25
1730	21248	446921	1642.14		1730	23087	446921	1642.14		1730	14009	446921	1642.14
1731	19012	446891	1642.02		1731	25312	446891	1642.02		1731	2332	446891	1642.02
1732	12992	446860	1641.91		1732	24364	446860	1641.91		1732	-7332	446860	1641.91
1733	3758	446829	1641.8		1733	22011	446829	1641.8		1733	-9804	446829	1641.8
1734	-6872	446799	1641.69		1734	20408	446799	1641.69		1734	-2705	446799	1641.69
1735	-16345	446768	1641.57		1735	20885	446768	1641.57		1735	12390	446768	1641.57
1736	-22407	446738	1641.46		1736	23248	446738	1641.46		1736	30430	446738	1641.46
1737	-23860	446707	1641.35		1737	25915	446707	1641.35		1737	44840	446707	1641.35
1738	-21082	446677	1641.24		1738	26906	446677	1641.24		1738	50164	446677	1641.24
1739	-15711	446646	1641.13		1739	25061	446646	1641.13		1739	44267	446646	1641.13
1740	-9995	446616	1641.01		1740	20866	446616	1641.01		1740	29191	446616	1641.01
1741	-5760	446585	1640.9		1741	16321	446585	1640.9		1741	10280	446585	1640.9
1742	-3829	446555	1640.79		1742	13943	446555	1640.79		1742	-6024	446555	1640.79
1743	-3796	446524	1640.68		1743	15317	446524	1640.68		1743	-14760	446524	1640.68
1744	-4595	446494	1640.57		1744	20070	446494	1640.57		1744	-14322	446494	1640.57
1745	-5176	446463	1640.45		1745	25773	446463	1640.45		1745	-6838	446463	1640.45
1746	-5264	446433	1640.34		1746	28999	446433	1640.34		1746	3013	446433	1640.34
1747	-5418	446402	1640.23		1747	26970	446402	1640.23		1747	10195	446402	1640.23
1748	-6684	446372	1640.12		1748	19073	446372	1640.12		1748	11500	446372	1640.12
1749	-9687	446341	1640		1749	7390	446341	1640		1749	6782	446341	1640
1750	-13993	446311	1639.89		1750	-4010	446311	1639.89		1750	-1260	446311	1639.89
1751	-17844	446280	1639.78		1751	-10805	446280	1639.78		1751	-8570	446280	1639.78
1752	-18826	446250	1639.67		1752	-10307	446250	1639.67		1752	-11766	446250	1639.67
1753	-14902	446219	1639.56		1753	-2707	446219	1639.56		1753	-9750	446219	1639.56
1754	-5678	446189	1639.44		1754	8978	446189	1639.44		1754	-4170	446189	1639.44
1755	7101	446158	1639.33		1755	20147	446158	1639.33		1755	1446	446158	1639.33
1756	19816	446128	1639.22		1756	26550	446128	1639.22		1756	3457	446128	1639.22
1757	28329	446097	1639.11		1757	25959	446097	1639.11		1757	-74	446097	1639.11
1758	29542	446067	1639		1758	18951	446067	1639		1758	-8378	446067	1639
1759	22811	446036	1638.88		1759	8445	446036	1638.88		1759	-18250	446036	1638.88
1760	10194	446006	1638.77		1760	-1633	446006	1638.77		1760	-25495	446006	1638.77
1761	-4254	445975	1638.66		1761	-7984	445975	1638.66		1761	-26865	445975	1638.66
1762	-16206	445944	1638.55		1762	-9096	445944	1638.55		1762	-21602	445944	1638.55
1763	-22683	445914	1638.43		1763	-5589	445914	1638.43		1763	-11876	445914	1638.43
1764	-23183	445883	1638.32		1764	349	445883	1638.32		1764	-1887	445883	1638.32
1765	-19482	445853	1638.21		1765	5976	445853	1638.21		1765	3950	445853	1638.21
1766	-14581	445822	1638.1		1766	9068	445822	1638.1		1766	2913	445822	1638.1
1767	-11013	445792	1637.99		1767	8574	445792	1637.99		1767	-4889	445792	1637.99
1768	-9697	445761	1637.87		1768	4790	445761	1637.87		1768	-16674	445761	1637.87
1769	-9548	445731	1637.76		1769	-921	445731	1637.76		1769	-28344	445731	1637.76
1770	-8389	445700	1637.65		1770	-6584	445700	1637.65		1770	-36414	445700	1637.65
1771	-4307	445670	1637.54		1771	-10133	445670	1637.54		1771	-39577	445670	1637.54
1772	2897	445639	1637.43		1772	-9839	445639	1637.43		1772	-39166	445639	1637.43
1773	11290	445609	1637.31		1773	-4722	445609	1637.31		1773	-38292	445609	1637.31
1774	17341	445578	1637.2		1774	5143	445578	1637.2		1774	-40070	445578	1637.2
1775	17545	445548	1637.09		1775	18439	445548	1637.09		1775	-45795	445548	1637.09
1776	10026	445517	1636.98		1776	32754	445517	1636.98		1776	-53995	445517	1636.98
1777	-4294	445487	1636.87		1777	45085	445487	1636.87		1777	-60879	445487	1636.87
1778	-21896	445456	1636.75		1778	52735	445456	1636.75		1778	-62020	445456	1636.75
1779	-37815	445426	1636.64		1779	54238	445426	1636.64		1779	-54544	445426	1636.64
1780	-47603	445395	1636.53		1780	50021	445395	1636.53		1780	-38759	445395	1636.53
1781	-48869	445365	1636.42		1781	42362	445365	1636.42		1781	-18429	445365	1636.42
1782	-42090	445334	1636.3		1782	34634	445334	1636.3		1782	516	445334	1636.3
1783	-30029	445304	1636.19		1783	29988	445304	1636.19		1783	12322	445304	1636.19
1784	-16440	445273	1636.08		1784	30104	445273	1636.08		1784	13753	445273	1636.08
1785	-4346	445243	1635.97		1785	34471	445243	1635.97		1785	5397	445243	1635.97
1786	4962	445212	1635.86		1786	40655	445212	1635.86		1786	-8675	445212	1635.86
1787	12149	445182	1635.74		1787	45390	445182	1635.74		1787	-22722	445182	1635.74
1788	18897	445151	1635.63		1788	46092	445151	1635.63		1788	-31783	445151	1635.63
1789	26692	445120	1635.52		1789	42048	445120	1635.52		1789	-33645	445120	1635.52
1790	35610	445090	1635.41		1790	34786	445090	1635.41		1790	-29451	445090	1635.41
1791	44061	445059	1635.3		1791	27381	445059	1635.3		1791	-22741	445059	1635.3
1792	49268	445029	1635.18		1792	23085	445029	1635.18		1792	-17477	445029	1635.18
1793	48617	444998	1635.07		1793	23827	444998	1635.07		1793	-16046	444998	1635.07
1794	40892	444968	1634.96		1794	29353	444968	1634.96		1794	-18244	444968	1634.96
1795	27188	444937	1634.85		1795	37291	444937	1634.85		1795	-21668	444937	1634.85
1796	10687	444907	1634.73		1796	44163	444907	1634.73		1796	-23262	444907	1634.73
1797	-4239	444876	1634.62		1797	46795	444876	1634.62		1797	-21141	444876	1634.62
1798	-13657	444846	1634.51		1798	43563	444846	1634.51		1798	-15701	444846	1634.51
1799	-15387	444815	1634.4		1799	34891	444815	1634.4		1799	-9428	444815	1634.4
1800	-9876	444785	1634.29		1800	22948	444785	1634.29		1800	-5487	444785	1634.29
1801	81	444754	1634.17		1801	10676	444754	1634.17		1801	-5866	444754	1634.17
1802	10302	444724	1634.06		1802	730	444724	1634.06		1802	-10080	444724	1634.06
1803	16846	444693	1633.95		1803	-5332	444693	1633.95		1803	-15174	444693	1633.95
1804	17358	444663	1633.84		1804	-7263	444663	1633.84		1804	-17106	444663	1633.84
1805	11981	444632	1633.73		1805	-5874	444632	1633.73		1805	-12831	444632	1633.73
1806	3147	444602	1633.61		1806	-2500	444602	1633.61		1806	-2023	444602	1633.61
1807	-5310	444571	1633.5		1807	1466	444571	1633.5		1807	12461	444571	1633.5
1808	-9761	444541	1633.39		1808	4874	444541	1633.39		1808	25703	444541	1633.39
1809	-8138	444510	1633.28		1809	6867	444510	1633.28		1809	32888	444510	1633.28
1810	-890	444480	1633.16		1810	6902	444480	1633.16		1810	31470	444480	1633.16
1811	9204	444449	1633.05		1811	4746	444449	1633.05		1811	22262	444449	1633.05
1812	17962	444419	1632.94		1812	583	444419	1632.94		1812	8898	444419	1632.94
1813	21469	444388	1632.83		1813	-4954	444388	1632.83		1813	-4045	444388	1632.83
1814	17499	444358	1632.72		1814	-10850	444358	1632.72		1814	-13295	444358	1632.72
1815	6459	444327	1632.6		1815	-15997	444327	1632.6		1815	-18355	444327	1632.6
1816	-8878	444297	1632.49		1816	-19545	444297	1632.49		1816	-21421	444297	1632.49
1817	-24418	444266	1632.38		1817	-21207	444266	1632.38		1817	-25832	444266	1632.38
1818	-36457	444235	1632.27		1818	-21257	444235	1632.27		1818	-33866	444235	1632.27
1819	-42985	444205	1632.16		1819	-20282	444205	1632.16		1819	-45103	444205	1632.16
1820	-44351	444174	1632.04		1820	-18735	444174	1632.04		1820	-56264	444174	1632.04
1821	-42645	444144	1631.93		1821	-16633	444144	1631.93		1821	-62705	444144	1631.93
1822	-40438	444113	1631.82		1822	-13551	444113	1631.82		1822	-60826	444113	1631.82
1823	-39144	444083	1631.71		1823	-9047	444083	1631.71		1823	-50171	444083	1631.71
1824	-38158	444052	1631.59		1824	-3216	444052	1631.59		1824	-34077	444052	1631.59
1825	-34897	444022	1631.48		1825	2858	444022	1631.48		1825	-18438	444022	1631.48
1826	-26119	443991	1631.37		1826	7206	443991	1631.37		1826	-9113	443991	1631.37
1827	-9604	443961	1631.26		1827	7604	443961	1631.26		1827	-9203	443961	1631.26
1828	14285	443930	1631.15		1828	2612	443930	1631.15		1828	-17547	443930	1631.15
1829	42263	443900	1631.03		1829	-7543	443900	1631.03		1829	-29190	443900	1631.03
1830	68938	443869	1630.92		1830	-20651	443869	1630.92		1830	-37651	443869	1630.92
1831	88797	443839	1630.81		1831	-33070	443839	1630.81		1831	-37886	443839	1630.81
1832	98171	443808	1630.7		1832	-40951	443808	1630.7		1832	-28550	443808	1630.7
1833	96628	443778	1630.59		1833	-41678	443778	1630.59		1833	-12456	443778	1630.59
1834	86839	443747	1630.47		1834	-34851	443747	1630.47		1834	4914	443747	1630.47
1835	73331	443717	1630.36		1835	-22421	443717	1630.36		1835	18078	443717	1630.36
1836	60397	443686	1630.25		1836	-7867	443686	1630.25		1836	24030	443686	1630.25
1837	50482	443656	1630.14		1837	5132	443656	1630.14		1837	23309	443656	1630.14
1838	43432	443625	1630.03		1838	13994	443625	1630.03		1838	19171	443625	1630.03
1839	37237	443595	1629.91		1839	17878	443595	1629.91		1839	15377	443595	1629.91
1840	29469	443564	1629.8		1840	17552	443564	1629.8		1840	13808	443564	1629.8
1841	18977	443534	1629.69		1841	14611	443534	1629.69		1841	13222	443534	1629.69
1842	6631	443503	1629.58		1842	10622	443503	1629.58		1842	9849	443503	1629.58
1843	-4907	443473	1629.46		1843	6579	443473	1629.46		1843	-431	443473	1629.46
1844	-12566	443442	1629.35		1844	2981	443442	1629.35		1844	-19440	443442	1629.35
1845	-14319	443412	1629.24		1845	254	443412	1629.24		1845	-44963	443412	1629.24
1846	-10286	443381	1629.13		1846	-796	443381	1629.13		1846	-70927	443381	1629.13
1847	-2587	443350	1629.02		1847	987	443350	1629.02		1847	-89519	443350	1629.02
1848	5594	443320	1628.9		1848	6558	443320	1628.9		1848	-94372	443320	1628.9
1849	11572	443289	1628.79		1849	15803	443289	1628.79		1849	-83342	443289	1628.79
1850	14172	443259	1628.68		1850	26940	443259	1628.68		1850	-59612	443259	1628.68
1851	14033	443228	1628.57		1851	36643	443228	1628.57		1851	-30581	443228	1628.57
1852	12765	443198	1628.46		1852	41087	443198	1628.46		1852	-5048	443198	1628.46
1853	11814	443167	1628.34		1853	37526	443167	1628.34		1853	10070	443167	1628.34
1854	11376	443137	1628.23		1854	25742	443137	1628.23		1854	12091	443137	1628.23
1855	10310	443106	1628.12		1855	8553	443106	1628.12		1855	3060	443106	1628.12
1856	6783	443076	1628.01		1856	-8927	443076	1628.01		1856	-11644	443076	1628.01
1857	-398	443045	1627.89		1857	-21148	443045	1627.89		1857	-25799	443045	1627.89
1858	-10841	443015	1627.78		1858	-24260	443015	1627.78		1858	-34726	443015	1627.78
1859	-22264	442984	1627.67		1859	-17656	442984	1627.67		1859	-36596	442984	1627.67
1860	-31364	442954	1627.56		1860	-4134	442954	1627.56		1860	-32271	442954	1627.56
1861	-35143	442923	1627.45		1861	11329	442923	1627.45		1861	-24074	442923	1627.45
1862	-32342	442893	1627.33		1862	23711	442893	1627.33		1862	-14287	442893	1627.33
1863	-23928	442862	1627.22		1863	29919	442862	1627.22		1863	-4219	442862	1627.22
1864	-12733	442832	1627.11		1864	29798	442832	1627.11		1864	5793	442832	1627.11
1865	-2108	442801	1627		1865	25698	442801	1627		1865	15657	442801	1627
1866	5362	442771	1626.89		1866	20975	442771	1626.89		1866	24672	442771	1626.89
1867	8774	442740	1626.77		1867	18158	442740	1626.77		1867	31218	442740	1626.77
1868	8722	442710	1626.66		1868	17811	442710	1626.66		1868	33261	442710	1626.66
1869	6526	442679	1626.55		1869	18537	442679	1626.55		1869	29449	442679	1626.55
1870	3101	442649	1626.44		1870	18137	442649	1626.44		1870	20186	442649	1626.44
1871	-1528	442618	1626.32		1871	15180	442618	1626.32		1871	7999	442618	1626.32
1872	-8086	442588	1626.21		1872	10164	442588	1626.21		1872	-3118	442588	1626.21
1873	-17047	442557	1626.1		1873	5537	442557	1626.1		1873	-9203	442557	1626.1
1874	-27755	442526	1625.99		1874	4610	442526	1625.99		1874	-8000	442526	1625.99
1875	-37944	442496	1625.88		1875	9819	442496	1625.88		1875	-21	442496	1625.88
1876	-44412	442465	1625.76		1876	21308	442465	1625.76		1876	11538	442465	1625.76
1877	-44310	442435	1625.65		1877	36518	442435	1625.65		1877	22046	442435	1625.65
1878	-36739	442404	1625.54		1878	51094	442404	1625.54		1878	27317	442404	1625.54
1879	-23481	442374	1625.43		1879	60642	442374	1625.43		1879	25291	442374	1625.43
1880	-8695	442343	1625.32		1880	62558	442343	1625.32		1880	16811	442343	1625.32
1881	2711	442313	1625.2		1881	56991	442313	1625.2		1881	5174	442313	1625.2
1882	7008	442282	1625.09		1882	46589	442282	1625.09		1882	-5300	442282	1625.09
1883	3288	442252	1624.98		1883	35092	442252	1624.98		1883	-11033	442252	1624.98
1884	-6286	442221	1624.87		1884	25595	442221	1624.87		1884	-10536	442221	1624.87
1885	-17444	442191	1624.75		1885	19244	442191	1624.75		1885	-4841	442191	1624.75
1886	-25832	442160	1624.64		1886	15056	442160	1624.64		1886	3073	442160	1624.64
1887	-28801	442130	1624.53		1887	10808	442130	1624.53		1887	9514	442130	1624.53
1888	-26449	442099	1624.42		1888	4546	442099	1624.42		1888	11396	442099	1624.42
1889	-21144	442069	1624.31		1889	-4153	442069	1624.31		1889	7143	442069	1624.31
1890	-16179	442038	1624.19		1890	-13763	442038	1624.19		1890	-3083	442038	1624.19
1891	-13969	442008	1624.08		1891	-21505	442008	1624.08		1891	-17754	442008	1624.08
1892	-15045	441977	1623.97		1892	-24714	441977	1623.97		1892	-34644	441977	1623.97
1893	-17979	441947	1623.86		1893	-22254	441947	1623.86		1893	-51454	441947	1623.86
1894	-20521	441916	1623.75		1894	-15173	441916	1623.75		1894	-66168	441916	1623.75
1895	-20933	441886	1623.63		1895	-6370	441886	1623.63		1895	-77135	441886	1623.63
1896	-19083	441855	1623.52		1896	660	441855	1623.52		1896	-83029	441855	1623.52
1897	-16404	441825	1623.41		1897	3297	441825	1623.41		1897	-82856	441825	1623.41
1898	-15075	441794	1623.3		1898	885	441794	1623.3		1898	-76122	441794	1623.3
1899	-16618	441764	1623.19		1899	-5131	441764	1623.19		1899	-63116	441764	1623.19
1900	-21016	441733	1623.07		1900	-11947	441733	1623.07		1900	-45143	441733	1623.07
1901	-26538	441703	1622.96		1901	-16691	441703	1622.96		1901	-24524	441703	1622.96
1902	-30696	441672	1622.85		1902	-17583	441672	1622.85		1902	-4276	441672	1622.85
1903	-31462	441641	1622.74		1903	-14521	441641	1622.74		1903	12491	441641	1622.74
1904	-28421	441611	1622.62		1904	-8847	441611	1622.62		1904	23272	441611	1622.62
1905	-22880	441580	1622.51		1905	-2581	441580	1622.51		1905	26755	441580	1622.51
1906	-17225	441550	1622.4		1906	2516	441550	1622.4		1906	23090	441550	1622.4
1907	-13561	441519	1622.29		1907	5528	441519	1622.29		1907	13794	441519	1622.29
1908	-12732	441489	1622.18		1908	6506	441489	1622.18		1908	1333	441489	1622.18
1909	-13933	441458	1622.06		1909	6108	441458	1622.06		1909	-11451	441458	1622.06
1910	-15454	441428	1621.95		1910	5145	441428	1621.95		1910	-21932	441428	1621.95
1911	-15794	441397	1621.84		1911	4247	441397	1621.84		1911	-28154	441397	1621.84
1912	-14813	441367	1621.73		1912	3857	441367	1621.73		1912	-29111	441367	1621.73
1913	-13916	441336	1621.62		1913	4402	441336	1621.62		1913	-24840	441336	1621.62
1914	-15425	441306	1621.5		1914	6474	441306	1621.5		1914	-16364	441306	1621.5
1915	-21116	441275	1621.39		1915	10724	441275	1621.39		1915	-5509	441275	1621.39
1916	-31038	441245	1621.28		1916	17529	441245	1621.28		1916	5398	441245	1621.28
1917	-42964	441214	1621.17		1917	26522	441214	1621.17		1917	13923	441214	1621.17
1918	-53177	441184	1621.05		1918	36375	441184	1621.05		1918	17990	441184	1621.05
1919	-57946	441153	1620.94		1919	45006	441153	1620.94		1919	16337	441153	1620.94
1920	-55324	441123	1620.83		1920	50310	441123	1620.83		1920	8853	441123	1620.83
1921	-46034	441092	1620.72		1921	51062	441092	1620.72		1921	-3326	441092	1620.72
1922	-33322	441062	1620.61		1922	47642	441062	1620.61		1922	-18016	441062	1620.61
1923	-21472	441031	1620.49		1923	42091	441031	1620.49		1923	-32491	441031	1620.49
1924	-14010	441001	1620.38		1924	37439	441001	1620.38		1924	-44156	441001	1620.38
1925	-12119	440970	1620.27		1925	36450	440970	1620.27		1925	-51213	440970	1620.27
1926	-14325	440940	1620.16		1926	40396	440940	1620.16		1926	-53104	440940	1620.16
1927	-17248	440909	1620.05		1927	48347	440909	1620.05		1927	-50565	440909	1620.05
1928	-17359	440879	1619.93		1928	57435	440879	1619.93		1928	-45274	440879	1619.93
1929	-12555	440848	1619.82		1929	63965	440848	1619.82		1929	-39218	440848	1619.82
1930	-3171	440818	1619.71		1930	64986	440818	1619.71		1930	-33996	440818	1619.71
1931	8341	440787	1619.6		1931	59564	440787	1619.6		1931	-30338	440787	1619.6
1932	18517	440756	1619.48		1932	49251	440756	1619.48		1932	-28015	440756	1619.48
1933	24539	440726	1619.37		1933	37451	440726	1619.37		1933	-26165	440726	1619.37
1934	25360	440695	1619.26		1934	28016	440695	1619.26		1934	-23868	440695	1619.26
1935	22161	440665	1619.15		1935	23630	440665	1619.15		1935	-20709	440665	1619.15
1936	17680	440634	1619.04		1936	24775	440634	1619.04		1936	-17054	440634	1619.04
1937	15123	440604	1618.92		1937	29645	440604	1618.92		1937	-13892	440604	1618.92
1938	16816	440573	1618.81		1938	35119	440573	1618.81		1938	-12337	440573	1618.81
1939	23462	440543	1618.7		1939	38216	440543	1618.7		1939	-13013	440543	1618.7
1940	33884	440512	1618.59		1940	37453	440512	1618.59		1940	-15665	440512	1618.59
1941	45571	440482	1618.48		1941	33368	440482	1618.48		1941	-19210	440482	1618.48
1942	55428	440451	1618.36		1942	28106	440451	1618.36		1942	-22227	440451	1618.36
1943	60774	440421	1618.25		1943	24204	440421	1618.25		1943	-23669	440421	1618.25
1944	60002	440390	1618.14		1944	23296	440390	1618.14		1944	-23396	440390	1618.14
1945	53097	440360	1618.03		1945	25294	440360	1618.03		1945	-22241	440360	1618.03
1946	41591	440329	1617.91		1946	28551	440329	1617.91		1946	-21492	440329	1617.91
1947	28297	440299	1617.8		1947	30825	440299	1617.8		1947	-22021	440299	1617.8
1948	16496	440268	1617.69		1948	30631	440268	1617.69		1948	-23516	440268	1617.69
1949	9043	440238	1617.58		1949	28206	440238	1617.58		1949	-24259	440238	1617.58
1950	7315	440207	1617.47		1950	25627	440207	1617.47		1950	-21691	440207	1617.47
1951	10697	440177	1617.35		1951	25914	440177	1617.35		1951	-13615	440177	1617.35
1952	16573	440146	1617.24		1952	31585	440146	1617.24		1952	505	440146	1617.24
1953	21296	440116	1617.13		1953	43279	440116	1617.13		1953	18774	440116	1617.13
1954	21557	440085	1617.02		1954	59225	440085	1617.02		1954	37119	440085	1617.02
1955	15978	440055	1616.91		1955	75757	440055	1616.91		1955	50588	440055	1616.91
1956	5871	440024	1616.79		1956	88776	440024	1616.79		1956	55231	440024	1616.79
1957	-4946	439994	1616.68		1957	95385	439994	1616.68		1957	49764	439994	1616.68
1958	-11687	439963	1616.57		1958	95040	439963	1616.57		1958	36233	439963	1616.57
1959	-10599	439933	1616.46		1959	89588	439933	1616.46		1959	19330	439933	1616.46
1960	-892	439902	1616.35		1960	82260	439902	1616.35		1960	4560	439902	1616.35
1961	14645	439871	1616.23		1961	76078	439871	1616.23		1961	-3951	439871	1616.23
1962	30419	439841	1616.12		1962	72503	439841	1616.12		1962	-5084	439841	1616.12
1963	40306	439810	1616.01		1963	70950	439810	1616.01		1963	-1040	439810	1616.01
1964	40137	439780	1615.9		1964	69433	439780	1615.9		1964	3772	439780	1615.9
1965	29618	439749	1615.78		1965	65925	439749	1615.78		1965	4782	439749	1615.78
1966	12456	439719	1615.67		1966	59752	439719	1615.67		1966	-691	439719	1615.67
1967	-5115	439688	1615.56		1967	52183	439688	1615.56		1967	-12291	439688	1615.56
1968	-17080	439658	1615.45		1968	45921	439658	1615.45		1968	-26850	439658	1615.45
1969	-20125	439627	1615.34		1969	43636	439627	1615.34		1969	-39826	439627	1615.34
1970	-15022	439597	1615.22		1970	46364	439597	1615.22		1970	-47237	439597	1615.22
1971	-5982	439566	1615.11		1971	52561	439566	1615.11		1971	-47190	439566	1615.11
1972	1397	439536	1615		1972	58481	439536	1615		1972	-40378	439536	1615
1973	2907	439505	1614.89		1973	59727	439505	1614.89		1973	-29415	439505	1614.89
1974	-2386	439475	1614.78		1974	53387	439475	1614.78		1974	-17471	439475	1614.78
1975	-11729	439444	1614.66		1975	39627	439444	1614.66		1975	-6937	439444	1614.66
1976	-20208	439414	1614.55		1976	21988	439414	1614.55		1976	1256	439414	1614.55
1977	-23148	439383	1614.44		1977	6059	439383	1614.44		1977	7432	439383	1614.44
1978	-18518	439353	1614.33		1978	-2860	439353	1614.33		1978	12367	439353	1614.33
1979	-7895	439322	1614.21		1979	-2114	439322	1614.21		1979	16453	439322	1614.21
1980	4169	439292	1614.1		1980	7114	439292	1614.1		1980	19363	439292	1614.1
1981	12340	439261	1613.99		1981	20320	439261	1613.99		1981	20400	439261	1613.99
1982	12897	439231	1613.88		1982	31759	439231	1613.88		1982	19259	439231	1613.88
1983	5510	439200	1613.77		1983	37054	439200	1613.77		1983	16651	439200	1613.77
1984	-6717	439170	1613.65		1984	35179	439170	1613.65		1984	14318	439170	1613.65
1985	-18604	439139	1613.54		1985	28776	439139	1613.54		1985	14289	439139	1613.54
1986	-25307	439109	1613.43		1986	22726	439109	1613.43		1986	17722	439109	1613.43
1987	-24355	439078	1613.32		1987	21592	439078	1613.32		1987	23994	439078	1613.32
1988	-16728	439047	1613.21		1988	27255	439047	1613.21		1988	30618	439047	1613.21
1989	-6266	439017	1613.09		1989	37836	439017	1613.09		1989	34185	439017	1613.09
1990	1942	438986	1612.98		1990	48516	438986	1612.98		1990	31960	438986	1612.98
1991	3741	438956	1612.87		1991	53811	438956	1612.87		1991	23366	438956	1612.87
1992	-2586	438925	1612.76		1992	50249	438925	1612.76		1992	10541	438925	1612.76
1993	-15736	438895	1612.64		1993	38090	438895	1612.64		1993	-2393	438895	1612.64
1994	-32160	438864	1612.53		1994	21299	438864	1612.53		1994	-11106	438864	1612.53
1995	-47427	438834	1612.42		1995	5716	438834	1612.42		1995	-13062	438834	1612.42
1996	-57889	438803	1612.31		1996	-3615	438803	1612.31		1996	-8744	438803	1612.31
1997	-61703	438773	1612.2		1997	-4722	438773	1612.2		1997	-1486	438773	1612.2
1998	-59245	438742	1612.08		1998	582	438742	1612.08		1998	4083	438742	1612.08
[truncated: 30,770 more rows]
