# Supplementary material for: The interplay between stack pressure, mechanical expansion and degradation pathways in lithium-ion batteries
Source: Nat Energy. 2026 Jun 29;11(7):1032–42. doi: 10.1038/s41560-026-02087-6 (PMC13391380; doi:10.1038/s41560-026-02087-6)
Supplement: Supplementary file 5 — Statistical source data. [file 41560_2026_2087_MOESM5_ESM.xlsx]

## Sheet: Fig4a-c
C 1s										O 1s										F 1s
303.514	225.989	303.753	87.556	303.753	47.7696	306.897	77.0833			543.514	103.485	543.829	-3.94752	543.653	6.54289	546.897	23.9583			705.697	22.8097	702.37	62.9896	702.529	18.0505	702.453	65.1482
303.414	201.158	303.653	81.1253	303.653	37.603	306.797	100.528			543.414	84.0755	543.729	-18.0094	543.553	2.19977	546.797	16.7176			705.597	7.95047	702.27	61.2298	702.429	55.0308	702.353	68.5085
303.314	204.621	303.553	82.1253	303.553	51.478	306.697	53.1909			543.314	86.1093	543.629	39.8592	543.453	28.9912	546.697	13.6347			705.497	-34.451	702.17	51.9406	702.329	7.20155	702.253	9.36894
303.214	212.452	303.453	86.3963	303.453	50.8769	306.597	75.5375			543.214	85.6273	543.529	-5.29629	543.353	21.3216	546.597	28.2563			705.397	3.07013	702.07	42.6194	702.229	-10.4941	702.153	-24.7737
303.114	203.82	303.353	51.232	303.353	42.0327	306.497	55.2251			543.114	71.1518	543.429	-18.1293	543.253	34.3832	546.497	28.3124			705.297	-29.3454	701.97	-14.2327	702.129	-40.5429	702.053	26.0819
303.014	193.286	303.253	57.8288	303.253	39.5183	306.397	56.7408			543.014	63.4871	543.329	12.8375	543.153	17.1564	546.397	10.6601			705.197	23.1616	701.87	36.3649	702.029	14.5426	701.953	74.4401
302.914	200.637	303.153	63.53	303.153	39.1723	306.297	47.8422			542.914	81.371	543.229	11.5896	543.053	47.7529	546.297	26.3195			705.097	43.3024	701.77	1.95857	701.929	54.8093	701.853	107.801
302.814	172.767	303.053	50.6237	303.053	38.912	306.197	33.714			542.814	56.0566	543.129	-13.5633	542.953	22.0472	546.197	4.49803			704.997	38.4995	701.67	37.5132	701.829	-4.75685	701.753	26.1628
302.714	164.839	302.953	32.6251	302.953	68.9443	306.097	72.6781			542.714	73.95	543.029	12.361	542.853	34.7993	546.097	-23.6002			704.897	41.1825	701.57	33.0592	701.729	8.27803	701.653	62.0208
302.614	170.625	302.853	32.4418	302.853	23.0497	305.997	66.9373			542.614	57.9848	542.929	-25.1891	542.753	46.4607	545.997	7.65744			704.797	6.37254	701.47	101.081	701.629	6.45327	701.553	72.8806
302.514	156.806	302.753	41.7611	302.753	37.6043	305.897	74.7241			542.514	48.7416	542.829	2.90889	542.653	30.9965	545.897	-4.81196			704.697	41.464	701.37	56.6088	701.529	4.75473	701.453	108.741
302.414	146.271	302.653	50.1763	302.653	27.2542	305.797	80.4439			542.414	-11.0837	542.729	-0.17873	542.553	50.8956	545.797	-14.1717			704.597	-15.8459	701.27	39.5971	701.429	-34.3226	701.353	54.603
302.314	156.73	302.553	53.5169	302.553	75.3046	305.697	79.9255			542.314	8.65962	542.629	-19.8912	542.453	47.8571	545.697	26.4572			704.497	14.1822	701.17	25.0579	701.329	-3.30645	701.253	35.4623
302.214	117.374	302.453	48.6491	302.453	19.316	305.597	50.2381			542.214	50.7258	542.529	-8.32523	542.353	53.1226	545.597	-1.6143			704.397	-3.20514	701.07	-2.00673	701.229	0.34081	701.153	73.8205
302.114	145.847	302.353	51.1848	302.353	49.8012	305.497	88.191			542.114	26.5737	542.429	-33.1702	542.253	33.3725	545.497	14.0298			704.297	-15.6418	700.97	-4.10139	701.129	24.0975	701.053	7.18072
302.014	124.521	302.253	27.7978	302.253	14.7673	305.397	55.395			542.014	29.8827	542.329	-26.7443	542.153	13.5969	545.397	19.2765			704.197	26.8864	700.87	23.7854	701.029	-27.0293	700.953	78.0375
301.914	142.916	302.153	47.2022	302.153	36.0179	305.297	96.4823			541.914	35.6574	542.229	-12.987	542.053	34.4286	545.297	30.7794			704.097	17.0342	700.77	21.6672	700.929	11.9099	700.853	66.3978
301.814	128.161	302.053	16.7426	302.053	7.36151	305.197	58.4944			541.814	15.7575	542.129	-5.43723	541.953	22.9868	545.197	18.338			703.997	-40.3462	700.67	-2.96795	700.829	50.9649	700.753	139.757
301.714	112.506	301.953	39.4772	301.953	25.6183	305.097	30.8363			541.714	6.60315	542.029	-6.18462	541.853	19.882	545.097	-19.1186			703.897	59.6961	700.57	14.8714	700.729	-22.3693	700.653	60.6208
301.614	116.78	301.853	30.0556	301.853	17.92	304.997	48.9483			541.614	10.2689	541.929	0.38821	541.753	17.8358	544.997	14.2172			703.797	17.4354	700.47	20.204	700.629	99.3338	700.553	88.9801
301.514	138.92	301.753	17.6005	301.753	25.9043	304.897	49.3917			541.514	0.70604	541.829	6.99243	541.653	3.31499	544.897	37.1721			703.697	2.55503	700.37	68.0255	700.529	18.6882	700.453	92.3407
301.414	100.822	301.653	31.2724	301.653	19.3776	304.797	64.4186			541.414	0.8032	541.729	11.5427	541.553	-9.09807	544.797	12.2384			703.597	-44.8676	700.27	50.8546	700.429	25.5652	700.353	55.7015
301.314	96.1599	301.553	29.4359	301.553	17.0731	304.697	53.4366			541.314	12.6342	541.629	14.0355	541.453	1.43915	544.697	63.3158			703.497	15.1888	700.17	38.6647	700.329	45.0135	700.253	119.06
301.214	108.305	301.453	24.5685	301.453	35.6605	304.597	65.3455			541.214	17.4409	541.529	6.13396	541.353	26.6169	544.597	31.1223			703.397	7.80138	700.07	26.4588	700.229	-45.4645	700.153	22.4225
301.114	117.483	301.353	7.28897	301.353	28.2854	304.497	48.1135			541.114	21.4504	541.429	18.0376	541.253	18.5365	544.497	-1.11079			703.297	2.89288	699.97	26.7376	700.129	-10.9408	700.053	-24.2204
301.014	96.6047	301.253	-1.58772	301.253	26.1684	304.397	61.0499			541.014	29.853	541.329	-6.4926	541.153	37.5992	544.397	-6.29997			703.197	25.4703	699.87	87.0074	700.029	18.6559	699.953	49.1343
300.914	84.1732	301.153	13.5718	301.153	31.3972	304.297	56.3062			540.914	-24.0316	541.229	-10.1911	541.053	42.1646	544.297	-5.24552			703.097	3.11108	699.77	59.7944	699.929	35.8176	699.853	39.9928
300.814	95.8209	301.053	25.7131	301.053	18.9778	304.197	34.8841			540.814	32.6461	541.129	0.70364	540.953	29.1053	544.197	4.1435			702.997	30.6885	699.67	67.5623	699.829	5.53172	699.753	23.3506
300.714	90.9497	300.953	28.5797	300.953	27.4316	304.097	46.746			540.714	9.33218	541.029	-0.88398	540.853	30.7085	544.097	18.7523			702.897	10.8434	699.57	37.8269	699.729	22.7642	699.653	61.7076
300.614	68.4952	300.853	21.1155	300.853	17.196	303.997	64.8838			540.614	22.6121	540.929	-3.50604	540.753	25.1164	543.997	-14.5377			702.797	25.9419	699.47	20.5731	699.629	-2.46079	699.553	55.0665
300.514	89.8921	300.753	14.7633	300.753	28.8745	303.897	64.3114			540.514	0.62283	540.829	9.5014	540.653	14.4025	543.897	22.9649			702.697	-1.41733	699.37	20.807	699.529	9.82571	699.453	15.9251
300.414	51.0242	300.653	9.52219	300.653	38.5306	303.797	38.7367			540.414	-5.6394	540.729	-0.39497	540.553	24.5904	543.797	1.13832			702.597	11.146	699.27	91.0369	699.429	14.6417	699.353	21.7816
300.314	72.6495	300.553	9.55775	300.553	32.6189	303.697	68.3117			540.314	15.2791	540.629	19.9125	540.453	24.4303	543.697	-11.34			702.497	-16.2554	699.17	33.7932	699.329	46.9775	699.253	49.2508
300.214	72.547	300.453	7.58291	300.453	12.1629	303.597	52.1189			540.214	23.7996	540.529	-13.9333	540.353	23.2752	543.597	6.37467			702.397	-11.2343	699.07	61.5229	699.229	29.3451	699.153	73.4586
300.114	63.188	300.353	7.7593	300.353	11.5206	303.497	44.2221			540.114	1.14478	540.429	-9.26176	540.253	31.5266	543.497	30.361			702.297	-6.19913	698.97	61.7628	699.129	71.7088	699.053	5.14686
300.014	53.9338	300.253	14.2541	300.253	7.79492	303.397	38.3898			540.014	22.2726	540.329	13.1171	540.153	27.3013	543.397	5.41837			702.197	26.3501	698.87	84.502	699.029	24.1005	698.953	29.3111
299.914	44.7818	300.153	-10.427	300.153	29.106	303.297	50.2517			539.914	20.5344	540.229	12.5879	540.053	9.53442	543.297	4.40354			702.097	31.4909	698.77	82.2509	698.929	-8.53986	698.853	43.456
299.814	50.3133	300.053	-20.4932	300.053	30.6874	303.197	49.6395			539.814	27.1446	540.129	9.96685	539.953	40.702	543.197	-10.1544			701.997	-13.3542	698.67	52.4998	698.829	13.7919	698.753	62.5813
299.714	37.21	299.953	-19.053	299.953	-5.19194	303.097	61.5249			539.714	35.8426	540.029	13.5837	539.853	37.4901	543.097	-14.3133			701.897	21.6739	698.57	55.2379	698.729	21.1245	698.653	44.1872
299.614	50.2389	299.853	24.1146	299.853	18.3016	302.997	35.936			539.614	17.4465	539.929	18.2323	539.753	10.2771	542.997	10.6892			701.797	21.8006	698.47	60.4798	698.629	10.9436	698.553	45.772
299.514	24.8455	299.753	8.01934	299.753	18.9382	302.897	29.0387			539.514	39.6257	539.829	24.9528	539.653	26.7398	542.897	5.51398			701.697	-25.5727	698.37	-4.27259	698.529	-44.2662	698.453	27.3368
299.414	64.1059	299.653	10.7075	299.653	11.2752	302.797	33.583			539.414	2.39558	539.729	0.41141	539.553	24.3942	542.797	7.62415			701.597	-13.0656	698.27	-31.5481	698.429	10.4624	698.353	58.8808
299.314	29.5544	299.553	-5.29927	299.553	6.76061	302.697	56.8869			539.314	8.81654	539.629	9.16845	539.453	37.5878	542.697	-11.0965			701.497	39.4625	698.17	63.6827	698.329	75.1918	698.253	55.4065
299.214	38.8073	299.453	3.72271	299.453	14.7711	302.597	1.07571			539.214	15.1564	539.529	10.6191	539.353	26.7334	542.597	6.61814			701.397	-30.3615	698.07	51.4471	698.229	-7.57702	698.153	39.4123
299.114	24.2069	299.353	-1.77984	299.353	22.8187	302.497	29.5128			539.114	24.5231	539.429	19.3398	539.253	34.5081	542.497	11.8545			701.297	17.1596	697.97	-13.2868	698.129	52.061	698.053	13.3977
299.014	47.1802	299.253	9.42198	299.253	11.1101	302.397	45.5132			539.014	-0.59811	539.329	23.8749	539.153	37.9937	542.397	18.1389			701.197	-0.2278	697.87	71.9595	698.029	16.6879	697.953	42.3622
298.914	47.3537	299.153	-8.48596	299.153	16.0812	302.297	56.3406			538.914	10.5816	539.229	-15.3638	539.053	37.1728	542.297	-10.9856			701.097	27.3356	697.77	12.2505	697.929	113.741	697.853	88.8088
298.814	51.7805	299.053	-5.54363	299.053	30.4564	302.197	31.7747			538.814	30.9908	539.129	9.92606	538.953	24.7362	542.197	-12.021			700.997	37.4763	697.67	2.52555	697.829	23.2952	697.753	75.2385
298.714	39.6301	298.953	21.3988	298.953	17.786	302.097	26.9441			538.714	17.9116	539.029	10.202	538.853	19.4114	542.097	2.56744			700.897	-22.3547	697.57	60.3067	697.729	127.732	697.653	56.6483
298.614	50.4631	298.853	-5.75521	298.853	13.4562	301.997	27.3101			538.614	34.8418	538.929	18.7783	538.753	23.2749	541.997	-5.74292			700.797	-7.35475	697.47	48.1233	697.629	57.1654	697.553	23.038
298.514	38.4718	298.753	2.5056	298.753	22.683	301.897	18.3012			538.514	16.1636	538.829	4.40889	538.653	34.2602	541.897	-6.77187			700.697	15.1875	697.37	58.4466	697.529	13.9833	697.453	71.9072
298.414	44.251	298.653	14.9746	298.653	30.8956	301.797	-3.22887			538.414	34.748	538.729	31.6596	538.553	4.47707	541.797	4.698			700.597	0.29306	697.27	58.787	697.429	55.6977	697.353	83.2599
298.314	28.2364	298.553	-0.63668	298.553	13.0916	301.697	50.1918			538.314	17.6912	538.629	38.056	538.453	44.3358	541.697	27.6401			700.497	-9.64359	697.17	56.6411	697.329	42.3555	697.253	37.0945
298.214	71.6493	298.453	-2.70016	298.453	14.0334	301.597	22.4821			538.214	18.0737	538.529	14.2073	538.353	21.6147	541.597	-3.55636			700.397	17.8916	697.07	64.5087	697.229	16.4181	697.153	40.9082
298.114	33.9342	298.353	1.50769	298.353	10.8229	301.497	34.2925			538.114	-6.799	538.429	21.5497	538.253	18.5836	541.497	32.9173			700.297	-4.49578	696.97	-0.10517	697.129	30.3729	697.053	24.7035
298.014	25.4069	298.253	7.8261	298.253	1.37076	301.397	35.7119			538.014	13.9006	538.329	6.97805	538.153	8.19452	541.397	12.1439			700.197	8.05349	696.87	17.7696	697.029	44.2393	696.953	13.4796
297.914	29.4338	298.153	2.7137	298.153	22.1272	301.297	21.5087			537.914	19.8068	538.229	-3.47922	538.053	21.714	541.297	6.96996			700.097	10.638	696.77	88.1689	696.929	25.5155	696.853	29.7368
297.814	34.5696	298.053	29.9034	298.053	27.2893	301.197	6.23101			537.814	48.4228	538.129	-0.44307	537.953	9.1803	541.197	-11.752			699.997	-6.77054	696.67	91.1158	696.829	36.6844	696.753	58.4767
297.714	15.8128	297.953	0.89321	297.953	16.8393	301.097	4.4598			537.714	29.9898	538.029	16.097	537.853	45.5968	541.097	33.0448			699.897	23.2717	696.57	54.0824	696.729	42.7679	696.653	47.1999
297.614	39.7989	297.853	36.4413	297.853	23.0505	300.997	26.6422			537.614	1.98478	537.929	-3.84879	537.753	22.6861	540.997	-14.812			699.797	5.89839	696.47	14.5527	696.629	101.266	696.553	33.4046
297.514	26.369	297.753	13.7124	297.753	33.4393	300.897	45.7489			537.514	14.415	537.829	25.1136	537.653	3.96983	540.897	1.85599			699.697	-36.5242	696.37	-12.4734	696.529	-7.78503	696.453	-5.40921
297.414	14.017	297.653	11.7953	297.653	26.1335	300.797	26.3561			537.414	36.0774	537.729	15.5178	537.553	1.97255	540.797	-2.28904			699.597	1.01804	696.27	58.0122	696.429	45.5153	696.353	88.2585
297.314	1.70007	297.553	31.7565	297.553	11.5295	300.697	22.5437			537.314	10.7441	537.629	-4.53518	537.453	7.35265	540.697	-7.48077			699.497	11.0814	696.17	13.5474	696.329	46.2697	696.253	4.41208
297.214	14.4159	297.453	15.2885	297.453	20.868	300.597	28.097			537.214	11.309	537.529	8.69913	537.353	0.3449	540.597	14.4044			699.397	-13.8271	696.07	61.5866	696.229	44.4496	696.153	35.5444
297.114	12.609	297.353	25.8838	297.353	-2.07693	300.497	44.0787			537.114	8.64071	537.429	7.32754	537.253	10.129	540.497	-2.2253			699.297	-3.80599	695.97	34.6693	696.129	30.0571	696.053	46.6604
297.014	7.7179	297.253	4.20014	297.253	23.9088	300.397	17.3872			537.014	13.168	537.329	-0.32502	537.153	2.36314	540.397	-11.5837			699.197	-36.2567	695.87	25.2628	696.029	25.5877	695.953	92.7596
296.914	15.3613	297.153	-1.89005	297.153	20.7507	300.297	-2.07357			536.914	16.578	537.229	-2.8028	537.053	16.6398	540.297	9.25467			699.097	-16.2145	695.77	3.373	695.929	28.5511	695.853	128.844
296.814	-7.15627	297.053	8.67301	297.053	25.9165	300.197	37.796			536.814	3.25938	537.129	4.06564	536.953	2.9928	540.197	-7.38134			698.997	-3.70041	695.67	31.493	695.829	36.4552	695.753	67.4132
296.714	6.79287	296.953	17.1586	296.953	16.4966	300.097	-0.37025			536.714	19.0468	537.029	7.7879	536.853	14.5171	540.097	-6.32954			698.897	-1.15114	695.57	42.1423	695.729	36.8066	695.653	68.4622
296.614	23.9173	296.853	25.6449	296.853	15.3908	299.997	2.00177			536.614	19.1866	536.929	7.32169	536.753	13.7043	539.997	17.6403			698.797	21.4052	695.47	50.3121	695.629	12.1041	695.553	56.9945
296.514	20.26	296.753	31.005	296.753	16.3565	299.897	10.6284			536.514	27.639	536.829	2.66544	536.653	3.64498	539.897	-15.6523			698.697	-3.47517	695.37	53.4998	695.529	77.3358	695.453	40.5094
296.414	20.7935	296.653	13.4407	296.653	17.311	299.797	24.4822			536.414	21.5088	536.729	-6.18201	536.553	14.5151	539.797	28.0977			698.597	-5.9259	695.27	104.202	695.429	20.0601	695.353	79.0069
296.314	13.0205	296.553	13.545	296.553	31.7946	299.697	10.2414			536.314	13.2961	536.629	5.77795	536.453	26.5117	539.697	-2.05704			698.497	-15.8837	695.17	34.9361	695.329	12.7056	695.253	79.9898
296.214	0.05346	296.453	-3.03613	296.453	16.0701	299.597	13.6761			536.214	34.2518	536.529	21.8937	536.353	9.40124	539.597	5.25123			698.397	-3.36959	695.07	50.6509	695.229	37.8064	695.153	28.4563
296.114	15.2171	296.353	-6.11843	296.353	39.8955	299.497	2.53458			536.114	11.4829	536.429	1.54444	536.253	28.7626	539.497	-7.22327			698.297	-5.82032	694.97	21.3805	695.129	-14.6144	695.053	71.9039
296.014	-2.91512	296.253	7.43839	296.253	23.1032	299.397	8.03385			536.014	24.1215	536.329	13.4571	536.153	7.51201	539.397	-12.4215			698.197	36.7219	694.87	22.1043	695.029	22.8994	694.953	92.8376
295.914	2.90565	296.153	15.7787	296.153	31.2734	299.297	5.21155			535.914	31.5712	536.229	14.9444	536.053	20.5955	539.297	5.29075			698.097	36.8838	694.77	105.333	694.929	-14.5939	694.853	8.75617
295.814	18.1228	296.053	13.6851	296.053	5.05624	299.197	-1.78439			535.814	15.0784	536.129	21.6242	535.953	31.5526	539.197	-15.5172			697.997	7.04569	694.67	38.6012	694.829	20.3634	694.753	-5.34394
295.714	-3.08798	295.953	15.7252	295.953	43.372	299.097	-4.63016			535.714	44.4158	536.029	25.1662	535.853	28.8978	539.097	-8.22546			697.897	29.6231	694.57	11.8426	694.729	12.8189	694.653	8.0409
295.614	10.0601	295.853	12.5271	295.853	19.2045	298.997	14.392			535.614	88.3706	535.929	6.81791	535.753	31.3458	538.997	-12.3832			697.797	39.7639	694.47	-4.92702	694.629	70.2502	694.553	103.909
295.514	11.773	295.753	-1.12643	295.753	13.7357	298.897	-1.96023			535.514	67.788	535.829	14.4812	535.653	9.70836	538.897	-18.6294			697.697	12.4328	694.37	10.8014	694.529	67.7004	694.453	49.7654
295.414	5.15955	295.653	38.2904	295.653	21.7759	298.797	-15.225			535.414	73.242	535.729	17.9646	535.553	54.5824	538.797	2.20782			697.597	17.5243	694.27	54.0274	694.429	77.6361	694.353	25.603
295.314	8.95726	295.553	-2.48915	295.553	24.5879	298.697	11.0631			535.314	78.7119	535.629	48.515	535.453	67.059	538.697	-13.3955			697.497	17.6299	694.17	24.7673	694.329	27.5686	694.253	53.9243
295.214	3.38475	295.453	-11.0712	295.453	17.998	298.597	1.99309			535.214	99.8232	535.529	40.5249	535.353	62.7443	538.597	-7.14296			697.397	2.73547	694.07	7.98897	694.229	-0.03547	694.153	-12.7685
295.114	9.26165	295.353	-3.04115	295.353	18.6614	298.497	-0.84798			535.114	108.464	535.429	36.6768	535.253	80.1717	538.497	15.7838			697.297	10.2988	693.97	73.6961	694.129	-22.6589	694.053	68.0244
295.014	7.84948	295.253	13.2869	295.253	13.0427	298.397	-5.77939			535.014	165.041	535.329	43.223	535.153	107.902	538.397	0.19707			697.197	27.8833	693.87	9.42201	694.029	22.2049	693.953	13.802
294.914	2.26209	295.153	13.9631	295.153	25.092	298.297	-1.34763			534.914	185.218	535.229	59.1285	535.053	136.571	538.297	-14.3671			697.097	20.517	693.77	57.6102	693.929	47.1003	693.853	89.5636
294.814	4.99208	295.053	6.25672	295.053	8.99349	298.197	-9.40639			534.814	217.924	535.129	69.8157	534.953	135.974	538.197	-0.82413			696.997	-19.3704	693.67	23.3067	693.829	52.0187	693.753	62.8125
294.714	8.75552	294.953	3.69636	294.953	26.174	298.097	-4.98392			534.714	268.379	535.029	69.0308	534.853	179.012	538.097	-4.97298			696.897	0.62964	693.57	43.9749	693.729	36.9514	693.653	36.0452
294.614	12.5097	294.853	14.6213	294.853	27.7091	297.997	1.53124			534.614	293.888	534.929	101.558	534.753	203.218	537.997	24.2065			696.797	33.1859	693.47	22.1368	693.629	31.8894	693.553	-18.2381
294.514	-5.62282	294.753	20.3007	294.753	22.9559	297.897	-12.7729			534.514	339.224	534.829	103.876	534.653	286.708	537.897	12.7965			696.697	13.3338	693.37	47.7726	693.529	21.8423	693.453	-20.0333
294.414	1.2042	294.653	20.73	294.653	1.49145	297.797	10.3902			534.414	401.278	534.729	159.299	534.553	285.777	537.797	2.41432			696.597	-1.57474	693.27	5.90101	693.429	79.3105	693.353	58.1572
294.314	-2.39799	294.553	24.2377	294.553	36.216	297.697	1.31316			534.314	430.063	534.629	139.736	534.453	302.453	537.697	5.56099			696.497	8.47453	693.17	-21.0039	693.329	9.33869	693.253	11.3318
294.214	15.8473	294.453	19.3717	294.453	14.6907	297.597	9.92335			534.214	447.428	534.529	182.638	534.353	331.544	537.597	-2.74691			696.397	-16.448	693.07	34.5816	693.229	19.3524	693.153	71.9923
294.114	-0.28572	294.353	24.8732	294.353	30.6071	297.497	-9.57259			534.114	481.49	534.429	195.337	534.253	410.561	537.497	-4.81492			696.297	21.059	692.97	5.14021	693.129	-45.5962	693.053	85.1393
294.014	15.8256	294.253	7.4243	294.253	3.79792	297.397	-13.4882			534.014	496.845	534.329	220.521	534.153	440.586	537.397	-5.84387			696.197	-28.8284	692.87	25.6682	693.029	-8.02491	692.953	75.773
293.914	2.75962	294.153	14.9142	294.153	18.5942	297.297	-15.3298			533.914	505.979	534.229	237.365	534.053	525.754	537.297	-2.7074			696.097	-3.80023	692.77	26.1736	692.929	-12.9166	692.853	13.8923
293.814	13.6038	294.053	14.0439	294.053	11.4999	297.197	-11.9678			533.814	566.179	534.129	298.987	533.953	530.69	537.197	-5.8171			695.997	48.742	692.67	26.657	692.829	4.73046	692.753	51.9973
293.714	1.50968	293.953	6.88788	293.953	18.9513	297.097	-8.59878			533.714	617.07	534.029	293.959	533.853	578.259	537.097	28.5694			695.897	48.932	692.57	39.6217	692.729	17.4311	692.653	15.088
293.614	8.11392	293.853	4.89859	293.853	8.67371	296.997	-13.5561			533.614	665.936	533.929	360.777	533.753	655.994	536.997	-5.75209			695.797	29.1221	692.47	22.5761	692.629	-12.3199	692.553	15.6658
293.514	0.10351	293.753	-21.0819	293.753	3.5662	296.897	-6.02506			533.514	704.442	533.829	372.407	533.653	672.254	536.897	18.2178			695.697	39.2558	692.37	20.5108	692.529	7.94937	692.453	21.2303
293.414	16.0001	293.653	3.91741	293.653	10.9273	296.797	-9.93599			533.414	729.455	533.729	390.268	533.553	765.54	536.797	-19.2414			695.597	-3.08229	692.27	-6.56467	692.429	-9.23293	692.353	71.7811
293.314	15.2055	293.553	14.3396	293.553	14.105	296.697	-3.43961			533.314	779.507	533.629	423.741	533.453	737.993	536.697	21.3887			695.497	-23.0401	692.17	46.3615	692.329	11.1081	692.253	34.8194
293.214	10.1969	293.453	22.6679	293.453	14.1378	296.597	-4.22074			533.214	855.66	533.529	420.751	533.353	822.866	536.597	-16.0667			695.397	29.474	692.07	14.2883	692.229	38.993	692.153	32.8434
293.114	9.30051	293.353	12.2349	293.353	19.3572	296.497	9.57897			533.114	826.685	533.429	441.69	533.253	840.032	536.497	0.60116			695.297	27.1078	691.97	12.2041	692.129	34.4241	692.053	80.8545
293.014	10.4355	293.253	-8.64823	293.253	-7.73022	296.397	-27.6324			533.014	902.914	533.329	467.825	533.153	764.449	536.397	16.2453			695.197	12.2345	691.87	10.1249	692.029	24.8794	691.953	103.854
292.914	5.26892	293.153	-1.45123	293.153	13.0511	296.297	-5.55326			532.914	1077.14	533.229	456.45	533.053	807.512	536.297	39.2002			695.097	-22.6811	691.77	45.5539	691.929	-4.64653	691.853	89.3424
292.814	12.5419	293.053	-0.51072	293.053	5.71159	296.197	-10.5081			532.814	1140.07	533.129	487.748	532.953	832.851	536.197	15.3082			694.997	44.833	691.67	26.0018	691.829	20.8319	691.753	54.8171
292.714	1.02359	292.953	-2.70773	292.953	6.68114	296.097	2.23356			532.714	1257.24	533.029	544.038	532.853	914.414	536.097	27.8452			694.897	17.509	691.57	6.45482	691.729	-3.65407	691.653	30.2775
292.614	11.3212	292.853	9.66407	292.853	7.63653	295.997	0.42011			532.614	1399.52	532.929	500.337	532.753	885.579	535.997	0.81404			694.797	45.1075	691.47	49.4269	691.629	-15.6372	691.553	-9.27424
292.514	4.92479	292.753	6.41724	292.753	10.6624	295.897	-12.8564			532.514	1538.81	532.829	631.579	532.653	951.479	535.897	3.95816			694.697	-7.21653	691.37	29.9264	691.529	9.88795	691.453	78.6637
292.414	-8.80591	292.653	8.36696	292.653	-4.02925	295.797	-13.6635			532.414	1708.44	532.729	609.753	532.553	992.393	535.797	31.0645			694.597	-24.6884	691.27	42.9409	691.429	30.4419	691.353	44.0884
292.314	-6.95796	292.553	-5.31133	292.553	6.25225	295.697	-8.22278			532.314	1873.02	532.629	648.3	532.453	1130.18	535.697	16.5372			694.497	-2.16726	691.17	-21.5128	691.329	21.0194	691.253	104.499
292.214	7.36763	292.453	1.82253	292.453	20.7015	295.597	3.47956			532.214	2057.55	532.529	703.509	532.353	1131.58	535.597	43.6588			694.397	7.87497	691.07	64.0719	691.229	24.0998	691.153	52.4013
292.114	20.6494	292.353	-5.61912	292.353	15.366	295.497	-7.70889			532.114	2171.41	532.429	837.891	532.253	1111.09	535.497	26.0218			694.297	-7.05465	690.97	54.6896	691.129	12.1885	691.053	60.2887
292.014	1.64122	292.253	0.47187	292.253	17.3094	295.397	-7.46486			532.014	2330.18	532.329	806.706	532.153	1271.81	535.397	43.7799			694.197	2.97351	690.87	77.8394	691.029	-14.7259	690.953	80.6646
291.914	7.60059	292.153	3.44839	292.153	6.74889	295.297	-11.3875			531.914	2349.52	532.229	886.929	532.053	1330.55	535.297	53.2263			694.097	20.5298	690.77	38.5384	690.929	-9.15487	690.853	31.03
291.814	15.6462	292.053	14.7668	292.053	20.131	295.197	2.38883			531.814	2293.89	532.129	919.255	531.953	1353.9	535.197	52.2675			693.997	-14.3646	690.67	59.2632	690.829	28.9192	690.753	71.383
291.714	9.11909	291.953	12.5649	291.953	13.7325	295.097	1.61229			531.714	2465.33	532.029	1025.53	531.853	1444.97	535.097	33.5991			693.897	25.6424	690.57	20.0425	690.729	-2.98613	690.653	71.7249
291.614	7.79819	291.853	16.6188	291.853	18.7837	294.997	-15.8332			531.614	2280.68	531.929	1090.18	531.753	1517.35	534.997	64.9077			693.797	30.7621	690.47	58.3584	690.629	-9.91585	690.553	62.0554
291.514	22.1116	291.753	13.3971	291.753	19.6728	294.897	5.22302			531.514	2282.36	531.829	1134	531.653	1544.99	534.897	66.0463			693.697	10.8958	690.37	26.7385	690.529	-4.35698	690.453	59.8743
291.414	13.5414	291.653	28.934	291.653	20.5623	294.797	-4.92383			531.414	2210.11	531.729	1181.99	531.553	1547.65	534.797	70.311			693.597	23.4733	690.27	47.6606	690.429	28.6959	690.353	20.1819
291.314	19.5617	291.553	9.08905	291.553	24.5772	294.697	-7.80245			531.314	1970.12	531.629	1173.72	531.453	1536.78	534.697	115.206			693.497	23.5859	690.17	68.6501	690.329	21.7572	690.253	52.9795
291.214	7.89776	291.453	2.77491	291.453	45.2625	294.597	20.5619			531.214	1812.25	531.529	1201.87	531.353	1582.16	534.597	137.239			693.397	26.1985	690.07	89.7104	690.229	42.3003	690.153	78.2649
291.114	-0.63905	291.353	-0.4081	291.353	19.0942	294.497	-9.3437			531.114	1613.66	531.429	1134.18	531.253	1421.33	534.497	116.591			693.297	16.3181	689.97	80.8447	690.129	65.3397	690.053	53.5408
291.014	26.246	291.253	33.9185	291.253	22.0641	294.397	4.43265			531.014	1421.19	531.329	1130.99	531.153	1409.37	534.397	191.75			693.197	-33.5904	689.87	49.5419	690.029	8.37469	689.953	113.805
290.914	36.512	291.153	23.5108	291.153	14.6198	294.297	-23.4272			530.914	1307.75	531.229	1066.3	531.053	1332.84	534.297	194.084			693.097	11.4589	689.77	20.7877	689.929	43.8542	689.853	51.5612
290.814	38.4713	291.053	15.1854	291.053	35.292	294.197	12.1912			530.814	1151.55	531.129	977.581	530.953	1195.87	534.197	186.005			692.997	-33.4637	689.67	39.5869	689.829	6.83321	689.753	81.804
290.714	41.4883	290.953	26.6526	290.953	53.9023	294.097	-11.4855			530.714	915.04	531.029	939.807	530.853	1078.61	534.097	213.331			692.897	-18.4144	689.57	65.9316	689.729	17.2678	689.653	84.5381
290.614	60.1468	290.853	32.9376	290.853	52.7399	293.997	-6.0496			530.614	867.953	530.929	839.471	530.753	941.523	533.997	264.65			692.797	-5.90735	689.47	74.8289	689.629	55.1876	689.553	102.262
290.514	52.7985	290.753	29.8662	290.753	46.3674	293.897	6.68974			530.514	759.399	530.829	803.617	530.653	800.204	533.897	287.905			692.697	24.1208	689.37	56.2646	689.529	25.6095	689.453	44.9767
290.414	76.7029	290.653	53.8841	290.653	46.2373	293.797	7.99895			530.414	591.412	530.729	669.786	530.553	679.659	533.797	290.356			692.597	-38.2666	689.27	65.2203	689.429	25.9931	689.353	90.1793
290.314	93.3555	290.553	58.1507	290.553	57.5647	293.697	-6.3145			530.314	563.945	530.629	626.455	530.453	558.032	533.697	326.142			692.497	54.2968	689.17	91.7009	689.329	28.8571	689.253	107.874
290.214	101.705	290.453	54.0981	290.453	78.2785	293.597	8.50579			530.214	432.32	530.529	498.684	530.353	520.742	533.597	318.222			692.397	-5.50614	689.07	50.7069	689.229	21.7034	689.153	85.5588
290.114	93.4081	290.353	62.5483	290.353	87.5552	293.497	3.56734			530.114	369.371	530.429	452.04	530.253	380.35	533.497	343.625			692.297	57.022	688.97	162.203	689.129	29.5263	689.053	120.733
290.014	133.026	290.253	86.6419	290.253	77.0493	293.397	16.3255			530.014	297.027	530.329	436.578	530.153	351.373	533.397	298.225			692.197	2.22613	688.87	116.247	689.029	42.3357	688.953	88.4
289.914	133.118	290.153	80.565	290.153	120.698	293.297	-1.09666			529.914	266.323	530.229	334.61	530.053	248.475	533.297	348.602			692.097	-2.7246	688.77	82.7659	688.929	52.6349	688.853	183.556
289.814	165.508	290.053	85.9448	290.053	131.059	293.197	4.35812			529.814	216.877	530.129	315.869	529.953	241.399	533.197	387.582			691.997	-2.6894	688.67	96.7575	688.829	87.9228	688.753	148.707
289.714	183.362	289.953	93.4204	289.953	135.18	293.097	-5.80046			529.714	171.59	530.029	299.161	529.853	171.882	533.097	353.693			691.897	7.34579	688.57	160.735	688.729	108.215	688.653	286.347
289.614	215.827	289.853	79.0357	289.853	177.847	292.997	2.76749			529.614	163.799	529.929	255.32	529.753	157.594	532.997	324.97			691.797	-17.5909	688.47	104.705	688.629	186.004	688.553	196.485
289.514	209.795	289.753	115.678	289.753	117.433	292.897	3.02091			529.514	120.618	529.829	200.993	529.653	107.95	532.897	367.044			691.697	4.91618	688.37	148.605	688.529	121.323	688.453	201.609
289.414	255.844	289.653	136.747	289.653	148.62	292.797	31.3993			529.414	83.6864	529.729	209.092	529.553	96.8882	532.797	353.962			691.597	-5.02751	688.27	142.462	688.429	221.588	688.353	226.725
289.314	269.661	289.553	133.888	289.553	181.923	292.697	47.3411			529.314	72.8005	529.629	182.78	529.453	86.939	532.697	328.362			691.497	22.5006	688.17	273.741	688.329	246.899	688.253	271.833
289.214	297.04	289.453	159.152	289.453	187.135	292.597	33.1098			529.214	107.773	529.529	158.495	529.353	42.69	532.597	351.69			691.397	7.60622	688.07	257.487	688.229	237.21	688.153	366.935
289.114	258.83	289.353	197.992	289.353	169.436	292.497	26.1372			529.114	59.475	529.429	143.528	529.253	60.9957	532.497	286.503			691.297	50.1696	687.97	346.121	688.129	392.501	688.053	494.533
289.014	289.327	289.253	191.051	289.253	221.508	292.397	10.8149			529.014	80.9638	529.329	96.2187	529.153	38.7783	532.397	322.278			691.197	-37.1474	687.87	277.176	688.029	412.874	687.953	389.629
288.914	292.778	289.153	175.768	289.153	187.176	292.297	22.5408			528.914	129.586	529.229	85.2952	529.053	34.3463	532.297	302.888			691.097	30.4159	687.77	278.07	687.929	405.745	687.853	579.711
288.814	318.11	289.053	186.506	289.053	181.973	292.197	48.8757			528.814	160.57	529.129	81.6146	528.953	26.8825	532.197	277.223			690.997	38.0426	687.67	396.319	687.829	606.1	687.753	679.795
288.714	342.43	288.953	209.758	288.953	192.389	292.097	42.9777			528.714	156.192	529.029	29.9732	528.853	26.8048	532.097	255.694			690.897	5.69043	687.57	449.458	687.729	519.064	687.653	729.876
288.614	323.03	288.853	205.955	288.853	180.939	291.997	52.6906			528.614	171.631	528.929	38.672	528.753	21.6217	531.997	269.554			690.797	15.7467	687.47	522.446	687.629	746.963	687.553	907.451
288.514	351.522	288.753	226.104	288.753	194.476	291.897	36.383			528.514	194.402	528.829	2.54249	528.653	4.04187	531.897	211.556			690.697	28.3312	687.37	537.778	687.529	722.489	687.453	1045.03
288.414	330.047	288.653	244.193	288.653	168.444	291.797	52.3295			528.414	175.55	528.729	26.764	528.553	11.5611	531.797	179.528			690.597	-9.04914	687.27	547.914	687.429	832.99	687.353	1192.6
288.314	329.377	288.553	244.593	288.553	146.549	291.697	45.3945			528.314	193.167	528.629	12.445	528.453	9.82736	531.697	152.669			690.497	13.4649	687.17	540.339	687.329	886.048	687.253	1187.68
288.214	327.661	288.453	200.199	288.453	188.171	291.597	46.7764			528.214	180.613	528.529	29.4038	528.353	10.2985	531.597	129.944			690.397	11.0424	687.07	700.031	687.229	984.127	687.153	1367.74
288.114	313.44	288.353	218.243	288.353	179.837	291.497	67.9523			528.114	152.447	528.429	3.75606	528.253	15.065	531.497	129.065			690.297	13.6128	686.97	719.547	687.129	1024.76	687.053	1430.31
288.014	277.322	288.253	213.389	288.253	165.242	291.397	52.7168			528.014	182.613	528.329	12.6101	528.153	17.8855	531.397	147.977			690.197	21.1902	686.87	641.314	687.029	952.903	686.953	1485.38
287.914	268.239	288.153	201.231	288.153	126.673	291.297	60.3629			527.914	165.948	528.229	23.7504	528.053	32.306	531.297	111.704			690.097	33.7887	686.77	792.776	686.929	1186	686.853	1632.94
287.814	256.014	288.053	193.218	288.053	119.311	291.197	51.3586			527.814	153.455	528.129	12.2313	527.953	22.9236	531.197	107.677			689.997	-21.0775	686.67	606.516	686.829	1096.72	686.753	1600.5
287.714	234.394	287.953	172.688	287.953	105.691	291.097	46.4998			527.714	128.469	528.029	12.4663	527.853	23.0608	531.097	99.4792			689.897	26.4436	686.57	697.386	686.729	1114.89	686.653	1663.05
287.614	207.532	287.853	157.333	287.853	105.596	290.997	63.5044			527.614	110.772	527.929	43.2661	527.753	27.5215	530.997	95.4374			689.797	24.0562	686.47	693.02	686.629	1163.05	686.553	1543.1
287.514	202.506	287.753	167.992	287.753	115.917	290.897	69.0882			527.514	84.7419	527.829	5.74559	527.653	46.731	530.897	69.5155			689.697	14.1618	686.37	790.896	686.529	966.244	686.453	1518.14
287.414	201.632	287.653	136.989	287.653	123.123	290.797	40.3088			527.414	81.6215	527.729	28.0376	527.553	40.0804	530.797	57.1035			689.597	19.2392	686.27	668.58	686.429	1081.81	686.353	1490.66
287.314	188.249	287.553	144.479	287.553	133.46	290.697	79.1718			527.314	58.7196	527.629	50.8551	527.453	35.6822	530.697	38.4261			689.497	9.33069	686.17	713.498	686.329	1112.44	686.253	1290.68
287.214	182.132	287.453	160.302	287.453	122.974	290.597	18.1218			527.214	56.6439	527.529	18.9801	527.353	38.7518	530.597	39.5175			689.397	-5.60596	686.07	583.242	686.229	1015.58	686.153	1318.18
287.114	183.29	287.353	152.177	287.353	126.017	290.497	45.475			527.114	38.9517	527.429	29.2021	527.253	33.664	530.497	37.4852			689.297	11.9152	685.97	642.758	686.129	928.655	686.053	1175.68
287.014	251.105	287.253	173.198	287.253	128.021	290.397	24.9725			527.014	52.5041	527.329	-1.83492	527.153	23.5098	530.397	16.7003			689.197	54.4855	685.87	467.147	686.029	874.175	685.953	1185.67
286.914	213.783	287.153	172.36	287.153	149.817	290.297	52.3398			526.914	51.4916	527.229	3.91652	527.053	41.5884	530.297	25.0566			689.097	62.1756	685.77	613.83	685.929	824.657	685.853	1053.15
286.814	240.988	287.053	229.844	287.053	165.385	290.197	45.3931			526.814	16.1095	527.129	11.0139	526.953	48.3053	530.197	15.7147			688.997	24.8867	685.67	475.463	685.829	787.606	685.753	1065.61
286.714	265.086	286.953	275.935	286.953	189.302	290.097	82.1799			526.714	22.3711	527.029	7.94946	526.853	43.6223	530.097	33.4447			688.897	17.4923	685.57	509.447	685.729	658.028	685.653	838.072
286.614	286.075	286.853	250.202	286.853	204.909	289.997	66.9655			526.614	18.2246	526.929	-4.29199	526.753	32.709	529.997	-5.05365			688.797	-12.4232	685.47	435.875	685.629	775.87	685.553	763.015
286.514	311.239	286.753	305.677	286.753	251.782	289.897	86.091			526.514	26.5776	526.829	-1.8084	526.653	9.28028	529.897	23.0752			688.697	57.5768	685.37	374.722	685.529	638.78	685.453	825.449
286.414	272.876	286.653	306.007	286.653	254.954	289.797	84.4254			526.414	31.8118	526.729	9.10997	526.553	16.0055	529.797	17.8975			688.597	52.7739	685.27	471.046	685.429	711.606	685.353	782.88
286.314	352.155	286.553	292.789	286.553	296.669	289.697	50.4633			526.314	37.0427	526.629	-9.08148	526.453	17.4582	529.697	-15.4116			688.497	30.4569	685.17	374.996	685.329	734.475	685.253	770.303
286.214	307.553	286.453	282.673	286.453	269.678	289.597	59.1322			526.214	26.6375	526.529	8.13131	526.353	17.771	529.597	17.9383			688.397	18.0765	685.07	381.576	685.229	729.857	685.153	795.221
286.114	328.5	286.353	317.329	286.353	287.449	289.497	100.112			526.114	8.9091	526.429	-5.94503	526.253	11.7043	529.497	27.3375			688.297	20.661	684.97	448.414	685.129	782.736	685.053	742.635
286.014	316.118	286.253	316.608	286.253	295.866	289.397	95.3491			526.014	31.7739	526.329	11.119	526.153	16.9313	529.397	-16.3768			688.197	3.2525	684.87	420.62	685.029	795.648	684.953	732.54
285.914	337.03	286.153	327.34	286.153	302.209	289.297	99.9498			525.914	24.3965	526.229	3.04392	526.053	46.9718	529.297	13.8493			688.097	68.2947	684.77	500.739	684.929	763.568	684.853	727.44
285.814	310.026	286.053	354.748	286.053	318.977	289.197	96.2267			525.814	28.425	526.129	23.9298	525.953	24.7476	529.197	6.57684			687.997	43.52	684.67	496.401	684.829	846.47	684.753	714.835
285.714	318.381	285.953	305.105	285.953	277.432	289.097	87.2858			525.714	24.069	526.029	-0.21227	525.853	27.3123	529.097	-41.3297			687.897	73.6748	684.57	460.153	684.729	799.424	684.653	677.225
285.614	307.968	285.853	333.52	285.853	315.012	288.997	103.324			525.614	6.10564	525.929	12.8378	525.753	35.9408	528.997	-4.82293			687.797	53.9141	684.47	477.002	684.629	814.851	684.553	634.608
285.514	326.681	285.753	355.72	285.753	297.428	288.897	113.147			525.514	20.3747	525.829	4.7177	525.653	40.2283	528.897	7.6809			687.697	66.5971	684.37	374.417	684.529	735.291	684.453	509.484
285.414	322.471	285.653	362.321	285.653	349.621	288.797	91.7412			525.414	47.0558	525.729	10.8536	525.553	33.9293	528.797	-15.2242			687.597	91.8153	684.27	367.292	684.429	725.684	684.353	554.349
285.314	418.225	285.553	383.514	285.553	315.415	288.697	121.328			525.314	24.7111	525.629	18.7582	525.453	29.5442	528.697	21.2506			687.497	49.6039	684.17	333.109	684.329	631.076	684.253	446.712
285.214	379.688	285.453	452.65	285.453	408.262	288.597	98.897			525.214	15.7969	525.529	21.1609	525.353	41.6651	528.597	-11.013			687.397	54.7728	684.07	379.302	684.229	641.413	684.153	466.566
285.114	430.654	285.353	459.376	285.353	465.798	288.497	101.414			525.114	42.2055	525.429	17.0359	525.253	28.6446	528.497	19.2069			687.297	84.9558	683.97	328.346	684.129	509.262	684.053	343.916
285.014	474.355	285.253	566.112	285.253	511.942	288.397	110.186			525.014	56.024	525.329	53.271	525.153	29.0143	528.397	-26.6011			687.197	65.2233	683.87	272.644	684.029	494.534	683.953	391.256
284.914	498.282	285.153	592.778	285.153	630.018	288.297	135.644			524.914	15.596	525.229	9.0765	525.053	19.8747	528.297	33.8462			687.097	85.4345	683.77	297.138	683.929	437.303	683.853	338.594
284.814	496.16	285.053	740.314	285.053	654.477	288.197	115.325			524.814	20.9003	525.129	29.2201	524.953	22.0672	528.197	-8.81871			686.997	38.2019	683.67	209.305	683.829	390.043	683.753	298.426
284.714	570.038	284.953	775.543	284.953	709.179	288.097	101.208			524.714	27.1653	525.029	15.82	524.853	31.4303	528.097	16.1902			686.897	95.8357	683.57	156.54	683.729	325.261	683.653	250.752
284.614	536.674	284.853	852.486	284.853	782.697	287.997	93.309			524.614	19.8171	524.929	25.1373	524.753	27.142	527.997	-7.74652			686.797	118.631	683.47	168.803	683.629	247.946	683.553	135.572
284.514	584.48	284.753	895.158	284.753	836.511	287.897	128.099			524.514	31.1587	524.829	15.5291	524.653	43.5797	527.897	19.3445			686.697	96.4903	683.37	128.571	683.529	203.091	683.453	137.883
284.414	590.634	284.653	976.431	284.653	932.059	287.797	134.842			524.414	2.86198	524.729	10.9663	524.553	32.8487	527.797	-8.75498			686.597	111.786	683.27	130.807	683.429	228.216	683.353	147.69
284.314	556.128	284.553	988.02	284.553	1013.14	287.697	125.974			524.314	15.1539	524.629	31.2623	524.453	40.7709	527.697	-4.57946			686.497	87.1238	683.17	128.019	683.329	163.366	683.253	107.495
284.214	530.91	284.453	973.588	284.453	965.143	287.597	173.335			524.214	54.4774	524.529	9.76848	524.353	40.2839	527.597	-24.3672			686.397	87.3912	683.07	47.696	683.229	133.484	683.153	137.294
284.114	457.699	284.353	993.517	284.353	879.609	287.497	185.384			524.114	8.36578	524.429	6.91007	524.253	20.9755	527.497	41.2858			686.297	97.6587	682.97	24.7956	683.129	83.5936	683.053	99.5921
284.014	422.895	284.253	938.479	284.253	896.08	287.397	240.168			524.014	24.7147	524.329	8.12601	524.153	24.514	527.397	-16.9953			686.197	67.9543	682.87	-15.6669	683.029	96.1824	682.953	89.385
283.914	377.584	284.153	819.835	284.153	751.124	287.297	215.907			523.914	19.1561	524.229	40.5136	524.053	12.3797	527.297	8.0238			686.097	103.165	682.77	46.3278	682.929	73.7891	682.853	94.1746
283.814	304.043	284.053	760.419	284.053	734.151	287.197	244.715			523.814	21.9192	524.129	4.10361	523.953	21.0478	527.197	-6.54803			685.997	60.9752	682.67	78.2417	682.829	58.8927	682.753	48.9617
283.714	297.03	283.953	660.309	283.953	602.59	287.097	266.295			523.714	41.3394	524.029	12.4309	523.853	21.3518	527.097	-7.58336			685.897	73.6652	682.57	15.089	682.729	66.4985	682.653	41.2441
283.614	217.04	283.853	564.246	283.853	518.821	286.997	279.588			523.614	3.48214	523.929	28.017	523.753	16.4361	526.997	-3.40901			685.797	58.8905	682.47	101.835	682.629	49.1205	682.553	83.5244
283.514	162.943	283.753	448.276	283.753	416.228	286.897	310.617			523.514	31.2568	523.829	9.22938	523.653	22.9795	526.897	-25.2815			685.697	101.573	682.37	53.504	682.529	64.244	682.453	10.8034
283.414	145.185	283.653	396.75	283.653	373.959	286.797	317.757			523.414	16.3296	523.729	-8.5199	523.553	12.8684	526.797	4.95616			685.597	84.3761	682.27	65.0449	682.429	69.3893	682.353	35.5804
283.314	105.476	283.553	319.127	283.553	269.162	286.697	335.327			523.314	33.7115	523.629	31.0573	523.453	39.2395	526.697	1.83881			685.497	62.1295	682.17	63.9736	682.329	34.5506	682.253	35.354
283.214	67.7457	283.453	244.541	283.453	189.27	286.597	382.101			523.214	-5.1229	523.529	-3.27982	523.353	39.6155	526.597	24.7593			685.397	12.3195	682.07	32.7755	682.229	4.70423	682.153	15.1255
283.114	54.9129	283.353	220.912	283.353	177.02	286.497	362.312			523.114	55.0466	523.429	0.97377	523.253	29.6223	526.497	9.1662			685.297	-7.63117	681.97	111.435	682.129	2.36878	682.053	79.896
283.014	80.5482	283.253	155.6	283.253	94.9836	286.397	422.684			523.014	35.0546	523.329	-3.03564	523.153	15.5146	526.397	32.0956			685.197	29.8759	681.87	64.9769	682.029	70.0494	681.953	24.6643
282.914	38.447	283.153	104.8	283.153	107.671	286.297	452.982			522.914	16.1282	523.229	8.66282	523.053	20.2179	526.297	8.17804			685.097	52.4744	681.77	70.8452	681.929	57.7678	681.853	-8.06932
282.814	43.1092	283.053	81.033	283.053	56.851	286.197	481.262			522.814	14.9403	523.129	11.0622	522.953	29.1738	526.197	-3.26879			684.997	42.6363	681.67	59.0528	681.829	65.494	681.753	39.197
282.714	0.84042	282.953	64.5421	282.953	71.6222	286.097	540.853			522.714	15.8738	523.029	5.20656	522.853	35.1053	526.097	-0.14124			684.897	62.77	681.57	17.0832	681.729	63.2406	681.653	26.4594
282.614	40.7584	282.853	75.1292	282.853	69.7639	285.997	594.326			522.614	17.884	522.929	5.67102	522.753	27.6054	525.997	-5.34827			684.797	-17.0399	681.47	2.43973	681.629	3.50212	681.553	68.721
282.514	8.8543	282.753	37.83	282.753	48.1339	285.897	621.874			522.514	5.34394	522.829	15.5821	522.653	11.8803	525.897	-3.25987			684.697	35.4953	681.37	32.6296	681.529	28.761	681.453	10.9811
282.414	23.8661	282.653	51.5414	282.653	23.3783	285.797	666.147			522.414	10.5555	522.729	1.61034	522.553	16.0442	525.797	4.03438			684.597	23.1079	681.27	55.1453	681.429	91.5305	681.353	88.2409
282.314	20.3008	282.553	36.1218	282.553	48.6195	285.697	737.6			522.314	10.5867	522.629	3.32043	522.453	32.8022	525.697	-25.1259			684.497	65.6853	681.17	82.5096	681.329	-15.6506	681.253	12.9997
282.214	7.586	282.453	40.4923	282.453	32.2447	285.597	858.169			522.214	16.8987	522.529	-2.19634	522.353	6.94616	525.597	-19.8883			684.397	33.3824	681.07	37.2466	681.229	47.1546	681.153	100.257
282.114	14.952	282.353	6.34594	282.353	29.4184	285.497	884.213			522.114	5.52686	522.429	-3.48502	522.253	14.4871	525.497	2.00962			684.297	28.488	680.97	31.8435	681.129	74.962	681.053	-2.48523
282.014	18.5398	282.253	47.1805	282.253	29.7391	285.397	982.187			522.014	10.859	522.329	9.86863	522.153	31.4581	525.397	10.3468			684.197	48.5795	680.87	88.8263	681.029	45.2908	680.953	69.7714
281.914	16.3361	282.153	25.5827	282.153	26.9606	285.297	1072.04			521.914	20.3806	522.229	21.198	522.053	17.2398	525.297	4.11087			684.097	21.2273	680.77	75.718	680.929	68.1036	680.853	72.026
281.814	25.0752	282.053	38.3528	282.053	45.0381	285.197	1091.26			521.814	2.83707	522.129	28.4215	521.953	16.5908	525.197	-7.34116			683.997	41.2977	680.67	37.511	680.829	53.4303	680.753	76.7801
281.714	3.17814	281.953	18.867	281.953	27.7419	285.097	1208.44			521.714	28.0403	522.029	6.53374	521.853	35.7593	525.097	0.99989			683.897	13.9244	680.57	66.7103	680.729	33.7456	680.653	79.0341
281.614	28.7582	281.853	22.2888	281.853	39.6151	284.997	1408.16			521.614	13.675	521.929	24.2628	521.753	26.8311	524.997	-8.37256			683.797	33.9736	680.47	-26.6527	680.629	41.5444	680.553	73.7878
281.514	18.4413	281.753	14.2694	281.753	43.1863	284.897	1585.41			521.514	51.4148	521.829	-5.86757	521.653	61.6504	524.897	19.7614			683.697	-10.9208	680.37	57.4429	680.529	49.3411	680.453	26.041
281.414	42.8999	281.653	5.20757	281.653	32.1941	284.797	1885.97			521.414	25.6516	521.729	0.49156	521.553	26.6949	524.797	17.7035			683.597	-8.39967	680.27	16.4694	680.429	47.1334	680.353	58.2938
281.314	35.392	281.553	19.0704	281.553	37.8704	284.697	2175.74			521.314	8.22027	521.629	-2.48811	521.453	16.6962	524.697	-8.3152			683.497	6.61441	680.17	50.4613	680.329	44.9131	680.253	85.5461
281.214	13.4703	281.453	2.7324	281.453	26.8973	284.597	2464.07			521.214	8.52261	521.529	2.90539	521.353	25.4119	524.597	8.36032			683.397	-35.8574	680.07	34.4237	680.229	5.17785	680.153	-4.70002
281.114	27.0001	281.353	17.6446	281.353	32.5878	284.497	2620.74			521.114	-2.6168	521.429	5.20844	521.253	3.88276	524.497	16.7052			683.297	54.2341	679.97	45.868	680.129	77.9239	680.053	92.5545
281.014	-8.45853	281.253	23.176	281.253	25.7904	284.397	2681.93			521.014	24.81	521.329	21.0873	521.153	25.0149	524.397	21.9352			683.197	-5.60404	679.87	64.8128	680.029	70.675	679.953	67.3093
280.914	16.3805	281.153	8.9161	281.153	20.0311	284.297	2375.52			520.914	35.5658	521.229	5.75654	521.053	27.3277	524.297	18.8382			683.097	9.40299	679.77	-11.225	679.929	80.9013	679.853	57.0632
280.814	-3.60647	281.053	12.3442	281.053	19.4751	284.197	1867.38			520.814	17.1761	521.129	0.85975	520.953	31.6506	524.197	10.5291			682.997	-20.5618	679.67	25.2636	679.829	101.111	679.753	41.8171
280.714	20.0795	280.953	-5.0779	280.953	2.25058	284.097	1375.78			520.714	47.7512	521.029	9.5275	520.853	35.8904	524.097	33.4597			682.897	-8.01254	679.57	39.2679	679.729	86.3091	679.653	39.0712
280.614	5.21149	280.853	12.9235	280.853	7.9338	283.997	874.736			520.614	28.3505	520.929	20.3053	520.753	32.7444	523.997	-0.87318			682.797	29.5015	679.47	-4.18499	679.629	18.973	679.553	8.82617
280.514	-4.49551	280.753	23.5909	280.753	12.564	283.897	510.055			520.514	28.7347	520.829	5.06809	520.653	37.8268	523.897	42.8768			682.697	27.093	679.37	-30.072	679.529	69.0778	679.453	53.5835
280.414	11.8098	280.653	18.6242	280.653	9.89642	283.797	329.964			520.414	13.5014	520.729	27.3379	520.553	18.8554	523.797	4.38876			682.597	19.6775	679.27	19.1166	679.429	31.6839	679.353	75.8406
280.314	13.5458	280.553	14.6666	280.553	9.29805	283.697	224.465			520.314	26.4053	520.629	12.1371	520.453	32.0681	523.697	16.8951			682.497	14.7409	679.17	0.85189	679.329	-0.75504	679.253	30.5998
280.214	9.03971	280.453	13.7996	280.453	19.1042	283.597	152.06			520.214	9.09758	520.529	-0.97864	520.353	11.867	523.597	25.2501			682.397	2.29012	679.07	2.65954	679.229	84.2953	679.153	62.8593
280.114	9.75401	280.353	21.2321	280.353	9.11056	283.497	127.407			520.114	26.181	520.429	4.66337	520.253	40.5338	523.497	-4.92633			682.297	2.3042	678.97	-2.97186	679.129	44.3463	679.053	0.12046
280.014	16.7484	280.253	11.9718	280.253	2.21704	283.397	112.073			520.014	20.3369	520.329	10.309	520.153	23.2984	523.397	5.49537			682.197	39.8183	678.87	6.45793	679.029	49.3533	678.953	42.3842
279.914	13.3755	280.153	2.66585	280.153	8.85216	283.297	68.5785			519.914	32.2074	520.229	4.50425	520.053	15.3501	523.297	23.2114			682.097	42.4379	678.77	60.9396	678.929	76.8444	678.853	19.6472
279.814	18.3843	280.053	-6.66821	280.053	8.16569	283.197	62.4857			519.814	15.9519	520.129	-4.4262	519.953	30.2434	523.197	-3.84267			681.997	0.06463	678.67	57.9808	678.829	76.8343	678.753	4.41309
279.714	20.3383	279.953	19.3876	279.953	9.53801	283.097	32.4205			519.714	16.3666	520.029	12.6907	519.853	15.9125	523.097	27.4112			681.897	42.5717	678.57	20.0711	678.729	21.8069	678.653	19.1814
279.614	18.2038	279.853	21.4276	279.853	5.67462	282.997	50.204			519.614	8.44532	519.929	-0.40666	519.753	22.3432	522.997	28.4873			681.797	20.1984	678.47	-17.803	678.629	26.7327	678.553	53.9509
279.514	33.8624	279.753	14.0595	279.753	4.91544	282.897	25.3189			519.514	20.3183	519.829	9.40771	519.653	28.7214	522.897	27.4813			681.697	30.2617	678.37	56.883	678.529	-8.35707	678.453	-13.7782
279.414	27.7638	279.653	13.9396	279.653	12.4666	282.797	43.0859			519.414	26.9686	519.729	23.3771	519.553	17.3431	522.797	29.5991			681.597	-7.14679	678.27	1.60619	678.429	31.5568	678.353	13.4969
279.314	15.5184	279.553	17.9539	279.553	8.52851	282.697	20.2678			519.314	12.774	519.629	26.928	519.453	15.284	522.697	26.5111			681.497	30.3673	678.17	41.3635	678.329	26.4416	678.253	25.7728
279.214	36.7362	279.453	0.06758	279.453	6.65627	282.597	24.4814			519.214	16.2915	519.529	7.55094	519.353	-10.778	522.597	28.6275			681.397	-24.5412	678.07	18.6541	678.229	41.3103	678.153	35.5504
279.114	43.5073	279.353	12.3724	279.353	-5.65133	282.497	24.5377			519.114	26.0473	519.429	21.4797	519.253	4.79892	522.497	14.0799			681.297	75.5221	677.97	23.4718	678.129	23.6761	678.053	27.8299
279.014	33.7651	279.253	12.1334	279.253	4.95124	282.397	16.2607			519.014	21.2019	519.329	15.6058	519.153	3.66283	522.397	17.2227			681.197	-26.7597	677.87	13.3169	678.029	11.0198	677.953	80.1122
278.914	51.256	279.153	12.9099	279.153	1.98232	282.297	13.1733			518.914	42.3907	519.229	16.9984	519.053	-5.83668	522.297	22.4527			681.097	55.8107	677.77	20.6928	677.929	63.3607	677.853	77.3986
278.814	56.4312	279.053	12.6189	279.053	6.29074	282.197	13.2038			518.814	28.1513	519.129	38.16	518.953	4.43567	522.197	22.4808			680.997	-9.02739	677.67	43.0891	677.829	55.7087	677.753	69.6876
278.714	63.8756	278.953	11.2633	278.953	14.7448	282.097	10.1093			518.714	15.9744	519.029	22.8509	518.853	8.4291	522.097	-3.53291			680.897	-69.0063	677.57	25.5135	677.729	25.5434	677.653	46.9791
278.614	63.1868	278.853	5.7211	278.853	13.7996	281.997	16.3827			518.614	43.3753	518.929	8.54429	518.753	23.8668	521.997	18.3459			680.797	-28.8162	677.47	65.4481	677.629	-7.14824	677.553	31.7723
278.514	66.8663	278.753	10.5825	278.753	3.46607	281.897	2.87862			518.514	18.6726	518.829	6.6997	518.653	17.4293	521.897	-7.67274			680.697	11.2612	677.37	27.9143	677.529	17.6698	677.453	74.0686
278.414	69.7225	278.653	16.4608	278.653	4.58866	281.797	4.969			518.414	24.1617	518.729	16.281	518.553	8.89764	521.797	29.8362			680.597	13.7964	677.27	5.37648	677.429	4.96637	677.353	11.3695
278.314	59.266	278.553	5.66129	278.553	5.69791	281.697	-1.26927			518.314	29.6272	518.629	23.7434	518.453	4.52505	521.697	3.83145			680.497	21.3386	677.17	20.3527	677.329	44.7651	677.253	46.1733
278.214	66.7621	278.453	4.22185	278.453	15.1282	281.597	10.1914			518.214	30.9012	518.529	16.5883	518.353	-4.01437	521.597	-10.7468			680.397	-16.098	677.07	20.3284	677.229	9.56232	677.153	-24.0206
278.114	75.5522	278.353	9.02042	278.353	9.95519	281.497	7.08987			518.114	35.2774	518.429	18.7619	518.253	11.4091	521.497	-5.5257			680.297	23.9442	676.97	-2.19296	677.129	16.8497	677.053	15.7919
278.014	84.6049	278.253	9.63388	278.253	12.0704	281.397	14.398			518.014	39.6301	518.329	28.1846	518.153	-5.43923	521.397	25.7307			680.197	14.0146	676.87	-4.7049	677.029	81.6295	676.953	-24.3941
277.914	86.6403	278.153	23.7775	278.153	14.1755	281.297	7.13915			517.914	41.8784	518.229	27.1503	518.053	-4.57285	521.297	5.97084			680.097	-0.94318	676.77	70.2812	676.929	78.9409	676.853	27.9257
277.814	109.804	278.053	27.5149	278.053	10.0215	281.197	18.6139			517.814	26.3941	518.129	13.5662	517.953	-1.60263	521.197	7.02018			679.997	-8.44318	676.67	-9.73023	676.829	76.2495	676.753	44.9515
277.714	100.988	277.953	7.29231	277.953	11.0746	281.097	-0.09386			517.714	25.465	518.029	21.7964	517.853	-9.02118	521.097	-6.51259			679.897	41.5779	676.57	2.74306	676.729	101.056	676.653	12.4518
277.614	115.39	277.853	15.1665	277.853	0.66366	280.997	6.15614			517.614	29.7167	517.929	19.5613	517.753	1.29527	520.997	-6.50494			679.797	-20.8024	676.47	57.6992	676.629	53.3786	676.553	37.4532
277.514	121.785	277.753	-1.95486	277.753	5.88521	280.897	-1.12144			517.514	18.3103	517.829	8.93457	517.653	-21.6808	520.897	-6.4973			679.697	-0.7461	676.37	47.6467	676.529	73.1733	676.453	59.9533
277.414	131.64	277.653	11.1326	277.653	7.97374	280.797	-2.16077			517.414	54.7987	517.729	7.61951	517.553	-12.3256	520.797	-7.53125			679.597	11.7539	676.27	45.0723	676.429	-7.01758	676.353	52.4543
277.314	137.68	277.553	1.2962	277.553	21.517	280.697	-3.19774			517.314	40.2172	517.629	9.36813	517.453	-15.4344	520.697	4.97768			679.497	-5.7109	676.17	37.476	676.329	87.7792	676.253	37.4549
277.214	141.993	277.453	15.4205	277.453	7.97551	280.597	5.14264			517.214	19.3406	517.529	6.88433	517.353	-14.327	520.597	41.4423			679.397	19.3032	676.07	57.3528	676.229	2.60423	676.153	57.455
277.114	149.801	277.353	2.46958	277.353	19.4359	280.497	2.02937			517.114	19.2689	517.429	18.9182	517.253	-31.9184	520.497	42.535			679.297	16.8595	675.97	47.2114	676.129	67.4034	676.053	52.4559
277.014	152.785	277.253	11.3898	277.253	-0.35516	280.397	18.7007			517.014	19.1611	517.329	22.5532	517.153	-11.941	520.397	-24.0794			679.197	46.9087	675.87	29.5362	676.029	109.726	675.953	-15.0434
276.914	173.88	277.153	-7.80501	277.153	7.9939	280.297	-0.00704													679.097	57.0425	675.77	14.3209	675.929	9.58162	675.853	39.9594
276.814	178.709	277.053	0.09903	277.053	8.0048	280.197	1.03463
276.714	190.205	276.953	12.168	276.953	-1.35419	280.097	-2.08802

## Sheet: Fig4d
Solution Label	Type	Ni (341.476 nm) ppm	Ni (352.454 nm) ppm	Ni (mM)	Ni (361.939 nm) ppm	Mn (403.076 nm) ppm	Mn (mM)	Ni (mol/mg(anode))	Ni (nmol/mg)	Mn (mol/mg(anode))	Mn (nmol/mg)
LP	Sample	1.16	1.02	0.0173786	1.12	0.18	0.00327642	2.53e-08	25.3	4.77e-09	4.8
OP	Sample	0.26	0.25	0.00425945	0.24	0.05	0.000910117	6.2e-09	6.2	1.32e-09	1.3
HP	Sample	0.5	0.29	0.00494096	0.45	0.05	0.000910117	7.19e-09	7.2	1.32e-09	1.3

## Sheet: Fig4e-f
Pressure	Frequency	Ave Length (um)	Error (length/ um)			Image	y height	x width	Length/um	Angle	Absolute		Image	y height	x width	Length/um	Angle	Absolute		Image	y height	x width	Length/um	Angle	Absolute		Image	y height	x width	Length/um	Angle	Absolute
Pr	62	0.46	0.189			LP-1	-0.4	0.41	0.573	-44.3	44.3		OP-1	0.37	0.34	0.502	47.4	47.4		Pr-1	-0.71	0.26	0.756	-69.9	69.9		HP-1	0.31	0.1	0.326	72.1	72.1
LP	115	0.67	0.255			LP-1	-0.08	0.83	0.834	-5.5	5.5		OP-1	0.37	0.34	0.502	47.4	47.4		Pr-1	0.86	0.45	0.971	62.4	62.4		HP-1	0.3	0.11	0.32	69.9	69.9
OP	68	0.48	0.187			LP-1	-0.1	0.57	0.579	-10	10		OP-1	0.47	0.47	0.665	45	45		Pr-1	-0.45	0.68	0.815	-33.5	33.5		HP-1	0.44	0.1	0.451	77.2	77.2
HP	62	0.35	0.17			LP-1	-0.48	0.18	0.513	-69.4	69.4		OP-1	0.28	0.16	0.322	60.3	60.3		Pr-1	-0.27	0.12	0.295	-66	66		HP-1	-0.24	0.24	0.339	-45	45
						LP-1	-0.66	0.64	0.919	-45.9	45.9		OP-1	0.42	0.29	0.51	55.4	55.4		Pr-1	0.32	0	0.32	90	90		HP-1	-0.92	0.78	1.206	-49.7	49.7
						LP-1	0.54	0.39	0.666	54.2	54.2		OP-1	0.3	0.25	0.391	50.2	50.2		Pr-1	0.27	0.08	0.282	73.5	73.5		HP-1	0.18	0.19	0.262	43.5	43.5
						LP-1	0.37	0.21	0.425	60.4	60.4		OP-2	0.23	0.51	0.559	24.3	24.3		Pr-1	0.53	0.12	0.543	77.2	77.2		HP-2	-0.3	0.05	0.304	-80.5	80.5
						LP-1	-0.35	0.55	0.652	-32.5	32.5		OP-2	-0.57	0.2	0.604	-70.7	70.7		Pr-1	0.53	0.63	0.823	40.1	40.1		HP-2	-0.08	0.21	0.225	-20.9	20.9
						LP-1	0.35	0.22	0.413	57.8	57.8		OP-2	1.14	0.46	1.229	68	68		Pr-1	0.22	0.21	0.304	46.3	46.3		HP-2	-0.2	0.34	0.394	-30.5	30.5
						LP-1	0.23	0.52	0.569	23.9	23.9		OP-2	-0.36	0.44	0.569	-39.3	39.3		Pr-2	-0.15	0.22	0.266	-34.3	34.3		HP-2	-0.17	0.16	0.233	-46.7	46.7
						LP-2	1.14	0.54	1.261	64.7	64.7		OP-2	-0.32	0.12	0.342	-69.4	69.4		Pr-2	0.27	0.3	0.404	42	42		HP-2	0.14	0.21	0.252	33.7	33.7
						LP-2	0.45	0.18	0.485	68.2	68.2		OP-2	0.73	0	0.73	90	90		Pr-2	-0.21	0.21	0.297	-45	45		HP-2	-0.16	0.16	0.226	-45	45
						LP-2	0.48	0.64	0.8	36.9	36.9		OP-2	-0.28	0.41	0.496	-34.3	34.3		Pr-2	-0.17	0.21	0.27	-39	39		HP-2	0.18	0.17	0.248	46.6	46.6
						LP-2	0.12	0.49	0.504	13.8	13.8		OP-2	0.28	0.23	0.362	50.6	50.6		Pr-2	0.39	0.21	0.443	61.7	61.7		HP-2	-0.16	0.16	0.226	-45	45
						LP-2	-0.6	0.6	0.849	-45	45		OP-3	-0.15	0.26	0.3	-30	30		Pr-2	0.13	0.46	0.478	15.8	15.8		HP-3	0.67	0	0.67	90	90
						LP-2	0.32	0.65	0.724	26.2	26.2		OP-3	0.34	0.38	0.51	41.8	41.8		Pr-2	0.24	0.31	0.392	37.7	37.7		HP-3	0.4	0.39	0.559	45.7	45.7
						LP-2	0.42	0.25	0.489	59.2	59.2		OP-3	0.41	0.32	0.52	52	52		Pr-3	0.44	0.36	0.569	50.7	50.7		HP-3	0.06	0.19	0.199	17.5	17.5
						LP-2	0.45	0.5	0.673	42	42		OP-3	0.3	0.29	0.417	46	46		Pr-3	0.07	0.37	0.377	10.7	10.7		HP-3	0.3	0.34	0.453	41.4	41.4
						LP-2	0.88	0.97	1.31	42.2	42.2		OP-3	0.45	0.43	0.622	46.3	46.3		Pr-3	-0.28	0.2	0.344	-54.5	54.5		HP-3	0.12	0.24	0.268	26.6	26.6
						LP-2	0.5	0.5	0.707	45	45		OP-3	-0.13	0.42	0.44	-17.2	17.2		Pr-3	-0.38	0.33	0.503	-49	49		HP-4	-0.34	0.37	0.502	-42.6	42.6
						LP-2	0.68	0.68	0.962	45	45		OP-3	0.13	0.25	0.282	27.5	27.5		Pr-3	-0.11	0.21	0.237	-27.6	27.6		HP-4	-0.07	0.34	0.347	-11.6	11.6
						LP-2	0.36	0.31	0.475	49.3	49.3		OP-4	-0.37	0.35	0.509	-46.6	46.6		Pr-3	0	0.18	0.18	0	0		HP-4	-0.23	0.26	0.347	-41.5	41.5
						LP-2	0.02	0.78	0.78	1.5	1.5		OP-4	0.15	0.13	0.198	49.1	49.1		Pr-4	-0.34	0.17	0.38	-63.4	63.4		HP-4	-0.26	0.13	0.291	-63.4	63.4
						LP-3	0.23	0.32	0.394	35.7	35.7		OP-4	-0.19	0.13	0.23	-55.6	55.6		Pr-4	-0.38	0.63	0.736	-31.1	31.1		HP-4	-0.26	0.13	0.291	-63.4	63.4
						LP-3	-0.46	0.22	0.51	-64.4	64.4		OP-4	0.3	0	0.3	90	90		Pr-4	-0.48	0.15	0.503	-72.6	72.6		HP-4	-0.15	0.69	0.706	-12.3	12.3
						LP-3	-0.21	0.38	0.434	-28.9	28.9		OP-4	0.24	0.17	0.294	54.7	54.7		Pr-4	-0.12	0.35	0.37	-18.9	18.9		HP-4	0.19	0.18	0.262	46.5	46.5
						LP-3	0.51	0.53	0.736	43.9	43.9		OP-4	-0.3	0.32	0.439	-43.2	43.2		Pr-5	0	0.64	0.64	0	0		HP-4	-0.41	0.44	0.601	-43	43
						LP-3	0.52	0.38	0.644	53.8	53.8		OP-4	0.25	0.28	0.375	41.8	41.8		Pr-5	0.49	0.73	0.879	33.9	33.9		HP-5	-0.23	0.17	0.286	-53.5	53.5
						LP-3	-0.6	0.38	0.71	-57.7	57.7		OP-4	-0.16	0.28	0.322	-29.7	29.7		Pr-5	-0.23	0.42	0.479	-28.7	28.7		HP-5	-0.15	0.23	0.275	-33.1	33.1
						LP-3	0.41	0.4	0.573	45.7	45.7		OP-5	0.38	0.23	0.444	58.8	58.8		Pr-5	-0.21	0.46	0.506	-24.5	24.5		HP-5	-0.34	0.14	0.368	-67.6	67.6
						LP-3	0.31	0.32	0.446	44.1	44.1		OP-5	0.58	0.11	0.59	79.3	79.3		Pr-5	0.16	0.32	0.358	26.6	26.6		HP-5	-0.07	0.23	0.24	-16.9	16.9
						LP-3	-0.41	0.41	0.58	-45	45		OP-5	0.43	0.2	0.474	65.1	65.1		Pr-5	-0.3	0.38	0.484	-38.3	38.3		HP-5	-0.2	0.17	0.262	-49.6	49.6
						LP-3	-0.41	0.41	0.58	-45	45		OP-5	-0.2	0.22	0.297	-42.3	42.3		Pr-5	-0.05	0.44	0.443	-6.5	6.5		HP-5	-0.18	0.15	0.234	-50.2	50.2
						LP-4	0.56	0.36	0.666	57.3	57.3		OP-5	-0.18	0.19	0.262	-43.5	43.5		Pr-6	-0.07	0.49	0.495	-8.1	8.1		HP-6	-0.41	0.24	0.475	-59.7	59.7
						LP-4	0.32	0.24	0.4	53.1	53.1		OP-6	0.11	0.87	0.877	7.2	7.2		Pr-6	0	0.19	0.19	0	0		HP-6	0.12	0.19	0.225	32.3	32.3
						LP-4	0.32	0.24	0.4	53.1	53.1		OP-6	0.35	0.13	0.373	69.6	69.6		Pr-6	0.16	0.29	0.331	28.9	28.9		HP-6	0.22	0.23	0.318	43.7	43.7
						LP-4	0.78	0	0.78	90	90		OP-6	0.43	0	0.43	90	90		Pr-6	0	0.41	0.41	0	0		HP-6	0.17	0.12	0.208	54.8	54.8
						LP-4	0.32	0.24	0.4	53.1	53.1		OP-6	-0.22	0.23	0.318	-43.7	43.7		Pr-6	0.46	0.18	0.494	68.6	68.6		HP-7	0.37	0.13	0.392	70.6	70.6
						LP-4	0.92	0	0.92	90	90		OP-6	-0.34	0.65	0.734	-27.6	27.6		Pr-6	0.25	0.04	0.253	80.9	80.9		HP-7	-0.22	0.27	0.348	-39.2	39.2
						LP-4	-0.52	0.5	0.721	-46.1	46.1		OP-6	-0.51	0.45	0.68	-48.6	48.6		Pr-7	0	0.36	0.36	0	0		HP-7	0.27	0.15	0.309	60.9	60.9
						LP-4	-0.37	0.44	0.575	-40.1	40.1		OP-6	-0.31	0.12	0.332	-68.8	68.8		Pr-7	0.18	0.15	0.234	50.2	50.2		HP-8	-0.13	0.22	0.256	-30.6	30.6
						LP-4	-0.38	0.33	0.503	-49	49		OP-6	-0.34	0.32	0.467	-46.7	46.7		Pr-7	-0.26	0.12	0.286	-65.2	65.2		HP-8	-0.24	0.15	0.283	-58	58
						LP-4	1.09	0.28	1.125	75.6	75.6		OP-7	-0.32	0.44	0.544	-36	36		Pr-7	-0.23	0.19	0.298	-50.4	50.4		HP-8	-0.16	0.15	0.219	-46.8	46.8
						LP-4	1	0.87	1.325	49	49		OP-7	0.55	0.32	0.636	59.8	59.8		Pr-7	-0.36	0.31	0.475	-49.3	49.3		HP-8	-0.17	0.1	0.197	-59.5	59.5
						LP-4	0.54	0.28	0.608	62.6	62.6		OP-7	-0.3	0.17	0.345	-60.5	60.5		Pr-7	-0.11	0.32	0.338	-19	19		HP-8	-0.28	0.26	0.382	-47.1	47.1
						LP-4	0.41	0.12	0.427	73.7	73.7		OP-7	0.24	0.17	0.294	54.7	54.7		Pr-7	0.3	0.26	0.397	49.1	49.1		HP-8	-0.28	0.26	0.382	-47.1	47.1
						LP-4	0.5	0.47	0.686	46.8	46.8		OP-7	0.42	0.23	0.479	61.3	61.3		Pr-8	0	0.55	0.55	0	0		HP-8	0.19	0.15	0.242	51.7	51.7
						LP-4	-0.41	0.41	0.58	-45	45		OP-7	-0.28	0.26	0.382	-47.1	47.1		Pr-8	0	0.68	0.68	0	0		HP-8	0.09	0.17	0.192	27.9	27.9
						LP-4	0.59	0.57	0.82	46	46		OP-7	0.66	0.94	1.149	35.1	35.1		Pr-8	0.29	0.24	0.376	50.4	50.4		HP-9	0.27	0.12	0.295	66	66
						LP-5	0.55	0	0.55	90	90		OP-8	-0.27	0.29	0.396	-43	43		Pr-8	0.17	0.21	0.27	39	39		HP-9	-0.39	0.29	0.486	-53.4	53.4
						LP-5	0.38	0.38	0.537	45	45		OP-8	0.15	0.2	0.25	36.9	36.9		Pr-8	0.16	0.12	0.2	53.1	53.1		HP-9	-0.12	0.25	0.277	-25.6	25.6
						LP-5	0.49	0.36	0.608	53.7	53.7		OP-8	0.38	0.41	0.559	42.8	42.8		Pr-8	-0.05	0.43	0.433	-6.6	6.6		HP-9	0.05	0.34	0.344	8.4	8.4
						LP-5	-0.39	0.31	0.498	-51.5	51.5		OP-8	0.33	0.32	0.46	45.9	45.9		Pr-9	0.48	0.58	0.753	39.6	39.6		HP-9	-0.12	0.37	0.389	-18	18
						LP-5	-0.34	0.11	0.357	-72.1	72.1		OP-8	0	0.44	0.44	0	0		Pr-9	-0.47	0.31	0.563	-56.6	56.6		HP-9	0.36	0	0.36	90	90
						LP-5	0.49	0.12	0.504	76.2	76.2		OP-8	0.25	0.39	0.463	32.7	32.7		Pr-9	0.26	0.21	0.334	51.1	51.1		HP-10	-0.2	0.16	0.256	-51.3	51.3
						LP-5	-0.29	0.3	0.417	-44	44		OP-8	0.3	0.23	0.378	52.5	52.5		Pr-9	-0.33	0.64	0.72	-27.3	27.3		HP-10	-0.25	0.09	0.266	-70.2	70.2
						LP-6	-0.08	0.59	0.595	-7.7	7.7		OP-9	0.07	0.29	0.298	13.6	13.6		Pr-10	-0.18	0.33	0.376	-28.6	28.6		HP-10	-0.55	0.17	0.576	-72.8	72.8
						LP-6	-0.69	0.76	1.026	-42.2	42.2		OP-9	0.33	0.3	0.446	47.7	47.7		Pr-10	-0.6	0.48	0.768	-51.3	51.3		HP-10	-0.34	0.74	0.814	-24.7	24.7
						LP-6	0.69	0.81	1.064	40.4	40.4		OP-9	0.46	0.23	0.514	63.4	63.4		Pr-10	-0.46	0.33	0.566	-54.3	54.3		HP-10	0.12	0.22	0.251	28.6	28.6
						LP-6	-0.28	0.41	0.496	-34.3	34.3		OP-9	0.43	0.42	0.601	45.7	45.7		Pr-10	0.12	0.57	0.582	11.9	11.9		HP-10	0.24	0.3	0.384	38.7	38.7
						LP-6	0.3	0.88	0.93	18.8	18.8		OP-9	0.42	0.54	0.684	37.9	37.9		Pr-10	-0.43	0.67	0.796	-32.7	32.7		HP-10	-0.23	0.2	0.305	-49	49
						LP-6	-0.29	0.78	0.832	-20.4	20.4		OP-9	-0.49	0.31	0.58	-57.7	57.7		Pr-10	0.24	0.26	0.354	42.7	42.7		HP-10	-0.23	0.2	0.305	-49	49
						LP-6	-0.19	0.16	0.248	-49.9	49.9		OP-10	-0.33	0.64	0.72	-27.3	27.3
						LP-6	-0.33	0.18	0.376	-61.4	61.4		OP-10	0.1	0.49	0.5	11.5	11.5
						LP-6	-0.63	0.59	0.863	-46.9	46.9		OP-10	0.36	0.25	0.438	55.2	55.2
						LP-6	0.12	0.38	0.398	17.5	17.5		OP-10	-0.41	0.1	0.422	-76.3	76.3
						LP-6	0.33	0.09	0.342	74.7	74.7		OP-10	0.19	0.22	0.291	40.8	40.8
						LP-7	0.35	0.2	0.403	60.3	60.3		OP-10	0.39	0.22	0.448	60.6	60.6
						LP-7	0.31	0.33	0.453	43.2	43.2
						LP-7	0.31	0.51	0.597	31.3	31.3
						LP-7	0.43	0.65	0.779	33.5	33.5
						LP-7	0.6	0.34	0.69	60.5	60.5
						LP-7	0.6	0.34	0.69	60.5	60.5
						LP-7	0.27	0.46	0.533	30.4	30.4
						LP-7	-0.48	0.47	0.672	-45.6	45.6
						LP-7	0.56	1.16	1.288	25.8	25.8
						LP-7	0.45	0.1	0.461	77.5	77.5
						LP-7	-0.28	0.36	0.456	-37.9	37.9
						LP-8	-0.08	0.94	0.943	-4.9	4.9
						LP-8	-0.32	0.47	0.569	-34.2	34.2
						LP-8	-0.32	0.26	0.412	-50.9	50.9
						LP-8	-0.18	0.5	0.531	-19.8	19.8
						LP-8	0.23	0.28	0.362	39.4	39.4
						LP-8	-0.76	0.55	0.938	-54.1	54.1
						LP-8	-0.48	0.61	0.776	-38.2	38.2
						LP-8	0.38	0.64	0.744	30.7	30.7
						LP-8	0.2	0.47	0.511	23.1	23.1
						LP-8	-0.88	0.29	0.927	-71.8	71.8
						LP-9	0.28	1.06	1.096	14.8	14.8
						LP-9	0.84	0.44	0.948	62.4	62.4
						LP-9	0.41	1.43	1.488	16	16
						LP-9	-0.58	0.66	0.879	-41.3	41.3
						LP-9	0.61	1.06	1.223	29.9	29.9
						LP-9	0.31	0.32	0.446	44.1	44.1
						LP-9	0.39	1.04	1.111	20.6	20.6
						LP-9	0.42	0.25	0.489	59.2	59.2
						LP-9	0.3	0.23	0.378	52.5	52.5
						LP-9	-0.42	0.33	0.534	-51.8	51.8
						LP-9	-0.31	0.28	0.418	-47.9	47.9
						LP-9	-0.21	0.27	0.342	-37.9	37.9
						LP-9	0.59	0.45	0.742	52.7	52.7
						LP-9	-0.67	0.41	0.785	-58.5	58.5
						LP-10	-0.19	0.72	0.745	-14.8	14.8
						LP-10	0.27	0.68	0.732	21.7	21.7
						LP-10	0.34	0.36	0.495	43.4	43.4
						LP-10	0.67	0.5	0.836	53.3	53.3
						LP-10	0.39	0.24	0.458	58.4	58.4
						LP-10	-0.25	0.27	0.368	-42.8	42.8
						LP-10	-0.49	0.66	0.822	-36.6	36.6
						LP-10	0.68	0.33	0.756	64.1	64.1
						LP-10	0.51	0.04	0.512	85.5	85.5
						LP-10	0.79	0.94	1.228	40	40
						LP-10	0.76	0.73	1.054	46.2	46.2
						LP-10	0.12	0.65	0.661	10.5	10.5
						LP-10	0.79	0.11	0.798	82.1	82.1

## Sheet: Fig4h
|α|	Pr-Frequency	Pr	LP-Frequency	LP	OP-Frequency	OP	HP-Frequency	HP
"α<=10"	10	0.161	5	0.043	2	0.029	1	0.016
"10<α<=20"	5	0.081	8	0.07	3	0.044	5	0.081
"20<α<=30"	7	0.113	9	0.078	6	0.088	6	0.097
"30<α<=40"	10	0.161	14	0.122	7	0.103	7	0.113
"40<α<=50"	8	0.129	35	0.304	22	0.324	20	0.323
"50<α<=60"	10	0.161	20	0.174	12	0.176	9	0.145
"60<α<=70"	7	0.113	12	0.104	10	0.147	6	0.097
"70<α<=80"	3	0.048	7	0.061	3	0.044	5	0.081
"80<α"	2	0.032	5	0.043	3	0.044	3	0.048
Sum	62	1	115	1	68	1	62	1
